# Supplementary material for: DNA Methylation and Transcription Patterns in Intestinal Epithelial Cells From Pediatric Patients With Inflammatory Bowel Diseases Differentiate Disease Subtypes and Associate With Outcome
Source: Gastroenterology. 2018 Feb;154(3):585–98. doi: 10.1053/j.gastro.2017.10.007 (PMC6381389; doi:10.1053/j.gastro.2017.10.007)
Supplement: Supplementary Table 1 [file mmc3.xlsx]

## Sheet: Table_S3_Clinical information
Table S1: Clinical informations for all patients included in the study
				Diagnostic endoscopy				Second endoscopy			Third endoscopy
				Histology score				Histology score				Histology score
Patient number	Sex	Diagnosis	Age	TI	AC	SC	Time from diagnosis [wks]	TI	AC	SC	Time from diagnosis [wks]	TI	AC	SC	Induction treatment	Maintenance treatment	Treatment escalations (TE), (time from diagnosis [wks])	DNAm array type	RE	RNAseq samples	16S sample	Organoid sample	Perianal disease	Abdominal pain	Diarrhoea	PCDAI/PUCAI	Numbers of TE	Time to 1st TE [wks]	Time to 2nd TE [wks]	Time to 3rd TE [wks]	Biologics	Relapses
1	M	Control	13	0	0	0	-	-	-	-	-	-	-	-	-	-	-	450K	N	Y	Y	N	N	N	Y	-	-	-	-	-	-	-
2	M	Control	11	0	0	0	-	-	-	-	-	-	-	-	-	-	-	-	N	N	Y	N	N	Y	Y	-	-	-	-	-	-	-
3	M	Control	15	0	0	0	-	-	-	-	-	-	-	-	-	-	-	-	N	N	Y	N	N	Y	Y	-	-	-	-	-	-	-
6	M	UC	12	0	1	3	-	-	-	-	-	-	-	-	1st course of oral Steroids	5-ASA	2nd course of steroids + AZA (12)	450K	N	Y	Y	N	N	Y	Y	22.5	1	12	-	-	N	1
7	F	Control	14	0	0	0	-	-	-	-	-	-	-	-	-	-	-	450K	N	Y	Y	N	N	Y	Y	-	-	-	-	-	-	-
8	M	UC	14	0	2	2	31	0	2	2	75	0	2	2	5-ASA	5-ASA	2 courses of steroids, AZA (31), IFX (72)	450K	N	Y	Y	N	N	Y	Y	50	3	1	31	72	Y	4
10	M	CD	15	3	3	3	-	-	-	-	-	-	-	-	-	-	-	-	N	N	Y	N	Y	Y	Y	42.5	1	13	-	-	N	2
12	F	Control	12	0	0	0	-	-	-	-	-	-	-	-	-	-	-	450K	N	N	Y	N	N	Y	Y	-	-	-	-	-	-	-
13	M	CD	13	1	0	1	-	-	-	-	-	-	-	-	EEN	5-ASA	-	450K	N	Y	Y	N	N	Y	Y	30	0	-	-	-	N	0
15	F	Control	15	0	0	0	-	-	-	-	-	-	-	-	-	-	-	450K	N	Y	Y	N	Y	Y	N	-	-	-	-	-	-	-
16	F	UC	13	0	3	3	-	-	-	-	-	-	-	-	-	-	-	-	N	N	Y	N	N	N	Y	30	3	46	64	-	N	3
17	F	Control	10	0	0	0	-	-	-	-	-	-	-	-	-	-	-	-	N	N	Y	N	N	Y	Y	-	0	-	-	-	-	0
19	M	CD	10	1	2	2	50	0	2	2	76	2	1	2	1st course of steroids	AZA	2nd course of steroids (23), IFX (54)	450K	Y	Y	Y	N	N	Y	Y	55	3	3	23	54	Y	3
20	F	Control	14	0	0	0	-	-	-	-	-	-	-	-	-	-	-	EPIC	N	N	N	N	N	Y	Y	-	0	-	-	-	-	-
21	F	UC	14	0	2	3	-	-	-	-	-	-	-	-	1st course of oral Steroids	5-ASA	-	-	N	N	Y	N	N	1	Y	40	0	-	-	-	-	-
22	F	Control	14	0	0	0	-	-	-	-	-	-	-	-	-	-	-	450K	N	Y	Y	N	N	Y	Y	-	-	-	-	-	-	-
23	M	Control	14	0	0	0	-	-	-	-	-	-	-	-	-	-	-	450K	N	Y	Y	N	N	Y	Y	-	-	-	-	-	-	-
24	F	UC	14	0	2	2	27	0	0	0	-	-	-	-	1st course of steroids	5-ASA	2nd course of steroids + AZA (27)	450K	N	Y	Y	N	N	Y	Y	45	1	27	-	-	N	2
26	M	CD	13	1	1	1	12	2	1	1	-	-	-	-	1st course of steroids	AZA	Perianal seton (47), IFX (49)	450K	Y	Y	Y	N	Y	N	Y	35	3	47	49	72	Y	4
28	F	UC	14	0	2	0	-	-	-	-	-	-	-	-	1st course of oral steroids	5-ASA	2nd course of steroids (12), 3rd course of steroids (59), 6-MP (71)	450K	N	Y	Y	N	N	Y	Y	35	3	12	59	71	N	3
31	M	Control	9	0	0	0	-	-	-	-	-	-	-	-	-	-	-	450K	N	Y	Y	N	N	Y	Y	-	-	-	-	-	-	-
32	M	UC	10	0	0	2	42	0	0	2	-	-	-	-	1st course of steroids	5-ASA	2nd course of steroids + AZA (21), 3rd course of steroids (36), 4th course of steroids (68)	450K	N	Y	Y	N	N	Y	Y	50	3	21	36	68	N	3
34	F	CD	13	1	0	2	-	-	-	-	-	-	-	-	EEN	5-ASA	2nd course of EEN, AZA (27), 1st course of steroids (55)	450K	N	Y	Y	N	N	Y	Y	37.7	2	27	55	-	N	3
35	M	CD	13	0	2	0	-	-	-	-	-	-	-	-	EEN	AZA	-	450K	N	Y	Y	N	N	N	Y	35	0	-	-	-	-	-
37	F	Control	9	0	0	0	-	-	-	-	-	-	-	-	-	-	-	-	N	N	Y	N	N	Y	N	-	-	-	-	-	-	-
38	F	Control	8	0	0	0	-	-	-	-	-	-	-	-	-	-	-	-	N	N	Y	N	N	Y	N	-	-	-	-	-	N	-
39	M	Control	14	0	0	0	-	-	-	-	-	-	-	-	-	-	-	450K	N	Y	Y	N	N	N	N	-	-	-	-	-	-	-
40	M	UC	14	0	1	1	-	-	-	-	-	-	-	-	5-ASA	5-ASA	1st course of steroids (2), 2nd course of steroids (39)	450K	N	Y	Y	N	N	Y	N	45	2	2	39	-	N	2
41	F	CD	13	1	2	2	63	3	2	2	-	-	-	-	1st course of steroids	AZA	2nd course of steroids (38), IFX (64)	450K	Y	Y	Y	N	N	Y	N	45	2	38	64	-	Y	2
42	M	Control	15	0	0	0	-	-	-	-	-	-	-	-	-	-	-	450K	N	Y	Y	N	N	Y	N	-	-	-	-	-	-	-
44	M	CD	13	1	2	2	18	2	2	2	71	2	2	2	1st course of steroids	AZA	2nd course of steroids 12), 3rd course of steroids (20), IFX (49), ADA[i] (63)	450K	Y	Y	Y	N	N	Y	Y	50	5	12	20	49	Y	4
45	F	Control	10	0	0	0	-	-	-	-	-	-	-	-				-	N	N	Y	N	N	Y	N	-	-	-	-	-	-	-
47	M	UC	13	0	2	2	51	0	2	2	74	0	2	2	1st course of steroids	5-ASA	2nd course of steroids (44), 3rd course of steroids + AZA (54)	450K	N	Y	Y	N	N	Y	Y	30	3	23	44	54	N	3
50	M	CD	8	1	1	1	5	2	0	0	-	-	-	-	1st course of steroids	5-ASA	-	EPIC	Y	N	N	N	N	Y	N	20	2	6	68	-	N	1
53	F	UC	7	0	2	2	-	-	-	-	-	-	-	-	5-ASA	5-ASA	1st course of steroids (52)	450K	N	Y	Y	N	N	Y	Y	35	1	52	-	-	N	1
56	F	Control	13	0	0	0	-	-	-	-	-	-	-	-	-	-	-	450K	N	Y	Y	N	N	N	N	no	-	-	-	-	-	-
61	M	CD	15	2	2	0	-	-	-	-	-	-	-	-	-	-	-	-	N	N	Y	N	N	Y	Y	30	0	-	-	-	N	0
63	M	Control	6	0	0	0	-	-	-	-	-	-	-	-	-	-	-	450K	N	Y	Y	N	N	Y	Y	-	0	-	-	-	N	0
64	M	Control	13	0	0	0	-	-	-	-	-	-	-	-	-	-	-	450K	N	N	N	N	N	N	Y	-	-	-	-	-	-	-
65	M	Control	3	0	0	0	-	-	-	-	-	-	-	-	-	-	-	EPIC	N	N	N	N	N	Y	N	-	-	-	-	-	-	-
67	F	CD	12	-	1	2	-	-	-	-	-	-	-	-	-	-	-	-	N	N	Y	N	N	Y	Y	17.5	1	18	-	-	N	1
70	M	CD	13	2	2	2	12	0	1	1	-	-	-	-	EEN	5-ASA	1st course of steroids (12)	450K	Y	Y	Y	N	N	Y	Y	37.5	1	11	-	-	N	1
71	M	Control	9	0	0	0	-	-	-	-	-	-	-	-	-	-	-	450K	N	Y	Y	N	N	Y	N	-	0	-	-	-	N	-
72	M	CD	7	-	1	1	-	-	-	-	-	-	-	-	-	-	-	-	N	N	Y	N	Y	N	N	17.5	0	-	-	-	N	0
74	M	UC	14	0	0	1	20	0	2	2	-	-	-	-	5-ASA	5-ASA	1st course of steroids (28), 2nd course of steroids +AZA (48)	EPIC	N	N	N	N	Y	N	Y	22.5	2	30	52	-	N	2
77	F	CD	14	2	2	2	28	1	1	1	-	-	-	-	1st course of steroids	AZA	2nd course of steroids (20), IFX (24)	450K	Y	N	Y	N	N	Y	Y	42.5	2	21	23	-	Y	2
78	M	CD	14	3	2	2	-	-	-	-	-	-	-	-	EEN	AZA	-	450K	N	Y	Y	N	N	Y	Y	25	0	-	-	-	N	0
80	F	UC	14	0	1	1	-	-	-	-	-	-	-	-	5-ASA	5-ASA	-	450K	N	Y	Y	N	N	N	N	17.5	0	-	-	-	N	0
81	M	CD	14	0	2	1	-	-	-	-	-	-	-	-	1st course of steroids, IFX	IFX, AZA	-	450K	N	N	Y	N	Y	Y	Y	27.5	2	8	11	-	Y	2
82	M	CD	14	0	1	1	24	2	2	1	-	-	-	-	5-ASA	5-ASA	-	450K	N	N	Y	N	N	Y	Y	27.5	0	-	-	-	N	0
83	M	UC	13	0	1	2	60	1	1	1	-	-	-	-	5-ASA	5-ASA	1st course of steroids (47)	450K	N	N	Y	N	N	N	Y	20	1	47	-	-	N	2
84	M	CD	17	2	1	1	-	-	-	-	-	-	-	-	EEN	AZA	-	EPIC	N	N	N	N	Y	Y	N	40	0	-	-	-	N	1
85	M	CD	14	3	1	1	16	0	2	1	-	-	-	-	IFX	AZA, IFX	Increased AZA and reduced IFX intervals (28)	450K	Y	Y	Y	N	Y	Y	Y	50	1	28	-	-	Y	2
87	M	UC	14	0	2	1	20	1	2	3	-	-	-	-	1st course of steroids	-	-	450K	N	Y	Y	N	N	Y	Y	35	0	-	-	-	N	0
89	F	UC	10	-	-	-	-	-	-	-	-	-	-	-	-	-	-	-	N	N	Y	N	N	Y	Y	52.5	3	6	7	10	Y	4
90	M	CD	9	0	2	1	6	2	2	2	16	3	2	2	EEN	5-ASA, AZA	1st course of steroids (4), 2nd course of steroids (16), 3rd course of steroids (60), IFX (72)	450K	Y	N	Y	N	N	Y	Y	30	4	5	15	62	Y	4
91	F	UC	6	0	1	3	-	-	-	-	-	-	-	-	-	-	-	-	N	N	Y	N	N	Y	Y	45	1	2	-	-	N	1
92	F	UC	9	0	0	0	-	-	-	-	-	-	-	-	-	-	-	-	N	N	Y	N	N	Y	Y	30	1	8	-	-	N	1
93	M	UC	9	2	2	2	20	0	2	3	-	-	-	-	5-ASA	5-ASA	1st course of steroids + AZA (20)	450K	N	Y	Y	N	N	Y	Y	45	1	22	-	-	N	1
95	M	CD	6	2	2	2	36	2	1	2	56	2	2	2	EEN/1st course of steroids	AZA	2nd course of steroids (36), IFX (50)	-	N	N	Y	N	Y	N	Y	35	3	36	50	60	Y	3
96	F	UC	15	0	2	2	28	0	2	3	-	-	-	-	5-ASA	5-ASA	1st course of steroids (4), 2nd course of steroids + AZA (12), IFX (36)	450K	N	N	Y	N	N	Y	Y	30	3	2	11	34	Y	3
97	M	CD	13	2	2	2	16	0	3	3	-	-	-	-	1st course of steroids	AZA	2nd course of steroids (12), IFX (16)	EPIC	Y	N	Y	N	N	Y	N	27.5	2	12	16	-	Y	2
98	F	CD	15	0	2	3	-	-	-	-	-	-	-	-	-	-	-	-	N	N	Y	N	Y	Y	Y	37.5	3	13	22	26	Y	2
99	F	CD	13	3	3	3	-	-	-	-	-	-	-	-	-	-	-	-	N	N	Y	N	N	Y	Y	40	0	-	-	-	N	0
100	M	Control	4	0	0	0	-	-	-	-	-	-	-	-	-	-	-	450K	N	N	Y	N	N	N	N	-	-	-	-	-	-	-
104	M	CD	15	0	3	3	44	0	2	2	59	0	2	2	1st course of steroids	AZA	2nd course of steroids (20), AZA/IFX (52),	EPIC	Y	N	N	N	N	Y	Y	30	3	19	52	76	Y	4
174	M	UC	14	1	2	2	-	-	-	-	-	-	-	-	5-ASA	5-ASA	-	EPIC	N	N	N	N	N	Y	Y	20	0	-	-	-	N	0
176	M	CD	7	1	1	1	-	-	-	-	-	-	-	-	EEN	AZA	IFX (39)	EPIC	N	N	N	N	Y	N	Y	30	1	39	-	-	Y	1
182	F	CD	13	2	3	3	-	-	-	-	-	-	-	-	IFX	AZA	-	EPIC	N	N	N	N	Y	Y	Y	52.5	0	-	-	-	Y	0
184	M	CD	11	2	0	0	20	1	1	1	-	-	-	-	EEN	AZA	IFX (4), surgery (32)	EPIC	Y	N	N	N	N	Y	N	45	2	2	34	-	Y	2
193	M	CD	14	0	2	2	58	3	1	1	-	-	-	-	1st course of steroids	AZA	2nd course of steroids (3), 3rd course of steroids (13), IFX (58)	EPIC	N	N	N	N	Y	Y	Y	25	3	3	21	58	Y	3
197	M	CD	12	1	2	2	-	-	-	-	-	-	-	-	IFX	AZA	-	EPIC	N	N	N	N	Y	Y	Y	30	0	-	-	-	Y	0
199	M	CD	13	2	2	1	-	-	-	-	-	-	-	-	EEN/1st course of steroids	AZA	-	EPIC	N	N	N	N	N	Y	Y	25	0	-	-	-	N	0
205	M	CD	14	2	0	0	-	-	-	-	-	-	-	-	1st course of steroids	AZA	-	EPIC	N	N	N	N	N	N	N	15	1	15	-	-	N	1
206	F	UC	15	0	0	2	23	0	0	2	-	-	-	-	1st course of steroids	5-ASA, AZA	Topical 5-ASA (28)	EPIC	N	N	N	N	N	N	Y	30	1	28	-	-	N	1
208	M	UC	12	0	0	3	86	0	0	2	-	-	-	-	5-ASA	5-ASA, AZA	1st course of steroids (10), 2nd course of steroids (75)	EPIC	N	N	N	N	N	N	N	20	2	10	76	-	N	2
209	F	CD	13	2	1	0	84	1	1	0	-	-	-	-	EEN	AZA	1st course of steroids (38)	EPIC	N	N	N	N	N	Y	Y	40	1	38	-	-	no	1
212	M	Control	11	0	0	0	-	-	-	-	-	-	-	-	-	-	-	EPIC	N	N	N	Y	N	N	N	-	-	-	-	-	-	-
214	F	Control	13	0	0	0	-	-	-	-	-	-	-	-	-	-	-	EPIC	N	N	N	N	N	N	N	-	-	-	-	-	-	-
217	M	CD	14	3	3	3	-	-	-	-	-	-	-	-	5-ASA	5-ASA	1st course of oral steroids (58)	EPIC	N	N	N	N	N	Y	Y	35	1	58	-	-	N	1
219	M	CD	11	0	1	1	16	1	1	1	42	1	1	1	1st course of steroids	5-ASA, AZA	2nd course of steroids (5), EEN (30)	EPIC	N	N	N	N	N	Y	Y	35	2	6	30	-	N	2
223	F	Control	15	0	0	0	-	-	-	-	-	-	-	-	-	-	-	EPIC	N	N	N	Y	N	N	N	-	-	-	-	-	-	-
224	F	Control	15	0	0	0	-	-	-	-	-	-	-	-	-	-	-	EPIC	N	N	N	Y	N	N	N	-	-	-	-	-	-	-
225	F	Control	14	0	0	0	-	-	-	-	-	-	-	-	-	-	-	EPIC	N	N	N	Y	N	N	N	-	-	-	-	-	-	-
227	M	CD	13	2	1	1	-	-	-	-	-	-	-	-	EEN	6-MP	-	EPIC	N	N	N	N	N	Y	N	30	1	22	-	-	N	1
232	F	CD	15	3	2	3	28	1	3	3	-	-	-	-	1st course of steroids	AZA	IFX (28)	EPIC	Y	N	N	N	N	N	Y	32.5	1	30	-	-	Y	1
244	F	UC	14	1	1	2	4	-	-	3	-	-	-	-	1st course of steroids	5-ASA	2nd course of steroids (2), IFX (3), surgery (4)	EPIC	N	N	N	N	N	Y	Y	75	3	2	3	4	Y	2
246	M	CD	13	3	3	2	24	2	1	2	-	-	-	-	1st course of steroids	6-MP	2nd course of steroids (8), 3rd course of steroids (24), IFX (8)	EPIC	Y	N	N	N	N	Y	Y	30	3	7	23	32	Y	3
259	F	CD	16	1	2	2	-	-	-	-	-	-	-	-	IFX	IFX, AZA	1st perianal surgery (11), 2nd perianal surgery (57)	EPIC	N	N	N	Y	Y	Y	Y	37.5	3	11	56	62	Y	3
268	M	CD	13	2	1	2	61	1	1	2	-	-	-	-	IFX	IFX, AZA	Defunctioning ileostomy (28), perianal surgery (32)	EPIC	N	N	N	Y	Y	Y	Y	47.5	3	12	28	31	Y	3
270	M	CD	12	3	1	1	-	-	-	-	-	-	-	-	EEN/ 1st course of steroids	AZA	2nd course of steroids (44)	EPIC	N	N	N	Y	N	Y	Y	27.5	1	44	-	-	N	0
272	M	CD	15	1	2	2	45	1	1	2	-	-	-	-	1st course of steroids	AZA	IFX(12), ADA (28)	EPIC	N	N	N	Y	N	Y	Y	37.5	3	12	28	43	Y	4
369	M	Control	9	0	0	0	-	-	-	-	-	-	-	-	-	-	-	EPIC	N	N	N	Y	N	N	N	-	0	-	-	-	N	0
374	M	CD	14	2	2	3	-	-	-	-	-	-	-	-	1st course of oral Prednisolone	5-ASA	+	EPIC	N	N	N	Y	N	Y	N	22.5	0	-	-	-	N	0
377	F	Control	15	0	0	0	-	-	-	-	-	-	-	-	-	-	-	EPIC	N	N	N	Y	N	N	N	-	-	-	-	-	-	-
379	F	Control	7	0	0	0	-	-	-	-	-	-	-	-	-	-	-	EPIC	N	N	N	Y	N	N	N	-	-	-	-	-	-	-
5-ASA: 5-amino salycilates;
AC: ascending colon;
ADA: adalimumab
AZA: azathioprine;
CD: Crohn’s disease;
F: female;
HS: histology score,
	i.e. 0 = no inflammation, normal mucosa;
	1 = chronic inflammation only +/- mild active inflammation;
	2 = more severe active inflammation with crypt distortion and crypt abscess formation;
	3 = severe active inflammation with ulceration
IFX: infliximab;
M: male;
N=No
RE: Repeat endoscopy
SC: sigmoid colon;
TE= Treatment Escalation
TI: terminal ileum;
UC: ulcerative colitis;
Y= Yes
