# Supplementary material for: DNA Methylation and Transcription Patterns in Intestinal Epithelial Cells From Pediatric Patients With Inflammatory Bowel Diseases Differentiate Disease Subtypes and Associate With Outcome
Source: Gastroenterology. 2018 Feb;154(3):585–98. doi: 10.1053/j.gastro.2017.10.007 (PMC6381389; doi:10.1053/j.gastro.2017.10.007)
Supplement: Supplementary Table 2 [file mmc4.xlsx]

## Sheet: Patients_array_IDs
Table S2: Patient array identifiers
Patient	Diagnosis	Gender	Age	methAC_rawID	methSC_rawID	methTI_rawID	rnaAC_rawID	rnaSC_rawID	rnaTI_rawID	16SAC_rawID	16SSC_rawID	16STI_rawID	methTI_RE_rawID	methSC_RE_rawID
1	Control	M	13	9701417049_R02C02	9701417049_R03C02	9701417049_R01C02	E00676	E00696	E00632	1A	1S	1T	-	-
2	Control	M	11	-	-	-	-	-	-	2A	2S	2T	-	-
3	Control	M	15	-	-	-	-	-	-	3A	3S	3T	-	-
6	UC	M	12	9701417144_R02C01	9701417144_R03C01	9701417144_R01C01	E00675	E00695	E00631	6A	6S	6T	-	-
7	Control	F	14	9701417128_R02C02	9701417128_R03C02	9701417128_R01C02	E00680	E00700	E00636	7A	7S	7T	-	-
8	UC	M	14	-	3999941126_R06C01	3999941126_R05C01	-	E00699	E00635	8A	8S	8T	3999941126_R01C02	3999941126_R02C02
10	CD	M	15	-	-	-	-	-	-	10A	10S	10T	-	-
12	Control	F	15	-	3999941126_R04C02	3999941126_R03C02	-	-	-	12A	12S	12T	-	-
13	CD	M	13	9701417137_R05C01	9701417137_R06C01	9701417137_R04C01	E00674	E00694	E00630	13A	13S	13T	-	-
15	Control	F	15	-	3999941126_R06C02	3999941126_R05C02	-	E00704	E00640	15A	15S	15T	-	-
16	UC	F	13	-	-	-	-	-	-	16A	16S	16T	-	-
17	Control	F	10	-	-	-	-	-	-	-	17S	17T	-	-
19	CD	M	10	-	3999941126_R02C01	3999941126_R01C01	-	E00698	E00634	19A	19S	19T	3999941126_R03C01	3999941126_R04C01
20	Control	F	14	-	201172560014_R01C01	201172560026_R02C01	-	-	-	-	-	-	-	-
21	UC	F	14	-	-	-	-	-	-	21A	21S	21T	-	-
22	Control	F	14	-	3999941140_R04C02	3999941140_R03C02	-	E00708	E00644	22A	22S	22T	-	-
23	Control	M	14	9701417138_R02C02	9701417138_R03C02	9701417138_R01C02	E00684	E00712	E00648	23A	23S	23T	-	-
24	UC	F	14	9701417049_R02C01	9701417049_R03C01	9701417049_R01C01	E00679	E00703	E00639	24A	24S	24T	9701417049_R04C02	9701417049_R06C02
26	CD	M	13	9701417138_R05C01	9701417138_R06C01	9701417138_R04C01	E00678	E00702	E00638	26A	26S	26T	9701417137_R04C02	9701417137_R06C02
28	UC	F	14	9701417138_R02C01	9701417138_R03C01	9701417138_R01C01	E00683	E00707	E00643	28A	28S	28T	-	-
31	Control	M	9	-	3999941140_R06C02	3999941140_R05C02	-	E00716	E00652	31A	31S	31T	-	-
32	UC	M	11	-	3999941140_R06C01	3999941140_R05C01	-	E00711	E00647	32A	32S	32T	3999941140_R01C02	3999941140_R02C02
34	CD	F	13	9701417128_R05C01	9701417128_R06C01	9701417128_R04C01	E00682	E00706	E00642	34A	34S	34T	-	-
35	CD	M	13	9701417049_R05C01	9701417049_R06C01	9701417049_R04C01	E00686	E00710	E00646	35A	35S	35T	-	-
37	Control	F	9	-	-	-	-	-	-	37A	37S	37T	-	-
38	Control	F	8	-	-	-	-	-	-	-	38S	38T	-	-
39	Control	M	14	9701417144_R02C02	9701417144_R03C02	9701417144_R01C02	E00688	E00720	E00656	39A	39S	39T	-	-
40	UC	M	14	9701417128_R02C01	9701417128_R03C01	9701417128_R01C01	E00687	E00715	E00651	40A	40S	40T	-	-
41	CD	F	13	9701417144_R05C01	9701417144_R06C01	9701417144_R04C01	E00690	E00714	E00650	41A	41S	41T	3999941149_R01C01	3999941149_R02C01
42	Control	M	15	-	3999941115_R04C02	3999941115_R03C02	-	E00724	E00660	42A	42S	-	-	-
44	CD	M	13	-	3999941140_R02C01	3999941140_R01C01	-	E00718	E00654	44A	44S	44T	3999941140_R03C01	3999941140_R04C01
45	Control	F	10	-	-	-	-	-	-	45A	45S	45T	-	-
47	UC	M	13	9701417137_R02C01	9701417137_R03C01	9701417137_R01C01	E00691	E00719	E00655	47A	47S	47T	3999941149_R05C01	3999941149_R06C01
50	CD	M	8	-	201172560014_R06C01	201172560014_R05C01	-	-	-	-	-	-	201172560031_R08C01	201172560031_R07C01
53	UC	F	7	-	3999941115_R06C01	3999941115_R05C01	-	E00723	E00659	53A	53S	53T	-	-
56	Control	F	13	9701417137_R02C02	9701417137_R03C02	9701417137_R01C02	E00692	E00728	E00664	56A	56S	56T	-	-
61	CD	M	15	-	-	-	-	-	-	61A	61S	61T	-	-
63	Control	M	6	-	3999941115_R06C02	3999941115_R05C02	-	E00731	E00668	63A	63S	63T	-	-
64	Control	M	13	-	3999941150_R04C02	3999941150_R03C02	-	-	-	-	-	64T	-	-
65	Control	F	3	-	201172560031_R03C01	201172560032_R04C01	-	-	-	-	-	-	-	-
67	CD	F	12	-	-	-	-	-	-	67A	67S	-	-	-
70	CD	M	13	-	3999941115_R03C01	3999941115_R04C01	-	E00726	E00662	70A	70S	70T	201172560047_R01C01	201172560046_R08C01
71	Control	M	9	-	3999941150_R06C02	3999941150_R05C02	-	E00734	E00672	71A	71S	71T	-	-
72	CD	M	7	-	-	-	-	-	-	72A	72S	-	-	-
74	UC	M	14	-	201172560014_R02C01	201172560026_R03C01	-	-	-	-	-	-	201172580001_R03C01	201172580051_R01C01
77	CD	F	14	-	3999941150_R02C01	3999941150_R01C01	-	-	-	77A	77S	77T	201172560044_R07C01	201172560044_R08C01
78	CD	M	14	-	3999941150_R04C01	3999941150_R03C01	-	E00729	E00666	78A	78S	78T	-	-
80	UC	F	14	-	3999941115_R02C02	3999941115_R01C02	-	E00727	E00663	80A	80S	80T	-	-
81	CD	M	14	-	3999941109_R02C01	3999941109_R01C01	-	-	-	-	81S	81T	-	-
82	CD	M	14	-	3999941150_R06C01	3999941150_R05C01	-	-	-	-	82S	82T	-	-
83	UC	M	13	-	3999941150_R02C02	3999941150_R01C02	-	-	-	-	83S	83T	201172560014_R07C01	201172580051_R08C01
84	CD	M	17	-	201172560026_R05C01	201172560026_R04C01	-	-	-	84A	-	84T	-	-
85	CD	M	14	-	3999941109_R04C01	3999941109_R03C01	-	E00732	E00670	85A	85S	85T	201172560048_R01C01	201172560047_R08C01
87	UC	M	14	-	3999941109_R06C01	3999941109_R05C01	-	E00730	E00667	87A	87S	87T	201172560031_R04C01	201172560026_R07C01
89	UC	F	10	-	-	-	-	-	-	89A	89S	89T	-	-
90	CD	M	9	-	3999941149_R04C02	3999941149_R03C02	-	-	-	-	90S	90T	201172570026_R01C01	201172560048_R08C01
91	UC	F	6	-	-	-	-	-	-	91A	91S	91T	-	-
92	UC	F	9	-	-	-	-	-	-	92A	92S	92T	-	-
93	UC	M	9	-	3999941109_R02C02	3999941109_R01C02	-	E00733	E00671	93A	93S	93T	201172560036_R01C01	201172560038_R01C01
95	CD	M	6	-	201172560031_R06C01	201172560031_R05C01	-	-	-	95A	95S	95T	-	-
96	UC	F	15	-	3999941149_R06C02	3999941149_R05C02	-	-	-	-	96S	96T	201172560042_R04C01	201172560041_R03C01
97	CD	M	13	-	201172560032_R06C01	201172560032_R07C01	-	-	-	97A	97S	97T	201172570026_R08C01	201172570026_R07C01
98	CD	F	15	-	-	-	-	-	-	98A	98S	98T	-	-
99	CD	F	13	-	-	-	-	-	-	99A	99S	99T	-	-
100	Control	M	4	-	3999941109_R04C02	3999941109_R03C02	-	-	-	-	100S	100T	-	-
104	CD	M	15	-	201172560036_R08C01	201172560036_R07C01	-	-	-	-	-	-	201172580051_R06C01	201172580051_R07C01
174	UC	M	14	-	201172560036_R06C01	201172560032_R05C01	-	-	-	-	-	-	-	-
176	CD	M	7	-	201172560038_R04C01	201172560038_R05C01	-	-	-	-	-	-	-	-
182	CD	F	13	-	201172560041_R06C01	201172560041_R05C01	-	-	-	-	-	-	-	-
184	CD	M	11	-	201172560042_R05C01	-	-	-	-	-	-	-	-	201172560032_R01C01
193	CD	M	14	-	201172560042_R02C01	201172560042_R01C01	-	-	-	-	-	-	-	-
197	CD	M	12	-	201172560044_R04C01	201172560044_R03C01	-	-	-	-	-	-	-	-
199	CD	M	13	-	201172560046_R07C01	201172560046_R06C01	-	-	-	-	-	-	-	-
205	CD	M	14	-	201172560047_R06C01	201172560047_R07C01	-	-	-	-	-	-	-	-
206	UC	F	15	-	201172560038_R07C01	201172560041_R08C01	-	-	-	-	-	-	-	-
208	UC	M	12	-	201172560042_R07C01	201172560044_R05C01	-	-	-	-	-	-	-	-
209	CD	F	13	-	201172560048_R07C01	201172560048_R06C01	-	-	-	-	-	-	-	-
212	Control	M	11	-	201172580052_R02C01	201172580051_R03C01	-	-	-	-	-	-	-	-
214	Control	M	13	-	201172560036_R05C01	201172560038_R06C01	-	-	-	-	-	-	-	-
217	CD	M	14	-	201172570026_R06C01	201172570026_R05C01	-	-	-	-	-	-	-	-
219	CD	M	11	-	201172580001_R06C01	201172580001_R05C01	-	-	-	-	-	-	-	-
223	Control	F	15	-	201172560046_R01C01	201172560032_R08C01	-	-	-	-	-	-	-	-
224	Control	F	15	-	201172560048_R02C01	201172560047_R02C01	-	-	-	-	-	-	-	-
225	Control	F	14	-	201172580052_R07C01	201172580001_R01C01	-	-	-	-	-	-	-	-
227	CD	M	13	-	201172580051_R05C01	201172580051_R04C01	-	-	-	-	-	-	-	-
232	CD	F	15	-	201172580052_R04C01	201172580052_R03C01	-	-	-	-	-	-	201172560026_R08C01	201172560026_R06C01
244	UC	F	14	-	201172570026_R02C01	201172560048_R04C01	-	-	-	-	-	-	-	-
246	CD	M	13	-	201172580052_R05C01	201172580052_R06C01	-	-	-	-	-	-	201172560041_R02C01	201172560042_R06C01
259	CD	F	16	-	201172560026_R01C01	201172560014_R04C01	-	-	-	-	-	-	-	-
268	CD	M	13	-	201172560032_R02C01	201172560031_R01C01	-	-	-	-	-	-	-	-
270	CD	M	12	-	201172560038_R03C01	201172560036_R02C01	-	-	-	-	-	-	-	-
272	CD	M	15	-	201172560042_R03C01	201172560041_R01C01	-	-	-	-	-	-	-	-
369	Control	M	9	-	201172580001_R04C01	201172570026_R04C01	-	-	-	-	-	-	-	-
374	CD	M	14	-	201172560046_R05C01	201172560044_R02C01	-	-	-	-	-	-	-	-
377	Control	F	15	-	201172560046_R02C01	201172560044_R01C01	-	-	-	-	-	-	-	-
379	Control	F	7	-	201172560048_R03C01	201172560047_R03C01	-	-	-	-	-	-	-	-
RE=Repeat endoscopy
meth=DNA methylation
rna= RNA sequencing
