# Supplementary material for: DNA Methylation and Transcription Patterns in Intestinal Epithelial Cells From Pediatric Patients With Inflammatory Bowel Diseases Differentiate Disease Subtypes and Associate With Outcome
Source: Gastroenterology. 2018 Feb;154(3):585–98. doi: 10.1053/j.gastro.2017.10.007 (PMC6381389; doi:10.1053/j.gastro.2017.10.007)
Supplement: Supplementary Table 3 [file mmc5.xlsx]

## Sheet: Sheet2
Table S3: DNAm dataset summary
Diagnosis		450K array			EPIC array		Total
		TI	AC	SC	TI	SC
CD	Purified Epithelium	14	5	14	17	18	68
	Repeat samples	4	0	4	9	10	27
	Organoids	0	0	0	5	5	10
UC	Purified Epithelium	13	5	13	5	5	41
	Repeat samples	3	0	3	4	4	14
Controls	Purified Epithelium	14	5	14	3	3	39
	Organoids	0	0	0	7	7	14
Total		48	15	48	50	52	213
