# Supplementary material for: DNA Methylation and Transcription Patterns in Intestinal Epithelial Cells From Pediatric Patients With Inflammatory Bowel Diseases Differentiate Disease Subtypes and Associate With Outcome
Source: Gastroenterology. 2018 Feb;154(3):585–98. doi: 10.1053/j.gastro.2017.10.007 (PMC6381389; doi:10.1053/j.gastro.2017.10.007)
Supplement: Supplementary Table 4 [file mmc6.xlsx]

## Sheet: Sheet1
Table S4: Medium composition for organoid culture
Basal Organoid medium = ADF+++	Final concentration
Products from Gibco by Thermo Fisher Scientific
Advanced DMEM/F12 (ADF)	1x
GlutaMax	2 mM
HEPES buffer	10 mM
Penicillin/Streptomycin	0.5 U/ml
Complete medium	Final concentration
ADF+++ (see above)	27% (vol/vol)
Wnt3a- conditioned medium	50 % (vol/vol)
R-spo- conditioned medium	20 % (vol/vol)
Primocin (Invivogen, San Diego, CA, USA)	500 μg/mL
B-27® Supplement (Invitrogen, Carlsbad, CA, USA)	1x
Nicotinamide (Sigma, St. Louis, MO, USA)	10 mM
N-Acetylcysteine (Sigma, St. Louis, MO, USA)	1.25 mM
A-83-01 (Tocris, Bristol, UK)	500 nM
SB202190 (Sigma, St. Louis, MO, USA)	10 μM
Murine EGF (Invitrogen, Carlsbad, CA, USA)	50 ng/mL
Murine Noggin (Peprotech, Rocky Hill, NJ, USA)	100 ng/mL
