# Supplementary material for: DNA Methylation and Transcription Patterns in Intestinal Epithelial Cells From Pediatric Patients With Inflammatory Bowel Diseases Differentiate Disease Subtypes and Associate With Outcome
Source: Gastroenterology. 2018 Feb;154(3):585–98. doi: 10.1053/j.gastro.2017.10.007 (PMC6381389; doi:10.1053/j.gastro.2017.10.007)
Supplement: Supplementary Table 5 [file mmc7.xlsx]

## Sheet: Table_S5_DNAm_TI_CD_vs_Ctrl_DMP
Table S5: Differentially methylated positions (DMPs) comparing CD vs Ctrl in TI epithelium
	logFC	AveExpr	t	P.Value	adj.P.Val	B
cg08159663	-2.2522	-0.0309141	-10.9628	9.73558e-12	2.11627e-06	15.8092
cg04571951	-1.43226	1.57168	-10.8697	1.18647e-11	2.11627e-06	15.6431
cg25932713	-2.21018	2.14263	-10.7601	1.49951e-11	2.11627e-06	15.4461
cg19584733	2.44056	0.678631	10.5133	2.55409e-11	2.70347e-06	14.9959
cg07218288	-2.05742	-3.01049	-9.91059	9.68862e-11	7.02176e-06	13.8571
cg20145598	-1.60366	2.33055	-9.89873	9.95068e-11	7.02176e-06	13.8341
cg19190163	-2.16668	1.46044	-9.78875	1.27574e-10	7.69802e-06	13.62
cg07839457	-2.42359	-1.64852	-9.73096	1.45454e-10	7.69802e-06	13.5068
cg03738384	-2.04982	1.57484	-9.53835	2.2593e-10	1.0142e-05	13.1255
cg08151204	-0.98086	2.7391	-9.51292	2.3954e-10	1.0142e-05	13.0747
cg09046399	-1.15238	2.6626	-9.46533	2.67317e-10	1.02891e-05	12.9794
cg02860199	-1.44795	0.109784	-9.41014	3.03699e-10	1.05946e-05	12.8685
cg00986598	-0.899318	1.66527	-9.33836	3.58739e-10	1.05946e-05	12.7234
cg19371652	-1.09875	-0.823834	-9.33534	3.61267e-10	1.05946e-05	12.7173
cg24044052	-1.19036	-2.12256	-9.30577	3.86998e-10	1.05946e-05	12.6573
cg22718139	3.03314	0.648427	9.2912	4.0037e-10	1.05946e-05	12.6277
cg24898914	-2.15662	1.5835	-9.25772	4.32903e-10	1.07817e-05	12.5595
cg08630080	1.4647	2.91259	9.08362	6.51402e-10	1.53222e-05	12.2021
cg12461141	-1.12445	-0.773214	-9.02226	7.53033e-10	1.615e-05	12.0749
cg23235965	-1.40087	-0.752514	-8.98667	8.1927e-10	1.615e-05	12.0009
cg09438522	-1.29149	0.415003	-8.98572	8.2113e-10	1.615e-05	11.999
cg08682036	-1.06505	-0.0191306	-8.97655	8.39173e-10	1.615e-05	11.9799
cg13300480	-1.12981	-2.67407	-8.92132	9.56871e-10	1.76145e-05	11.8645
cg27106909	0.873218	-2.9113	8.85576	1.11877e-09	1.8907e-05	11.727
cg16709353	-0.906941	0.558151	-8.85261	1.12722e-09	1.8907e-05	11.7203
cg04993082	-1.14183	0.768734	-8.84024	1.16105e-09	1.8907e-05	11.6943
cg11706729	-1.8844	-2.42801	-8.79731	1.28668e-09	2.00478e-05	11.6038
cg09598437	-1.06161	1.02838	-8.78482	1.3258e-09	2.00478e-05	11.5774
cg09672032	1.10564	1.92858	8.75728	1.41639e-09	2.0679e-05	11.5191
cg19147390	-0.885902	-0.116553	-8.70076	1.62266e-09	2.29008e-05	11.3991
cg14523841	1.59017	1.87901	8.66001	1.79022e-09	2.44506e-05	11.3122
cg00633969	-1.75886	1.99412	-8.63599	1.89717e-09	2.51016e-05	11.2609
cg02223905	-1.04435	0.936511	-8.62151	1.96482e-09	2.52089e-05	11.2299
cg03290131	-1.43076	-1.77692	-8.56662	2.2443e-09	2.77324e-05	11.1122
cg16890093	-2.08748	0.0743041	-8.55633	2.30107e-09	2.77324e-05	11.0901
cg12998503	-1.1377	-0.195257	-8.54003	2.39404e-09	2.77324e-05	11.055
cg09645818	1.79875	-0.345908	8.53499	2.42351e-09	2.77324e-05	11.0441
cg22111167	-1.31972	0.642393	-8.51532	2.54226e-09	2.83258e-05	11.0017
cg05486924	-0.745373	0.358749	-8.50208	2.62557e-09	2.85039e-05	10.9732
cg27486585	-1.50799	1.9892	-8.45828	2.92146e-09	3.03817e-05	10.8784
cg21366673	-1.7506	2.13314	-8.4554	2.94205e-09	3.03817e-05	10.8722
cg21341645	-1.11318	0.132694	-8.42109	3.19936e-09	3.22521e-05	10.7977
cg27086758	1.58122	2.59887	8.39191	3.43624e-09	3.36645e-05	10.7343
cg00533183	-1.66658	0.0784424	-8.38459	3.49849e-09	3.36645e-05	10.7183
cg23220897	-1.2377	1.57162	-8.35341	3.77646e-09	3.55156e-05	10.6504
cg07950786	1.03805	1.42519	8.34465	3.85863e-09	3.55156e-05	10.6312
cg06444575	-0.790626	-1.1381	-8.32529	4.04658e-09	3.64531e-05	10.5889
cg02756056	-2.04886	0.43982	-8.29344	4.37651e-09	3.78663e-05	10.5192
cg27189465	-0.986026	1.88497	-8.2929	4.38233e-09	3.78663e-05	10.518
cg23228341	-1.33373	2.56896	-8.27597	4.569e-09	3.86897e-05	10.4808
cg22803223	-1.11692	2.50895	-8.25127	4.85589e-09	4.03129e-05	10.4266
cg00598235	-1.09377	0.518704	-8.19155	5.6284e-09	4.58275e-05	10.295
cg01284709	-0.663251	1.73977	-8.16898	5.95217e-09	4.75493e-05	10.2451
cg27494254	-0.571447	-0.630781	-8.14921	6.25119e-09	4.787e-05	10.2013
cg25551358	-1.16661	3.60783	-8.14685	6.28796e-09	4.787e-05	10.1961
cg02039485	-0.884203	3.50524	-8.14407	6.3315e-09	4.787e-05	10.1899
cg15488794	-1.83837	-1.67668	-8.12028	6.7169e-09	4.90478e-05	10.1372
cg25384897	-2.22289	1.05321	-8.11558	6.79574e-09	4.90478e-05	10.1267
cg19721221	-0.725029	1.45677	-8.11327	6.83482e-09	4.90478e-05	10.1216
cg06567195	-0.64826	2.5177	-8.10172	7.03396e-09	4.96356e-05	10.096
cg09551145	-1.60956	-2.14955	-8.08377	7.35531e-09	5.10524e-05	10.056
cg21837069	-1.96719	-0.00256564	-8.05696	7.86355e-09	5.36997e-05	9.9963
cg20963865	-1.22652	1.08682	-8.04328	8.13639e-09	5.46809e-05	9.9658
cg23603782	-1.19353	0.024451	-8.02783	8.45632e-09	5.5943e-05	9.9313
cg18243910	-1.3508	1.19651	-8.01906	8.64353e-09	5.59596e-05	9.91171
cg24610854	-0.807284	0.501994	-8.01146	8.80937e-09	5.59596e-05	9.8947
cg12924120	-1.10903	1.43994	-8.00937	8.85533e-09	5.59596e-05	9.89004
cg21954370	-1.55309	-0.48128	-7.99956	9.07521e-09	5.65057e-05	9.86809
cg02395280	0.902193	-0.896692	7.93758	1.05994e-08	6.50395e-05	9.72905
cg14951497	-1.65396	0.979531	-7.92132	1.10409e-08	6.6781e-05	9.69247
cg00676801	-1.55093	0.954586	-7.91317	1.12692e-08	6.72013e-05	9.67413
cg26550235	-1.60169	1.07804	-7.8978	1.17128e-08	6.88767e-05	9.63951
cg10512020	1.61154	1.06806	7.88345	1.21431e-08	6.95389e-05	9.60715
cg01055591	-1.21615	2.21407	-7.87887	1.22838e-08	6.95389e-05	9.59682
cg03653573	-1.42666	-1.90341	-7.87777	1.23181e-08	6.95389e-05	9.59432
cg06856735	-0.961667	2.71936	-7.87007	1.25591e-08	6.97928e-05	9.57693
cg12401653	-0.812201	2.41514	-7.86545	1.2706e-08	6.97928e-05	9.5665
cg15837208	-0.846118	2.03341	-7.86074	1.28576e-08	6.97928e-05	9.55586
cg11351908	-0.674536	0.251808	-7.85385	1.30826e-08	7.0115e-05	9.5403
cg18804777	-1.62701	0.475745	-7.82766	1.39755e-08	7.39644e-05	9.48103
cg27658601	-1.13052	3.15036	-7.81876	1.42929e-08	7.47102e-05	9.46087
cg27029518	-0.793181	-0.311085	-7.80168	1.49227e-08	7.61786e-05	9.42214
cg11453837	-1.1586	-0.175582	-7.80139	1.49337e-08	7.61786e-05	9.42148
cg24366211	-1.38149	-2.77989	-7.78739	1.54717e-08	7.79835e-05	9.38969
cg13775636	-0.815074	0.828334	-7.76671	1.63021e-08	8.12023e-05	9.34271
cg17863076	-0.972268	1.56851	-7.76085	1.65457e-08	8.14574e-05	9.32938
cg16713321	1.12957	1.22366	7.74608	1.7176e-08	8.35888e-05	9.29577
cg20323962	-0.902077	2.12145	-7.72907	1.7933e-08	8.60977e-05	9.25699
cg17445097	-1.65411	0.971843	-7.72545	1.80983e-08	8.60977e-05	9.24873
cg06126421	-1.74218	2.19999	-7.70207	1.92041e-08	9.03433e-05	9.19538
cg06172859	1.06155	2.43483	7.69749	1.94289e-08	9.03964e-05	9.18491
cg09654242	-1.1758	1.48685	-7.69304	1.96493e-08	9.04284e-05	9.17476
cg05412855	-1.2153	3.17353	-7.67547	2.05466e-08	9.35409e-05	9.13457
cg26724841	-1.40808	1.18805	-7.64569	2.2163e-08	9.98265e-05	9.06639
cg00340855	-1.69956	1.03569	-7.63877	2.25571e-08	0.000100532	9.05052
cg03867377	-1.40084	0.848497	-7.62904	2.3123e-08	0.000101098	9.0282
cg04919489	-1.39991	2.11806	-7.62683	2.3254e-08	0.000101098	9.02311
cg10624395	-1.184	2.35181	-7.62436	2.34004e-08	0.000101098	9.01746
cg21826978	-2.02304	2.53738	-7.59161	2.54387e-08	0.000108126	8.9422
cg20880499	-0.988977	1.64868	-7.59009	2.55379e-08	0.000108126	8.93869
cg26117398	-1.23705	1.35469	-7.58541	2.58445e-08	0.000108341	8.92793
cg02036387	-1.6167	-3.02192	-7.58111	2.61299e-08	0.000108463	8.91803
cg09703323	-1.29538	-0.907193	-7.56453	2.72602e-08	0.000112056	8.87984
cg18170454	0.647503	0.190953	7.54882	2.83773e-08	0.000114734	8.84362
cg18587063	-1.24265	-1.20942	-7.54777	2.84536e-08	0.000114734	8.8412
cg03246914	-0.74108	2.01347	-7.54126	2.89321e-08	0.000115563	8.82616
cg06363968	-1.75419	1.62273	-7.52826	2.99108e-08	0.000118356	8.79614
cg06422189	-2.55795	0.0271415	-7.50191	3.19992e-08	0.000125447	8.73523
cg13399952	-1.80612	-1.28485	-7.48747	3.32057e-08	0.000128983	8.70182
cg11594821	-1.8808	0.566912	-7.48265	3.36193e-08	0.000129402	8.69064
cg14370448	-1.20771	-2.80403	-7.45872	3.57494e-08	0.000136361	8.63516
cg22680073	-0.727577	1.06867	-7.44202	3.73169e-08	0.000141069	8.59639
cg00289254	-1.30692	-2.09362	-7.4375	3.77528e-08	0.000141454	8.5859
cg03783907	-1.44103	0.193562	-7.43327	3.81653e-08	0.000141745	8.57608
cg13488013	-0.909562	-0.651562	-7.4278	3.87069e-08	0.000142507	8.56334
cg27025079	-1.02471	1.81421	-7.41513	3.99888e-08	0.000145957	8.53389
cg23641267	0.993386	2.05382	7.40216	4.1347e-08	0.000147955	8.5037
cg15928680	-0.977807	-0.342199	-7.40178	4.13878e-08	0.000147955	8.50281
cg14753356	-1.66278	0.798253	-7.39848	4.17405e-08	0.000147955	8.49513
cg13235098	1.34816	1.52363	7.39669	4.1934e-08	0.000147955	8.49095
cg07111834	-1.72839	-0.609652	-7.39251	4.23878e-08	0.00014832	8.48122
cg06094515	-1.01097	3.06259	-7.37926	4.38599e-08	0.000152213	8.45035
cg14935206	-1.05706	-0.0399346	-7.36243	4.58058e-08	0.000157661	8.41108
cg13412834	-2.04846	-1.57421	-7.35933	4.61743e-08	0.000157661	8.40383
cg04246113	2.23224	0.122897	7.34664	4.77118e-08	0.000161607	8.37419
cg18740175	-1.92916	1.95402	-7.34272	4.81963e-08	0.000161953	8.36505
cg13399903	-1.23872	1.84965	-7.32881	4.99603e-08	0.000166558	8.33252
cg24917065	-0.817319	1.64761	-7.32043	5.10545e-08	0.000168876	8.31291
cg26033526	-1.5223	-1.17606	-7.28725	5.56299e-08	0.000182584	8.23519
cg01309328	-0.967091	-1.63748	-7.28256	5.63102e-08	0.000183395	8.22418
cg27214730	-2.59493	1.37608	-7.27884	5.68555e-08	0.000183758	8.21545
cg02878284	-0.553989	0.563929	-7.25455	6.05485e-08	0.000194211	8.15844
cg15687780	-1.57934	2.08794	-7.24141	6.26492e-08	0.000197686	8.12753
cg21226933	-0.892093	1.39777	-7.23949	6.29615e-08	0.000197686	8.12302
cg19584038	-1.36356	0.651227	-7.23905	6.30325e-08	0.000197686	8.122
cg02298472	-1.57179	0.837532	-7.23274	6.40744e-08	0.000199017	8.10714
cg10034572	0.844504	2.44617	7.2286	6.47669e-08	0.000199017	8.09739
cg05159799	-0.796221	-1.69902	-7.22472	6.54212e-08	0.000199017	8.08828
cg03464896	1.15207	1.7354	7.22367	6.56001e-08	0.000199017	8.08581
cg06791592	-2.0747	0.798625	-7.22132	6.60021e-08	0.000199017	8.08027
cg07638797	-0.707527	2.85928	-7.21972	6.62773e-08	0.000199017	8.07649
cg12090003	-1.2775	-0.114829	-7.21219	6.75852e-08	0.000201515	8.05878
cg16041798	1.41201	-0.0550141	7.2039	6.90583e-08	0.000203444	8.03922
cg13626632	-1.45832	0.222196	-7.20315	6.91932e-08	0.000203444	8.03745
cg08326515	-0.688588	0.733066	-7.19351	7.09489e-08	0.000205551	8.01473
cg16797421	-0.746763	-2.06027	-7.19249	7.11365e-08	0.000205551	8.01233
cg16349093	-1.51085	0.607348	-7.19125	7.13663e-08	0.000205551	8.00941
cg26547898	-0.827588	3.20061	-7.17656	7.41471e-08	0.000210737	7.97473
cg13007871	-1.34013	-1.23818	-7.17413	7.46162e-08	0.000210737	7.96901
cg03225617	-0.844354	2.24512	-7.17155	7.512e-08	0.000210737	7.96291
cg26062560	-0.602959	0.71481	-7.1703	7.53643e-08	0.000210737	7.95996
cg22333412	-1.25427	1.86008	-7.16882	7.56554e-08	0.000210737	7.95646
cg03699566	1.53851	-0.0931185	7.16088	7.72346e-08	0.00021373	7.93772
cg16710348	1.40931	1.08281	7.15532	7.83624e-08	0.000214254	7.92456
cg02646073	-0.545118	0.107402	-7.15496	7.84362e-08	0.000214254	7.92371
cg19889634	1.36901	-2.14223	7.15163	7.91196e-08	0.000214721	7.91584
cg05262533	-0.82831	1.54066	-7.14917	7.96275e-08	0.000214721	7.91003
cg17494199	-0.849019	1.40914	-7.14676	8.01284e-08	0.000214721	7.90434
cg01619846	-0.82681	-0.277655	-7.14361	8.07893e-08	0.000214955	7.89688
cg08235413	-0.917377	-0.648083	-7.14152	8.12311e-08	0.000214955	7.89193
cg07579997	-0.874844	1.74188	-7.1373	8.21298e-08	0.000215195	7.88194
cg21758773	-1.49432	1.30377	-7.13632	8.23382e-08	0.000215195	7.87964
cg16983159	-1.27787	-1.09589	-7.13389	8.28626e-08	0.000215236	7.87388
cg05786348	-0.616589	3.20395	-7.12077	8.57465e-08	0.000221369	7.84282
cg21454161	-0.96755	1.8053	-7.11053	8.80685e-08	0.000224425	7.81856
cg16985288	-0.986829	0.27627	-7.10664	8.89683e-08	0.000224425	7.80933
cg03357721	-0.967218	2.43057	-7.10497	8.93566e-08	0.000224425	7.80537
cg04972244	-0.686046	2.2894	-7.10466	8.9429e-08	0.000224425	7.80464
cg25104613	-0.654387	2.27798	-7.10188	9.00805e-08	0.000224425	7.79805
cg26334154	-0.668594	1.98762	-7.10175	9.01103e-08	0.000224425	7.79774
cg16576033	-0.986535	0.626843	-7.09231	9.236e-08	0.000228682	7.77535
cg03805566	0.812546	2.34762	7.08779	9.34569e-08	0.000229479	7.76462
cg24170529	-1.07282	-0.367476	-7.08549	9.40197e-08	0.000229479	7.75917
cg26130864	-1.29835	1.34129	-7.08432	9.43079e-08	0.000229479	7.75639
cg15999311	-0.993393	0.670638	-7.08121	9.50778e-08	0.000229658	7.749
cg27529346	-2.28249	1.30053	-7.07865	9.57142e-08	0.000229658	7.74294
cg23102026	-0.546565	0.95879	-7.07748	9.60087e-08	0.000229658	7.74015
cg19846500	-0.48521	0.447596	-7.06255	9.98289e-08	0.00023639	7.7047
cg02906741	1.05495	1.76031	7.06213	9.99396e-08	0.00023639	7.70369
cg15730121	1.19587	1.38623	7.05588	1.01587e-07	0.000238952	7.68883
cg09990086	-0.726104	3.2448	-7.05127	1.02818e-07	0.000240511	7.67789
cg03110996	-1.1376	1.48546	-7.04286	1.05106e-07	0.000244513	7.65788
cg12721881	-0.910662	2.43242	-7.03849	1.06317e-07	0.000245979	7.64746
cg13850312	-1.4895	2.70253	-7.03435	1.07475e-07	0.000247305	7.63762
cg22341908	-0.875881	-2.47143	-7.02666	1.09662e-07	0.000250975	7.6193
cg16844818	-0.747488	0.797895	-7.01634	1.12666e-07	0.000254494	7.59473
cg16186435	-1.29228	-0.634456	-7.01594	1.12784e-07	0.000254494	7.59378
cg06694826	-0.841572	1.12823	-7.01335	1.13554e-07	0.000254494	7.5876
cg16387467	-0.707002	0.173095	-7.01318	1.13604e-07	0.000254494	7.58719
cg16137928	-1.46421	0.81616	-7.0096	1.14674e-07	0.000255538	7.57867
cg21946374	-0.972909	1.31869	-7.00459	1.16192e-07	0.000257566	7.56671
cg23387863	-1.57218	1.01271	-6.99102	1.20399e-07	0.000265502	7.53436
cg22930808	-1.72795	-0.72212	-6.97395	1.25916e-07	0.000276229	7.4936
cg10927848	1.05464	2.29512	6.96221	1.29858e-07	0.000282591	7.46555
cg09381805	1.45704	1.85413	6.96135	1.30151e-07	0.000282591	7.4635
cg03584056	-0.412311	-0.959573	-6.95699	1.31652e-07	0.000284391	7.45306
cg00476430	0.832889	1.49678	6.93635	1.3899e-07	0.000298005	7.4037
cg18919209	1.2019	0.11365	6.93534	1.39362e-07	0.000298005	7.40126
cg07737503	-1.1772	-0.202503	-6.93245	1.40422e-07	0.000298764	7.39436
cg06822690	-1.06748	-0.0279321	-6.92927	1.41603e-07	0.000299769	7.38674
cg11219976	0.939877	2.48208	6.92725	1.42356e-07	0.000299865	7.38191
cg09159452	-1.85537	2.33987	-6.92102	1.44711e-07	0.000303317	7.36697
cg09337049	-1.19551	0.473367	-6.91894	1.45503e-07	0.000303473	7.362
cg05895956	1.25079	1.88544	6.91484	1.47084e-07	0.000305268	7.35216
cg22982767	-1.0751	-3.39366	-6.91132	1.4845e-07	0.000305622	7.34374
cg05132905	1.72074	0.717388	6.91069	1.48699e-07	0.000305622	7.34222
cg02609724	1.44259	1.61534	6.90562	1.50697e-07	0.000308232	7.33007
cg16351569	-1.10026	1.25714	-6.89932	1.53216e-07	0.000311879	7.31496
cg00322919	1.07205	1.88116	6.89541	1.54804e-07	0.00031355	7.30558
cg01708648	0.843918	2.41411	6.89353	1.55573e-07	0.00031355	7.30106
cg24411312	-0.475717	1.96132	-6.89185	1.56259e-07	0.00031355	7.29705
cg14289511	0.836524	-2.68787	6.88449	1.5932e-07	0.000317348	7.27938
cg24725441	-0.847612	2.77688	-6.88371	1.5965e-07	0.000317348	7.27749
cg21645268	-1.50048	-1.17808	-6.87809	1.62032e-07	0.000317775	7.26401
cg06513974	-1.07158	0.570547	-6.87684	1.62564e-07	0.000317775	7.26102
cg15507690	-2.02189	1.82932	-6.87681	1.6258e-07	0.000317775	7.26093
cg22932427	-0.796763	0.284008	-6.87614	1.62868e-07	0.000317775	7.25932
cg04196298	-1.28694	-0.260041	-6.86337	1.68441e-07	0.000327141	7.22866
cg13991568	-0.817717	2.64976	-6.85525	1.72089e-07	0.000332701	7.20914
cg04951476	-0.904799	1.03625	-6.85259	1.73304e-07	0.000333526	7.20273
cg01091099	-0.460559	0.351894	-6.84637	1.76169e-07	0.000335066	7.18778
cg00137918	-0.5815	3.96093	-6.84371	1.77413e-07	0.000335066	7.18137
cg21505334	-2.56414	2.02525	-6.84278	1.77847e-07	0.000335066	7.17914
cg19136673	-1.55321	1.17461	-6.8418	1.78306e-07	0.000335066	7.17679
cg13174306	-1.34083	1.8897	-6.8418	1.78308e-07	0.000335066	7.17678
cg14217074	-0.866832	-0.0753146	-6.84064	1.78852e-07	0.000335066	7.174
cg06437840	2.21438	-2.79962	6.81368	1.92058e-07	0.000358221	7.10906
cg07841014	-0.607442	3.53751	-6.80851	1.94696e-07	0.000361549	7.09662
cg07284273	-0.600617	-0.306177	-6.79818	2.00089e-07	0.000369941	7.0717
cg13002809	-0.790285	0.517849	-6.78166	2.09023e-07	0.000384779	7.03186
cg04464122	-1.14249	1.09044	-6.78001	2.09942e-07	0.000384797	7.02786
cg24482350	1.60264	0.0435627	6.76448	2.18753e-07	0.000399218	6.99035
cg11606826	0.860784	1.59297	6.7615	2.20483e-07	0.000400648	6.98317
cg07460095	0.712017	3.35571	6.75724	2.22986e-07	0.00040318	6.97287
cg13735557	-3.23815	3.26951	-6.75586	2.23803e-07	0.00040318	6.96953
cg26974214	-2.04971	-0.663777	-6.75373	2.2507e-07	0.00040318	6.96438
cg02083319	-0.666166	1.50817	-6.75116	2.26606e-07	0.00040318	6.95817
cg25598370	1.43906	0.116125	6.75111	2.26637e-07	0.00040318	6.95804
cg18128887	-2.00742	1.01553	-6.74842	2.2826e-07	0.000404368	6.95153
cg00212979	-0.536977	3.80717	-6.72411	2.4345e-07	0.000425822	6.89273
cg16349667	-0.805116	2.15203	-6.72382	2.43641e-07	0.000425822	6.89201
cg24204847	-0.724678	2.07612	-6.72334	2.43949e-07	0.000425822	6.89086
cg24243879	-1.23253	-0.876206	-6.72266	2.44393e-07	0.000425822	6.8892
cg02635726	-0.906835	-0.855795	-6.71547	2.491e-07	0.000432243	6.87179
cg27476482	-0.844653	2.05499	-6.71119	2.51945e-07	0.000434306	6.86142
cg13571479	-0.797096	0.203502	-6.70947	2.53097e-07	0.000434306	6.85725
cg16924045	1.32143	2.03806	6.70888	2.53494e-07	0.000434306	6.85582
cg11313335	-1.15967	3.75499	-6.70692	2.54816e-07	0.000434306	6.85107
cg12552626	0.868519	2.42149	6.70603	2.55417e-07	0.000434306	6.84892
cg12138514	0.568802	2.02788	6.69816	2.60807e-07	0.000441696	6.82985
cg16059665	-0.654812	1.77214	-6.69445	2.63392e-07	0.000444297	6.82084
cg11749059	1.14857	1.31671	6.69185	2.65212e-07	0.000445592	6.81456
cg08508455	-0.724265	1.0315	-6.67033	2.80818e-07	0.000466448	6.76233
cg27032101	-0.655552	1.35664	-6.67024	2.80887e-07	0.000466448	6.76211
cg07307142	1.52071	0.246388	6.6699	2.81142e-07	0.000466448	6.76128
cg17426084	-0.526605	1.95424	-6.66871	2.82032e-07	0.000466448	6.75839
cg22843803	-0.753587	-1.60539	-6.66234	2.86846e-07	0.000472564	6.74293
cg07200957	-0.58628	-2.17994	-6.65479	2.92664e-07	0.000480279	6.72459
cg04048740	-0.634702	2.40552	-6.65331	2.93819e-07	0.000480313	6.72099
cg03823983	1.06615	2.81539	6.64939	2.96894e-07	0.000481239	6.71147
cg13180315	-1.34041	-0.794252	-6.64885	2.97321e-07	0.000481239	6.71016
cg02393727	-0.999169	0.896153	-6.64825	2.97795e-07	0.000481239	6.7087
cg05114739	-0.588413	0.788979	-6.64616	2.99461e-07	0.000482091	6.70361
cg13641591	-0.639169	0.378232	-6.64379	3.01351e-07	0.000482361	6.69786
cg24770230	-1.16107	1.4746	-6.6431	3.01907e-07	0.000482361	6.69617
cg02193425	-0.910586	2.02466	-6.63529	3.0825e-07	0.000489573	6.67717
cg18636739	-0.779434	1.11147	-6.63355	3.09681e-07	0.000489573	6.67294
cg25575349	0.795941	2.65677	6.63329	3.0989e-07	0.000489573	6.67232
cg22294181	0.692887	-0.21345	6.63021	3.12444e-07	0.000490604	6.66482
cg08179485	-1.50786	2.5924	-6.62971	3.1286e-07	0.000490604	6.66361
cg12756527	-1.72696	1.32743	-6.6254	3.16473e-07	0.00049148	6.65311
cg08543327	-1.41556	0.520652	-6.62509	3.16731e-07	0.00049148	6.65237
cg15965301	-1.2047	0.995857	-6.62423	3.1746e-07	0.00049148	6.65026
cg20920827	-0.467908	2.42778	-6.62351	3.18062e-07	0.00049148	6.64853
cg13165140	-1.63524	1.32126	-6.61948	3.21499e-07	0.000493527	6.63871
cg17852932	-0.887243	2.33817	-6.61922	3.21718e-07	0.000493527	6.63809
cg27505349	-1.08126	1.88886	-6.61572	3.24735e-07	0.000496357	6.62955
cg00159243	-0.819609	-0.356689	-6.6049	3.34225e-07	0.000509025	6.60322
cg24848608	1.4056	1.27903	6.60128	3.37471e-07	0.000512126	6.59439
cg12520319	-0.849801	-1.12711	-6.59743	3.40946e-07	0.000515551	6.58502
cg16044480	-0.888205	1.21687	-6.59491	3.4325e-07	0.000517188	6.57886
cg17333886	-1.03716	0.955777	-6.58946	3.4827e-07	0.000522891	6.56559
cg11032810	-0.625779	1.54852	-6.58606	3.51437e-07	0.000525782	6.55731
cg24327132	-1.37741	1.46079	-6.58015	3.57021e-07	0.000530649	6.54289
cg26701815	-0.931394	0.693368	-6.57997	3.57197e-07	0.000530649	6.54244
cg23762465	-0.759609	0.122357	-6.5783	3.58789e-07	0.000531151	6.53837
cg00223681	-0.834066	0.129383	-6.57489	3.62065e-07	0.000534133	6.53006
cg00793227	-0.831722	2.43723	-6.57316	3.63746e-07	0.00053475	6.52583
cg03115048	-0.791522	2.342	-6.5688	3.67997e-07	0.000539127	6.5152
cg07873488	0.937575	1.49303	6.56505	3.71702e-07	0.000542678	6.50604
cg00518276	-0.494897	0.508773	-6.55952	3.77229e-07	0.0005475	6.49254
cg20710667	-0.889913	1.96767	-6.55916	3.77592e-07	0.0005475	6.49166
cg00063828	-0.894921	-0.853154	-6.55714	3.79625e-07	0.000548569	6.48675
cg22689909	-1.19163	-2.32204	-6.55488	3.8193e-07	0.000550024	6.48121
cg22664428	0.703738	2.92123	6.5529	3.83948e-07	0.000551056	6.47639
cg25744682	-0.675466	2.41439	-6.55045	3.86465e-07	0.000552793	6.47041
cg01234420	-1.22419	1.5126	-6.53757	3.99992e-07	0.000570216	6.43893
cg16477774	0.884984	-2.64236	6.53479	4.0298e-07	0.000572548	6.43212
cg20458044	-0.670621	-0.0204715	-6.53125	4.06807e-07	0.000576053	6.42348
cg11389257	-0.681814	3.06757	-6.52187	4.17129e-07	0.000587127	6.40055
cg03772063	1.305	0.964175	6.52043	4.18739e-07	0.000587127	6.39702
cg01566166	0.772244	-0.678941	6.52039	4.18788e-07	0.000587127	6.39691
cg20876406	-0.524744	-3.56894	-6.51581	4.23944e-07	0.000592186	6.38572
cg16465027	-1.35625	-2.03127	-6.51343	4.26648e-07	0.000592186	6.3799
cg15611112	-0.511715	2.55255	-6.51174	4.28576e-07	0.000592186	6.37577
cg24058145	-0.911324	2.47951	-6.51113	4.29277e-07	0.000592186	6.37428
cg11847468	-0.775924	-4.14329	-6.51015	4.30403e-07	0.000592186	6.37188
cg08714975	-1.20614	1.43474	-6.50982	4.30789e-07	0.000592186	6.37106
cg15375424	-1.18513	-0.830974	-6.50583	4.35409e-07	0.000596125	6.36129
cg25963511	1.52013	-0.656447	6.50492	4.3647e-07	0.000596125	6.35907
cg27474382	-0.727668	1.27655	-6.50202	4.3987e-07	0.000598062	6.35196
cg09135399	-0.491792	-1.11967	-6.5013	4.40714e-07	0.000598062	6.35021
cg10324640	1.34072	0.481696	6.49529	4.47856e-07	0.000605813	6.33549
cg04223924	0.795598	-2.75664	6.48667	4.5831e-07	0.00061502	6.31437
cg05191397	-1.13481	-1.81527	-6.48641	4.58619e-07	0.00061502	6.31375
cg17795695	-0.849773	0.495413	-6.48609	4.5902e-07	0.00061502	6.31295
cg02657012	-1.62387	-1.1988	-6.48443	4.61066e-07	0.000615812	6.30888
cg00692151	-0.628384	2.98046	-6.47969	4.66948e-07	0.000621708	6.29727
cg05462339	-0.667627	-0.837958	-6.47577	4.71876e-07	0.000626299	6.28766
cg00570906	0.908382	0.19051	6.47223	4.76363e-07	0.000629392	6.279
cg00724111	-0.684381	-1.99299	-6.47159	4.77179e-07	0.000629392	6.27743
cg26579713	-1.04039	1.17017	-6.46944	4.79944e-07	0.000629583	6.27214
cg10850215	1.36839	-0.965427	6.4689	4.80637e-07	0.000629583	6.27082
cg03032180	-0.703138	2.18438	-6.46801	4.81785e-07	0.000629583	6.26863
cg10037913	-0.602491	-0.512143	-6.46504	4.85621e-07	0.000631502	6.26137
cg20640246	0.991151	0.31498	6.46369	4.87379e-07	0.000631502	6.25806
cg16402893	-0.807529	2.65401	-6.46289	4.88428e-07	0.000631502	6.25609
cg18035534	1.13494	1.99221	6.46229	4.89219e-07	0.000631502	6.25461
cg18091275	-0.734076	0.0841748	-6.45933	4.93115e-07	0.000634595	6.24735
cg05693489	-1.40663	0.718598	-6.45291	5.01668e-07	0.000643647	6.2316
cg03835824	-0.716633	1.40956	-6.44312	5.14997e-07	0.000658752	6.20758
cg03746765	1.22456	0.425194	6.44055	5.18561e-07	0.000661312	6.20126
cg23698269	-0.764062	-2.05031	-6.43084	5.32241e-07	0.000671685	6.17741
cg06535003	-0.828756	2.20867	-6.43032	5.32976e-07	0.000671685	6.17615
cg13308137	-0.798796	1.18231	-6.42929	5.34458e-07	0.000671685	6.1736
cg01267797	-0.941088	-0.386186	-6.42776	5.36656e-07	0.000671685	6.16985
cg24251800	-0.540921	3.47821	-6.4275	5.37019e-07	0.000671685	6.16922
cg10288995	-0.823372	-1.3218	-6.42708	5.37636e-07	0.000671685	6.16817
cg20438915	-0.923175	1.53202	-6.42696	5.378e-07	0.000671685	6.16789
cg05342515	-0.811851	0.224824	-6.4156	5.54448e-07	0.000689752	6.13996
cg25260420	-0.903476	2.11075	-6.41487	5.55523e-07	0.000689752	6.13819
cg09274827	-0.465095	0.703589	-6.41342	5.57699e-07	0.000690428	6.13461
cg08626131	1.10297	-0.737141	6.40879	5.64659e-07	0.000697006	6.12324
cg12907959	-1.77902	-2.30799	-6.39762	5.81856e-07	0.000716146	6.09575
cg24078695	0.954572	1.34186	6.38799	5.97095e-07	0.000732772	6.07206
cg10312476	-0.723609	-1.94511	-6.38324	6.04759e-07	0.000740032	6.06037
cg16624891	-0.624127	2.45755	-6.38135	6.0784e-07	0.00074166	6.05571
cg12126344	-0.777793	1.95399	-6.37929	6.11205e-07	0.000743622	6.05065
cg05653887	-0.618429	3.3008	-6.3766	6.15634e-07	0.000746865	6.04403
cg13178170	-0.917786	1.17884	-6.37489	6.18466e-07	0.000747873	6.03982
cg20910008	-0.872265	-0.490463	-6.37397	6.19998e-07	0.000747873	6.03756
cg25940517	-0.770524	0.0144975	-6.37213	6.23071e-07	0.000748086	6.03302
cg09182678	-1.20771	-3.37759	-6.37122	6.24604e-07	0.000748086	6.03077
cg15206445	-0.672573	1.02295	-6.3707	6.25475e-07	0.000748086	6.02949
cg21080533	-0.723143	2.7587	-6.36407	6.36715e-07	0.000759348	6.01316
cg01663440	-0.805674	1.76782	-6.36304	6.38478e-07	0.000759348	6.01063
cg11844530	-0.618236	3.18475	-6.36071	6.42494e-07	0.000761983	6.00488
cg08240847	0.842001	0.0147058	6.35669	6.49476e-07	0.000768113	5.99497
cg16090881	-0.470313	1.56268	-6.34785	6.651e-07	0.000784062	5.97318
cg02959609	-1.05074	-1.8901	-6.34697	6.66666e-07	0.000784062	5.97102
cg14427243	1.23106	1.8987	6.34445	6.71198e-07	0.000787205	5.96481
cg19693031	1.71947	-1.22741	6.34282	6.74154e-07	0.000788489	5.96078
cg16568360	-0.480426	-0.344076	-6.34106	6.77346e-07	0.000790039	5.95645
cg14655122	-0.638599	2.08218	-6.33992	6.79433e-07	0.000790296	5.95363
cg21300187	-1.93455	2.64157	-6.33511	6.88276e-07	0.000798389	5.94177
cg07954414	-0.614905	-1.50741	-6.33273	6.92695e-07	0.000801319	5.9359
cg09742465	-1.33086	-0.71731	-6.3293	6.99126e-07	0.000806556	5.92742
cg00715999	-1.36427	2.53984	-6.32375	7.09639e-07	0.000816459	5.91374
cg14087413	-1.17943	0.904738	-6.31593	7.2474e-07	0.000829404	5.89442
cg09595020	-0.763229	1.08062	-6.31316	7.30167e-07	0.000829404	5.88758
cg20173011	-1.16059	0.581658	-6.31315	7.30179e-07	0.000829404	5.88756
cg17107017	0.771484	2.93369	6.31238	7.31686e-07	0.000829404	5.88567
cg00994306	-0.787978	-0.0111697	-6.31217	7.32109e-07	0.000829404	5.88514
cg08458637	-0.688978	2.32869	-6.3119	7.32644e-07	0.000829404	5.88447
cg12543753	-0.499565	-0.535204	-6.30846	7.3945e-07	0.000834876	5.87599
cg27176262	-0.94464	2.85626	-6.30034	7.55808e-07	0.000851076	5.85592
cg12655137	-1.14375	0.984084	-6.29872	7.59112e-07	0.000852054	5.85192
cg07690127	-1.01073	2.9909	-6.29794	7.60702e-07	0.000852054	5.85
cg03657281	-1.27779	1.59931	-6.29507	7.66617e-07	0.000856415	5.84289
cg09271097	-1.43475	1.20481	-6.28937	7.78465e-07	0.000860874	5.82882
cg09154880	-0.850837	2.91867	-6.28898	7.79292e-07	0.000860874	5.82785
cg08713098	-0.734586	-0.735913	-6.28823	7.80858e-07	0.000860874	5.82601
cg21435684	-2.72913	-1.22795	-6.28664	7.84227e-07	0.000860874	5.82205
cg19642505	-0.877646	2.70975	-6.28637	7.84782e-07	0.000860874	5.82141
cg12390057	1.05065	1.15076	6.2857	7.86208e-07	0.000860874	5.81974
cg13185005	-1.67163	1.12429	-6.28512	7.87447e-07	0.000860874	5.8183
cg04612203	-0.576096	0.510873	-6.28468	7.88379e-07	0.000860874	5.81721
cg10938046	-1.17686	2.1272	-6.28443	7.88909e-07	0.000860874	5.81659
cg10967114	0.954729	2.51396	6.28039	7.9753e-07	0.000868044	5.80662
cg25962699	-0.585077	0.28824	-6.27816	8.02336e-07	0.000869396	5.80111
cg09889848	-0.913178	-0.767094	-6.27701	8.04837e-07	0.000869396	5.79825
cg06008435	-0.83764	0.873151	-6.27697	8.04932e-07	0.000869396	5.79814
cg01064373	-1.05763	-0.364023	-6.27332	8.12885e-07	0.000875752	5.78912
cg06101324	-0.597561	0.245177	-6.27086	8.18288e-07	0.000879336	5.78304
cg11187245	-1.92825	0.326706	-6.26672	8.27473e-07	0.000886955	5.7728
cg25368887	-0.64963	1.69963	-6.26392	8.33738e-07	0.000891413	5.76588
cg07242540	-0.719889	4.20783	-6.25624	8.51205e-07	0.000907796	5.74685
cg03762242	-0.837281	1.05553	-6.25309	8.58465e-07	0.000913238	5.73905
cg02288088	0.541278	-3.81711	6.2475	8.71498e-07	0.000920985	5.72522
cg13349035	1.56872	-1.07624	6.24674	8.73288e-07	0.000920985	5.72334
cg13182713	-0.532454	-1.04371	-6.24649	8.73882e-07	0.000920985	5.72272
cg01127020	1.52807	1.45265	6.24625	8.74448e-07	0.000920985	5.72212
cg02216727	-1.11809	2.23777	-6.24526	8.76785e-07	0.000921155	5.71967
cg04945457	-0.803589	-0.132669	-6.24187	8.8484e-07	0.000927317	5.71128
cg12306086	0.918741	-1.13835	6.23718	8.96108e-07	0.000934057	5.69966
cg06371582	-0.886185	2.36502	-6.23653	8.9767e-07	0.000934057	5.69806
cg17900103	0.928696	2.79457	6.23555	9.00069e-07	0.000934057	5.69561
cg10535132	-1.22979	1.75014	-6.23545	9.00295e-07	0.000934057	5.69538
cg16337457	-1.96483	3.49091	-6.23463	9.02303e-07	0.000934057	5.69334
cg16915506	0.707706	2.56491	6.23265	9.07123e-07	0.000936757	5.68845
cg16053580	0.664966	-1.78531	6.22512	9.25765e-07	0.000953682	5.66977
cg17098965	-1.2732	-1.51823	-6.22361	9.29534e-07	0.000955241	5.66604
cg21467692	-0.814558	2.59179	-6.22253	9.3226e-07	0.000955722	5.66335
cg01727585	-0.522244	1.93904	-6.21652	9.47497e-07	0.000968996	5.64847
cg02004789	-0.972454	3.03042	-6.2149	9.51671e-07	0.000969431	5.64443
cg03263613	0.553363	3.37664	6.21457	9.52502e-07	0.000969431	5.64363
cg13264394	1.17475	0.302302	6.20787	9.69894e-07	0.000983395	5.62701
cg11639708	-0.7455	0.609872	-6.20696	9.72293e-07	0.000983395	5.62475
cg19064302	-0.533805	1.58943	-6.20662	9.73189e-07	0.000983395	5.6239
cg24512973	-1.70507	2.46641	-6.20529	9.76683e-07	0.000984575	5.62061
cg19773466	-0.475418	0.156655	-6.20274	9.83449e-07	0.000989041	5.61427
cg01963294	-0.446366	1.60848	-6.19837	9.95119e-07	0.000998406	5.60344
cg11987802	-1.08683	0.00856915	-6.18982	1.01839e-06	0.00101796	5.58221
cg21392385	-0.875739	0.237534	-6.18945	1.01941e-06	0.00101796	5.58129
cg16064425	-0.56236	-1.41044	-6.18479	1.03231e-06	0.0010267	5.56974
cg21637761	-1.13425	0.974974	-6.18384	1.03497e-06	0.0010267	5.56738
cg01055075	-0.538305	3.52197	-6.18367	1.03544e-06	0.0010267	5.56695
cg01455981	-0.648207	1.53392	-6.17837	1.05039e-06	0.00103909	5.55379
cg00686132	-0.806772	1.60572	-6.17741	1.05313e-06	0.00103937	5.5514
cg09262197	-0.835733	3.14777	-6.17166	1.06961e-06	0.00105045	5.53713
cg09404643	-0.814003	-3.86447	-6.17126	1.07079e-06	0.00105045	5.53612
cg23088157	-0.867749	2.42032	-6.17091	1.0718e-06	0.00105045	5.53526
cg23923934	-2.15266	0.609344	-6.16953	1.0758e-06	0.00105194	5.53183
cg03980366	1.05667	1.76475	6.16866	1.07835e-06	0.00105199	5.52966
cg06981716	-0.588287	-1.84562	-6.16626	1.08536e-06	0.0010564	5.52371
cg13786863	-1.44564	-2.05517	-6.16522	1.08841e-06	0.0010569	5.52113
cg09579081	-1.08611	2.54849	-6.16439	1.09087e-06	0.0010569	5.51906
cg15174393	-1.43573	0.547219	-6.16143	1.09962e-06	0.0010599	5.51171
cg09489470	-0.474305	3.86582	-6.16086	1.10134e-06	0.0010599	5.51028
cg23270841	1.05931	1.14931	6.16028	1.10306e-06	0.0010599	5.50885
cg24166450	-2.02817	-0.23788	-6.15997	1.10398e-06	0.0010599	5.50808
cg22712840	1.30811	2.12973	6.15531	1.11799e-06	0.00107093	5.49649
cg15199350	-0.777863	2.22422	-6.15362	1.12311e-06	0.0010732	5.49229
cg20557159	-0.507567	2.39514	-6.15286	1.12543e-06	0.0010732	5.4904
cg20702121	-0.4228	2.03939	-6.15167	1.12904e-06	0.00107422	5.48746
cg10191005	-0.403807	1.42741	-6.14922	1.13657e-06	0.00107875	5.48135
cg22995042	-0.922443	2.35866	-6.14772	1.14119e-06	0.00107875	5.47762
cg00344422	-1.39385	1.78595	-6.14764	1.14144e-06	0.00107875	5.47742
cg05267204	-1.34029	-2.19115	-6.14575	1.14728e-06	0.00108185	5.47274
cg03184410	1.58812	0.172425	6.13992	1.16553e-06	0.00109662	5.45823
cg17969271	-1.20514	-0.666377	-6.13748	1.17326e-06	0.00110145	5.45216
cg09234582	1.78305	-0.890988	6.13527	1.18029e-06	0.00110559	5.44667
cg09157272	-0.695856	-2.43182	-6.13195	1.19096e-06	0.0011086	5.4384
cg20438472	-0.988242	0.17884	-6.13189	1.19116e-06	0.0011086	5.43824
cg09571972	-1.93165	1.85541	-6.13182	1.19136e-06	0.0011086	5.43809
cg08027792	-0.473498	3.10453	-6.12898	1.20058e-06	0.00111473	5.43101
cg26389737	0.75637	0.544784	6.12798	1.20381e-06	0.00111508	5.42853
cg01254505	-0.998337	-4.10831	-6.12725	1.20622e-06	0.00111508	5.4267
cg13049334	-0.794688	2.16091	-6.12449	1.21526e-06	0.00112099	5.41984
cg23210296	0.831848	0.516679	6.12321	1.21946e-06	0.00112242	5.41666
cg16587707	-0.712915	2.09473	-6.12179	1.22418e-06	0.00112432	5.41311
cg21639401	1.07892	0.852395	6.11857	1.2349e-06	0.00112904	5.4051
cg21850735	-0.938109	0.355257	-6.11853	1.23504e-06	0.00112904	5.405
cg23487226	-0.440652	3.55703	-6.11785	1.23732e-06	0.00112904	5.4033
cg12865939	-0.981695	0.656284	-6.11665	1.24133e-06	0.00113026	5.40033
cg22310628	-1.31506	2.01905	-6.11394	1.25047e-06	0.00113614	5.39359
cg17968668	-0.4756	1.43198	-6.11206	1.25685e-06	0.0011395	5.38891
cg12123019	-0.921754	-2.63498	-6.10934	1.26615e-06	0.00114187	5.38213
cg14667273	-0.677556	0.143076	-6.10912	1.26692e-06	0.00114187	5.38157
cg10911365	-0.553913	1.37116	-6.10893	1.26756e-06	0.00114187	5.38111
cg20785336	-1.13494	-0.187386	-6.10587	1.27813e-06	0.00114815	5.37348
cg02595823	-0.943505	0.118245	-6.10534	1.27996e-06	0.00114815	5.37216
cg16739544	-0.977287	1.95912	-6.1036	1.28599e-06	0.00115112	5.36784
cg14950751	0.720658	-2.52786	6.10206	1.29139e-06	0.00115173	5.36399
cg01033191	1.10762	0.0140145	6.10185	1.29211e-06	0.00115173	5.36348
cg22340747	1.13111	1.63945	6.09496	1.31646e-06	0.00117097	5.34632
cg01991861	1.37046	-0.376335	6.0933	1.32241e-06	0.00117243	5.34217
cg09929930	-2.44432	4.38406	-6.09295	1.32368e-06	0.00117243	5.34129
cg12078157	-0.92774	1.50268	-6.09159	1.32856e-06	0.00117243	5.3379
cg24478420	-0.542902	2.35348	-6.09142	1.32917e-06	0.00117243	5.33748
cg06103412	0.865177	1.65543	6.09038	1.33292e-06	0.00117328	5.3349
cg08134678	-0.922494	1.4465	-6.0871	1.34481e-06	0.0011813	5.32673
cg26975459	1.00148	2.56922	6.08522	1.35169e-06	0.00118488	5.32204
cg01414194	-0.699515	2.95593	-6.08445	1.35453e-06	0.00118491	5.32011
cg17316649	2.01513	-1.16226	6.0836	1.35765e-06	0.00118519	5.318
cg26709300	0.960321	-0.837741	6.08039	1.36952e-06	0.0011931	5.30999
cg02233614	-0.824234	-0.184456	-6.07952	1.37275e-06	0.00119346	5.30783
cg08632810	-0.65635	1.29468	-6.07686	1.38267e-06	0.00119962	5.3012
cg07571531	1.15648	-2.59075	6.07537	1.38829e-06	0.00120203	5.29747
cg04071602	0.763283	1.36389	6.07298	1.39732e-06	0.0012071	5.29152
cg18560915	-0.789437	1.48971	-6.0719	1.40141e-06	0.0012071	5.28883
cg16907527	0.798968	2.10575	6.07156	1.4027e-06	0.0012071	5.28798
cg04913246	-1.44255	0.878004	-6.07023	1.40776e-06	0.001209	5.28467
cg23047134	-0.553702	2.13111	-6.06878	1.41334e-06	0.00121028	5.28103
cg16246713	-0.841332	1.65968	-6.06835	1.41497e-06	0.00121028	5.27997
cg08196642	-0.584722	3.20407	-6.06752	1.41815e-06	0.00121056	5.27791
cg10817441	-1.67525	-0.455531	-6.06393	1.43205e-06	0.00121791	5.26894
cg01889025	-0.676655	3.01428	-6.06381	1.43252e-06	0.00121791	5.26864
cg10919522	-1.31944	-2.05984	-6.06277	1.43655e-06	0.00121889	5.26605
cg10779126	-0.963048	2.66124	-6.0591	1.45093e-06	0.00122573	5.25689
cg07100542	-0.874234	-1.60783	-6.05887	1.45182e-06	0.00122573	5.25633
cg14322697	1.15679	0.881019	6.05734	1.45787e-06	0.00122573	5.25251
cg09759737	-0.599759	5.3503	-6.05627	1.46209e-06	0.00122573	5.24985
cg20092122	-1.66715	0.278099	-6.05606	1.46294e-06	0.00122573	5.24931
cg08458745	-0.566686	0.778793	-6.0559	1.46357e-06	0.00122573	5.24892
cg21835467	-0.414234	3.67292	-6.05557	1.46487e-06	0.00122573	5.2481
cg07551060	-1.39698	2.18534	-6.05398	1.47124e-06	0.00122701	5.24411
cg14097046	-1.20848	1.31707	-6.05374	1.4722e-06	0.00122701	5.24351
cg01574571	-1.02148	-2.62146	-6.04547	1.50562e-06	0.00125141	5.22287
cg12741645	-0.941265	-1.06949	-6.04503	1.50738e-06	0.00125141	5.22179
cg06747543	-0.869466	-1.15696	-6.03696	1.54077e-06	0.00127626	5.20165
cg08942772	0.678935	-0.409223	6.03607	1.54451e-06	0.00127626	5.19941
cg09354037	-1.76755	1.915	-6.03447	1.55125e-06	0.00127626	5.19541
cg11937107	1.13388	0.724552	6.03403	1.55311e-06	0.00127626	5.19431
cg11086428	-0.72202	1.74757	-6.03365	1.55469e-06	0.00127626	5.19337
cg01224949	1.00193	1.72046	6.03313	1.55688e-06	0.00127626	5.19207
cg10509607	-1.4851	2.23355	-6.03163	1.56324e-06	0.00127626	5.18833
cg23663547	-1.14862	1.54511	-6.03056	1.5678e-06	0.00127626	5.18565
cg05202347	1.59174	-0.425057	6.03046	1.56822e-06	0.00127626	5.1854
cg23353000	-0.561188	0.999187	-6.02943	1.5726e-06	0.00127626	5.18283
cg21157904	-0.557768	0.565751	-6.02934	1.57299e-06	0.00127626	5.18261
cg15773539	-0.447147	1.26937	-6.02883	1.57517e-06	0.00127626	5.18134
cg24529500	0.85009	2.45238	6.02852	1.5765e-06	0.00127626	5.18056
cg12597472	-0.731749	2.84493	-6.02743	1.58117e-06	0.00127759	5.17784
cg13795883	-0.414041	0.934468	-6.02588	1.58785e-06	0.00128055	5.17396
cg09688579	-0.810303	-1.45104	-6.02453	1.5937e-06	0.00128282	5.17058
cg01300218	-0.529775	3.29243	-6.02275	1.60139e-06	0.00128561	5.16615
cg27543214	-1.45067	0.812311	-6.02109	1.60862e-06	0.00128561	5.162
cg19406511	-0.582909	-4.16549	-6.02107	1.60874e-06	0.00128561	5.16194
cg15444626	-0.578566	-1.72401	-6.02094	1.60931e-06	0.00128561	5.16161
cg18614702	-0.544275	1.81906	-6.01851	1.61997e-06	0.00129069	5.15554
cg20957428	0.819728	-0.174066	6.01801	1.62216e-06	0.00129069	5.15429
cg07981869	-0.533698	4.9288	-6.01741	1.62481e-06	0.00129069	5.15279
cg25979644	-0.99006	2.57355	-6.00585	1.67663e-06	0.00132883	5.12391
cg01842807	-0.559116	1.89607	-6.00531	1.67911e-06	0.00132883	5.12255
cg26799474	-1.68309	0.865594	-6.00122	1.69788e-06	0.00134106	5.11232
cg23368159	-1.21993	-2.3149	-6.00033	1.702e-06	0.00134106	5.1101
cg05765580	-1.3259	1.84215	-5.99988	1.70406e-06	0.00134106	5.10898
cg14270725	-0.55255	0.370237	-5.99657	1.71946e-06	0.00134852	5.1007
cg25611369	0.851388	0.294694	5.99647	1.71991e-06	0.00134852	5.10046
cg27539986	-0.857913	-0.307791	-5.99517	1.72601e-06	0.00135004	5.09721
cg07333545	1.37389	-1.88106	5.9947	1.72823e-06	0.00135004	5.09602
cg27024515	1.32414	0.782805	5.99129	1.7443e-06	0.00136009	5.0875
cg03778138	-1.21503	2.34739	-5.98911	1.75466e-06	0.00136565	5.08206
cg11327039	-0.750648	0.257143	-5.98795	1.76022e-06	0.00136746	5.07915
cg13953978	-0.563226	3.0214	-5.98332	1.78252e-06	0.00137991	5.06756
cg15046909	-0.959738	1.48868	-5.98327	1.78276e-06	0.00137991	5.06744
cg11569869	0.95466	1.27967	5.98179	1.78997e-06	0.00138296	5.06372
cg02495767	0.806434	0.0728091	5.9781	1.80798e-06	0.00139433	5.05451
cg18471664	-0.907887	-1.43951	-5.97548	1.82093e-06	0.00139987	5.04794
cg10792130	-0.60745	3.10323	-5.97476	1.82451e-06	0.00139987	5.04613
cg08386165	1.12011	2.15928	5.97464	1.82508e-06	0.00139987	5.04585
cg21890646	-1.20966	0.476302	-5.9736	1.83023e-06	0.00140128	5.04325
cg10308673	-1.74308	0.46764	-5.97277	1.83441e-06	0.00140195	5.04116
cg00971309	-0.771007	3.01497	-5.97099	1.84331e-06	0.00140579	5.0367
cg11213707	-0.592526	2.16999	-5.97013	1.8476e-06	0.00140579	5.03456
cg04785213	-1.17484	2.42598	-5.96977	1.8494e-06	0.00140579	5.03366
cg05494483	-1.44452	0.973778	-5.96864	1.85513e-06	0.00140762	5.03082
cg12641739	-0.835549	2.57888	-5.96744	1.86116e-06	0.00140853	5.02783
cg07146073	-1.3181	1.93361	-5.96708	1.86298e-06	0.00140853	5.02693
cg07804888	-0.727219	2.80116	-5.96484	1.87438e-06	0.00141462	5.02132
cg05279864	-0.611459	3.33888	-5.96406	1.87837e-06	0.00141511	5.01936
cg14517126	1.01172	-1.19353	5.96328	1.88237e-06	0.0014156	5.01741
cg05225993	-0.542396	2.5253	-5.95981	1.9002e-06	0.00142648	5.00873
cg10163220	-0.632732	2.18767	-5.95242	1.93881e-06	0.00145288	4.99021
cg03322234	0.777548	0.0435186	5.95163	1.94295e-06	0.00145342	4.98825
cg06618629	-0.788776	1.82507	-5.9488	1.95802e-06	0.00146211	4.98114
cg26266099	-0.557063	0.353407	-5.94701	1.96754e-06	0.00146663	4.97667
cg25890640	-0.727457	-3.38161	-5.94564	1.97492e-06	0.00146954	4.97323
cg16850945	0.929715	0.784478	5.93996	2.00568e-06	0.00148981	4.959
cg11997536	-0.616549	2.15307	-5.93885	2.01172e-06	0.00149169	4.95623
cg15334250	-1.93288	0.348832	-5.93817	2.01549e-06	0.00149186	4.95451
cg02806322	-0.747441	2.11395	-5.93463	2.03498e-06	0.00150272	4.94565
cg18405900	-0.883418	-3.30765	-5.93422	2.03726e-06	0.00150272	4.94462
cg23255964	-0.964442	-2.07421	-5.93035	2.05884e-06	0.00151438	4.93492
cg23123250	-0.810744	2.21718	-5.92976	2.06214e-06	0.00151438	4.93344
cg25109721	-1.20118	0.341815	-5.92947	2.06379e-06	0.00151438	4.93271
cg09518441	0.488413	2.80486	5.92875	2.0678e-06	0.0015147	4.93092
cg23701012	0.721455	1.63666	5.92793	2.07247e-06	0.00151549	4.92885
cg17254386	-0.638605	2.91203	-5.92204	2.10595e-06	0.00153332	4.91409
cg03433986	-0.854952	-0.956302	-5.92033	2.1158e-06	0.00153332	4.90979
cg05953243	0.956297	1.6619	5.9203	2.11593e-06	0.00153332	4.90974
cg04999824	-0.442263	2.3437	-5.92014	2.11687e-06	0.00153332	4.90933
cg17342469	-1.76916	2.24688	-5.91991	2.11819e-06	0.00153332	4.90875
cg10594414	-0.437676	-0.159346	-5.91973	2.11926e-06	0.00153332	4.90829
cg11759172	1.54166	-0.390912	5.91922	2.12219e-06	0.00153332	4.90702
cg16734875	-1.48822	-1.03676	-5.91754	2.13195e-06	0.00153774	4.90279
cg24859433	-1.08968	0.777535	-5.91587	2.14164e-06	0.0015421	4.89862
cg17724184	-0.792901	2.75862	-5.91345	2.15579e-06	0.00154839	4.89255
cg12499157	-0.77704	3.50548	-5.91313	2.15768e-06	0.00154839	4.89175
cg10857441	-0.882668	1.30867	-5.91146	2.16751e-06	0.00155281	4.88756
cg08965235	0.975596	-1.80421	5.90533	2.20405e-06	0.00156985	4.87217
cg07211259	-0.87178	-1.34692	-5.90532	2.20406e-06	0.00156985	4.87216
cg09230667	-0.379794	1.78531	-5.90521	2.20477e-06	0.00156985	4.87187
cg05490029	-0.936906	-0.257691	-5.90498	2.20613e-06	0.00156985	4.8713
cg05789250	-0.623766	-2.68151	-5.9024	2.22167e-06	0.00157826	4.86484
cg02481451	0.633406	2.88592	5.89993	2.23669e-06	0.00158434	4.85863
cg10228706	-0.548877	2.16884	-5.89976	2.23772e-06	0.00158434	4.85821
cg13590228	1.04567	0.378598	5.89689	2.25533e-06	0.00159235	4.85099
cg25098174	-0.782498	-0.303343	-5.89669	2.25655e-06	0.00159235	4.85049
cg26985878	-0.583487	1.38383	-5.89149	2.28873e-06	0.00161061	4.83745
cg00306721	-0.948292	-2.57833	-5.89067	2.29386e-06	0.00161061	4.83539
cg25023165	-0.704284	2.53645	-5.89016	2.29704e-06	0.00161061	4.83412
cg20379593	-1.16086	1.55125	-5.88971	2.29988e-06	0.00161061	4.83298
cg01385327	0.695421	-3.61628	5.88946	2.30145e-06	0.00161061	4.83235
cg25511667	1.23487	0.128551	5.88755	2.31347e-06	0.00161635	4.82755
cg12503846	-0.578442	3.31295	-5.88679	2.31823e-06	0.00161701	4.82566
cg18013921	-0.573156	1.8761	-5.88468	2.3316e-06	0.00162366	4.82036
cg25973445	1.82036	-0.6131	5.88272	2.34406e-06	0.00162966	4.81545
cg10473158	0.764819	0.440825	5.88062	2.35757e-06	0.00163636	4.81016
cg06359703	-1.46356	-2.32744	-5.87914	2.36707e-06	0.00163924	4.80646
cg04901835	-0.61142	0.168997	-5.87877	2.36946e-06	0.00163924	4.80553
cg03229061	0.997525	-0.930279	5.87472	2.39578e-06	0.00165373	4.79535
cg22661330	1.14212	0.478782	5.87409	2.39992e-06	0.00165373	4.79376
cg25030862	-0.721818	2.61424	-5.87375	2.40212e-06	0.00165373	4.79292
cg03694077	-0.319667	2.84947	-5.87157	2.41643e-06	0.00165684	4.78745
cg02352281	-1.7264	1.45178	-5.87154	2.41663e-06	0.00165684	4.78737
cg01048810	-0.694518	1.68974	-5.8711	2.41957e-06	0.00165684	4.78625
cg16796959	-0.563878	0.87776	-5.87068	2.42229e-06	0.00165684	4.78522
cg27190398	-0.708734	0.969807	-5.86914	2.43253e-06	0.00166047	4.78133
cg11235297	-1.12616	2.23089	-5.86827	2.43827e-06	0.00166047	4.77916
cg13954548	-0.638019	1.40153	-5.86761	2.44271e-06	0.00166047	4.77749
cg00414398	-0.73476	-3.97695	-5.86752	2.44328e-06	0.00166047	4.77727
cg02482460	-0.578105	-3.54864	-5.86642	2.45062e-06	0.00166279	4.77451
cg12156512	-1.15247	2.37336	-5.86402	2.46668e-06	0.001671	4.76849
cg26831409	-0.568068	2.42536	-5.86167	2.4826e-06	0.00167793	4.76257
cg08144943	-0.457253	1.32692	-5.86134	2.48484e-06	0.00167793	4.76174
cg08481112	-0.727119	-1.29944	-5.85936	2.49826e-06	0.00168013	4.75677
cg26692749	-1.00878	1.67874	-5.85933	2.49846e-06	0.00168013	4.7567
cg02765496	-0.368346	1.31496	-5.85911	2.49999e-06	0.00168013	4.75613
cg09076960	-0.431699	2.68894	-5.85559	2.52406e-06	0.00169362	4.74731
cg07092111	1.11667	-2.41591	5.85418	2.53383e-06	0.00169748	4.74375
cg19651003	-0.661918	4.16108	-5.85236	2.5464e-06	0.00170321	4.73919
cg15276922	0.702041	3.03039	5.85142	2.55298e-06	0.00170413	4.73681
cg02695609	-0.590867	-0.102221	-5.85101	2.55583e-06	0.00170413	4.73579
cg02987482	-0.937364	1.9066	-5.84957	2.56588e-06	0.00170814	4.73217
cg08732418	-0.460671	2.60992	-5.8482	2.57548e-06	0.00171184	4.72873
cg19737004	-1.10728	2.80082	-5.84676	2.58562e-06	0.00171589	4.72511
cg21217270	-0.474388	1.08363	-5.84576	2.59271e-06	0.0017179	4.72259
cg16732648	-0.486232	-0.666855	-5.84516	2.59691e-06	0.00171792	4.7211
cg12850892	-0.590232	-0.369172	-5.84419	2.60384e-06	0.00171792	4.71864
cg07930875	1.23508	1.47882	5.84404	2.60491e-06	0.00171792	4.71826
cg14399183	-0.769521	0.826536	-5.84323	2.61061e-06	0.001719	4.71625
cg16965605	-1.13566	-1.38634	-5.84193	2.6199e-06	0.00172098	4.71298
cg01368219	-0.804402	2.83164	-5.84167	2.62175e-06	0.00172098	4.71233
cg25551545	-0.537415	2.51428	-5.83762	2.6509e-06	0.00173639	4.70214
cg22562591	0.786901	-1.48257	5.83706	2.655e-06	0.00173639	4.70072
cg07886398	-1.03831	0.922444	-5.83671	2.65753e-06	0.00173639	4.69984
cg18511546	-1.43642	0.352135	-5.83324	2.68281e-06	0.00174575	4.69112
cg01417714	-0.59084	2.48059	-5.8332	2.68311e-06	0.00174575	4.69101
cg07267067	0.592295	1.52759	5.83282	2.68583e-06	0.00174575	4.69008
cg09537038	1.04521	1.8419	5.83217	2.69061e-06	0.00174575	4.68844
cg15212266	-0.847901	-0.480892	-5.83192	2.69247e-06	0.00174575	4.68781
cg00469771	-0.483465	1.18705	-5.82845	2.71808e-06	0.00175708	4.67908
cg18752527	-0.795795	-2.35873	-5.82806	2.72097e-06	0.00175708	4.6781
cg14596987	-0.840825	2.4527	-5.82787	2.72239e-06	0.00175708	4.67762
cg10278552	-0.95599	2.0178	-5.82684	2.73005e-06	0.00175806	4.67504
cg15884430	-0.617037	2.75142	-5.82655	2.73221e-06	0.00175806	4.67431
cg06228828	-1.19188	1.20504	-5.82431	2.74902e-06	0.00176119	4.66865
cg09560549	-0.898335	2.61912	-5.82408	2.75067e-06	0.00176119	4.6681
cg07916589	-1.32851	2.25505	-5.82386	2.75235e-06	0.00176119	4.66754
cg11941015	1.3649	1.15955	5.8232	2.75735e-06	0.00176119	4.66587
cg06361606	-0.808769	-0.150575	-5.82294	2.75929e-06	0.00176119	4.66522
cg08286791	-0.590874	2.16265	-5.82191	2.76708e-06	0.00176119	4.66262
cg24476722	1.0366	1.9249	5.82147	2.77035e-06	0.00176119	4.66153
cg08201604	-0.839367	-0.489391	-5.82147	2.77036e-06	0.00176119	4.66153
cg26558023	-0.719252	0.988055	-5.81966	2.78409e-06	0.00176727	4.65697
cg17585197	-0.444796	-3.99503	-5.81862	2.79203e-06	0.00176966	4.65435
cg07736716	-0.682791	1.16061	-5.8168	2.80591e-06	0.00177431	4.64978
cg17888232	-0.481548	3.02686	-5.8163	2.80974e-06	0.00177431	4.64852
cg15386434	-0.668746	0.382301	-5.81601	2.81195e-06	0.00177431	4.6478
cg01847441	1.12607	-0.424949	5.81447	2.82385e-06	0.00177917	4.64391
cg00576936	-0.790285	1.71633	-5.81139	2.84765e-06	0.00179149	4.63617
cg16439130	-0.719675	2.22179	-5.81068	2.85323e-06	0.00179234	4.63437
cg11269166	-1.08615	1.01837	-5.80987	2.85949e-06	0.00179362	4.63235
cg16427107	-1.03482	1.39925	-5.808	2.87415e-06	0.00180014	4.62764
cg20365336	-0.854442	-2.03238	-5.806	2.8899e-06	0.00180461	4.6226
cg03392564	1.5492	1.33978	5.80558	2.89321e-06	0.00180461	4.62155
cg12060422	-1.67472	1.35596	-5.8051	2.89699e-06	0.00180461	4.62034
cg15672065	-0.697909	3.94261	-5.80493	2.89833e-06	0.00180461	4.61992
cg22692507	0.672201	0.0923669	5.80317	2.9123e-06	0.00181065	4.61549
cg00206507	-0.95482	1.57141	-5.80152	2.92548e-06	0.00181617	4.61133
cg17836145	-1.38426	0.0216689	-5.80024	2.9357e-06	0.00181985	4.60811
cg09803959	-0.581315	-0.196811	-5.7994	2.94244e-06	0.00182136	4.606
cg04362790	-0.9373	3.43262	-5.79571	2.97224e-06	0.00183712	4.59671
cg15598802	-0.473021	3.35634	-5.79408	2.98556e-06	0.00184266	4.59259
cg27219654	-0.473047	3.77857	-5.79133	3.00803e-06	0.00185383	4.58568
cg03499675	-0.557243	0.208295	-5.78931	3.0247e-06	0.00186093	4.58059
cg01210113	-0.992754	-1.91082	-5.78887	3.02834e-06	0.00186093	4.57948
cg17008375	-0.508605	2.91055	-5.78728	3.04153e-06	0.00186633	4.57547
cg04461197	-0.72791	2.10482	-5.78625	3.0501e-06	0.00186888	4.57288
cg09029902	-1.20915	-1.91322	-5.7829	3.07812e-06	0.00188332	4.56445
cg25477843	-0.752669	2.61819	-5.78032	3.09993e-06	0.00189212	4.55794
cg26433322	-0.692494	2.83735	-5.78014	3.10145e-06	0.00189212	4.55749
cg14963724	-0.982288	1.18362	-5.77918	3.1096e-06	0.00189437	4.55507
cg16520357	-0.753433	1.70115	-5.77835	3.11666e-06	0.00189594	4.55298
cg11931501	-0.625181	2.0659	-5.77659	3.1317e-06	0.00190016	4.54855
cg16762684	-0.765099	0.233293	-5.77648	3.13257e-06	0.00190016	4.54829
cg23199327	-0.927874	2.24564	-5.77583	3.13814e-06	0.00190082	4.54665
cg05710032	-0.908369	0.319176	-5.77497	3.14559e-06	0.00190234	4.54447
cg26708812	-0.757393	2.43493	-5.77449	3.14965e-06	0.00190234	4.54328
cg12039611	-0.603932	-0.51252	-5.77364	3.15698e-06	0.00190406	4.54113
cg09705784	-0.523328	2.96279	-5.77174	3.17342e-06	0.00191125	4.53635
cg16407699	-0.811961	-0.859642	-5.77027	3.18625e-06	0.00191542	4.53263
cg24296187	-0.616476	3.51657	-5.76773	3.20845e-06	0.00191542	4.52623
cg20315739	-1.05182	0.88545	-5.76722	3.21289e-06	0.00191542	4.52495
cg01548340	0.703784	0.62445	5.76721	3.21297e-06	0.00191542	4.52493
cg10026995	-0.531667	0.765317	-5.76653	3.21896e-06	0.00191542	4.52321
cg06726231	-1.00989	0.993504	-5.76607	3.22302e-06	0.00191542	4.52205
cg10373607	-1.75425	0.37302	-5.76594	3.22418e-06	0.00191542	4.52172
cg18131932	-0.3905	1.16571	-5.76572	3.22606e-06	0.00191542	4.52118
cg14485901	-0.887051	0.850374	-5.76571	3.22618e-06	0.00191542	4.52115
cg23011886	1.18959	-0.818357	5.76518	3.23087e-06	0.00191542	4.51981
cg23779604	-0.816624	2.05328	-5.76507	3.2318e-06	0.00191542	4.51954
cg21620078	-0.633933	2.4979	-5.76475	3.23464e-06	0.00191542	4.51873
cg04342202	-1.40154	2.37705	-5.76387	3.24246e-06	0.00191732	4.51651
cg19551055	-0.603859	2.13541	-5.76208	3.25832e-06	0.00191732	4.51201
cg17352276	-0.923039	2.09777	-5.76203	3.25877e-06	0.00191732	4.51188
cg24151087	0.772047	-2.08756	5.76192	3.25979e-06	0.00191732	4.51159
cg07425204	-1.06115	1.22817	-5.76184	3.26049e-06	0.00191732	4.5114
cg00650386	1.03029	0.10511	5.76126	3.26562e-06	0.00191767	4.50995
cg20837626	-0.460146	-0.622339	-5.75855	3.28991e-06	0.00192926	4.50312
cg02030219	-0.593879	-1.41453	-5.75517	3.32049e-06	0.00194451	4.49459
cg24002003	-0.995443	-0.689013	-5.7533	3.33751e-06	0.00195177	4.48987
cg19497735	0.75731	1.66078	5.75156	3.35338e-06	0.00195834	4.4855
cg13410764	-0.963881	1.12937	-5.74831	3.3834e-06	0.00197315	4.47729
cg22182945	-0.39502	3.90046	-5.74566	3.40795e-06	0.00198474	4.47062
cg06572563	-0.452354	-0.801648	-5.74458	3.41804e-06	0.00198647	4.46789
cg05420057	-0.845908	0.505251	-5.74434	3.42031e-06	0.00198647	4.46728
cg06794612	-0.768196	-0.640005	-5.74228	3.43964e-06	0.00199496	4.46208
cg17327171	-0.713321	0.786157	-5.74058	3.4556e-06	0.00200148	4.45782
cg02081722	-0.402524	1.55488	-5.73951	3.46577e-06	0.00200462	4.45511
cg25202407	-0.839838	2.89856	-5.73883	3.47218e-06	0.00200559	4.4534
cg09187413	-0.627324	0.495073	-5.73812	3.47898e-06	0.00200679	4.4516
cg26432088	-0.376654	1.94474	-5.73644	3.49503e-06	0.0020133	4.44736
cg13475583	-2.48106	-0.054577	-5.73569	3.50221e-06	0.00201469	4.44547
cg23939096	-1.41066	3.5029	-5.73465	3.51215e-06	0.00201767	4.44285
cg25573386	-0.567192	1.27248	-5.73391	3.5193e-06	0.00201904	4.44098
cg18990407	-2.00586	1.75842	-5.7323	3.53474e-06	0.00202454	4.43694
cg06152215	-1.09841	1.82493	-5.73192	3.53845e-06	0.00202454	4.43597
cg01899318	-0.637156	3.11676	-5.73035	3.55365e-06	0.00203049	4.43202
cg19769147	-1.15663	3.07841	-5.7288	3.56879e-06	0.00203553	4.4281
cg00909286	-0.613369	0.510494	-5.72846	3.57209e-06	0.00203553	4.42725
cg18738906	-1.73573	3.09558	-5.72737	3.58275e-06	0.00203887	4.4245
cg06810490	1.0593	1.23813	5.72656	3.59076e-06	0.00204068	4.42244
cg21211367	0.945551	-4.90344	5.72443	3.61174e-06	0.00204982	4.41707
cg11249934	-0.3834	2.60001	-5.72316	3.6243e-06	0.00204982	4.41387
cg12604331	-0.432637	0.837341	-5.72298	3.62602e-06	0.00204982	4.41343
cg02142669	-0.444742	1.91629	-5.72272	3.62867e-06	0.00204982	4.41276
cg11351927	-0.517315	2.60915	-5.72248	3.63105e-06	0.00204982	4.41215
cg12253437	-1.62179	1.44248	-5.72025	3.65325e-06	0.0020596	4.40653
cg21550107	-0.578694	1.18501	-5.71905	3.66523e-06	0.00206361	4.40351
cg11997468	-0.675667	2.24552	-5.71766	3.67921e-06	0.00206873	4.4
cg03059073	-1.09285	1.90317	-5.71693	3.68654e-06	0.0020701	4.39817
cg06271327	0.962671	1.24079	5.71534	3.70263e-06	0.00207594	4.39415
cg17442194	0.914383	1.74561	5.71417	3.71455e-06	0.00207594	4.39119
cg13367612	-0.570091	-2.07917	-5.71364	3.71993e-06	0.00207594	4.38985
cg14023774	-0.468881	0.91324	-5.71354	3.72098e-06	0.00207594	4.38959
cg13466409	1.15233	1.1209	5.71317	3.72466e-06	0.00207594	4.38868
cg02443306	-1.30532	0.0531203	-5.71263	3.73027e-06	0.00207594	4.38729
cg11748354	-1.8513	2.03003	-5.71253	3.73126e-06	0.00207594	4.38705
cg00784654	-0.435202	2.61589	-5.71034	3.75362e-06	0.00208564	4.38154
cg12686273	-0.909865	1.71206	-5.70802	3.77753e-06	0.0020934	4.37569
cg12566890	-0.470738	1.9186	-5.70791	3.7787e-06	0.0020934	4.3754
cg05647720	0.915097	1.49897	5.70751	3.78284e-06	0.0020934	4.37439
cg13031167	-1.06442	-2.55424	-5.70708	3.78735e-06	0.0020934	4.37329
cg23027425	-0.494171	0.753542	-5.7054	3.80478e-06	0.00209994	4.36906
cg08147389	-1.23744	0.673028	-5.70498	3.80913e-06	0.00209994	4.368
cg07510175	1.1013	0.100915	5.70428	3.81644e-06	0.00209994	4.36623
cg19982230	-0.588594	-0.216391	-5.70362	3.82329e-06	0.00209994	4.36458
cg11293176	-1.05583	-2.75389	-5.70356	3.82398e-06	0.00209994	4.36441
cg22899422	0.67575	2.36188	5.70302	3.82967e-06	0.00210034	4.36304
cg11902362	1.12677	0.791096	5.70224	3.83779e-06	0.00210207	4.36109
cg25045942	1.49018	-0.574255	5.70081	3.85285e-06	0.00210759	4.35748
cg11476241	-0.988792	3.27766	-5.6999	3.86244e-06	0.00211011	4.35518
cg07038243	-0.680004	0.574276	-5.69884	3.87364e-06	0.0021135	4.35251
cg04504205	-0.610336	-0.40672	-5.69636	3.90011e-06	0.0021252	4.34623
cg09547756	-0.594805	0.646691	-5.69447	3.92029e-06	0.00213345	4.34147
cg26204448	-1.94343	3.55222	-5.69278	3.93847e-06	0.0021406	4.33721
cg02805690	0.88403	0.653658	5.69159	3.95129e-06	0.00214481	4.33421
cg04236786	-0.469267	2.02185	-5.68958	3.97313e-06	0.0021539	4.32913
cg00040047	-0.539584	3.37724	-5.68726	3.99849e-06	0.00216488	4.32326
cg27174972	-0.412225	-2.51557	-5.68668	4.00476e-06	0.0021655	4.32181
cg06061086	-2.24601	1.51225	-5.68475	4.02608e-06	0.00217426	4.31692
cg08985333	-0.903255	-1.70744	-5.68405	4.03379e-06	0.00217565	4.31515
cg03830585	-0.894472	-1.05967	-5.68258	4.05003e-06	0.00218163	4.31145
cg06475503	1.20051	2.74168	5.67992	4.07958e-06	0.0021906	4.30474
cg26981966	-0.470769	0.887153	-5.67975	4.08148e-06	0.0021906	4.30431
cg00315853	-0.451795	2.95902	-5.6794	4.08539e-06	0.0021906	4.30343
cg18704527	-0.950301	-0.289378	-5.67923	4.08738e-06	0.0021906	4.30298
cg26473110	-0.51298	2.37522	-5.67833	4.09739e-06	0.0021912	4.30072
cg01137792	1.07212	1.35234	5.6782	4.09885e-06	0.0021912	4.30039
cg02097014	-0.397279	-0.951557	-5.67774	4.1041e-06	0.00219124	4.29921
cg26472684	-0.770195	1.11994	-5.67702	4.11215e-06	0.00219277	4.29741
cg04246167	-0.755634	2.44967	-5.67633	4.11994e-06	0.00219416	4.29566
cg13527631	-0.589868	0.847071	-5.67567	4.12736e-06	0.00219535	4.294
cg21389723	-0.594039	2.75761	-5.67485	4.13667e-06	0.00219717	4.29192
cg26257634	-0.809267	2.87567	-5.67445	4.14115e-06	0.00219717	4.29092
cg15626881	-0.948557	-0.829122	-5.67074	4.18353e-06	0.00221543	4.28153
cg22164891	-1.47213	-2.01059	-5.67052	4.18605e-06	0.00221543	4.28098
cg27230705	-1.12319	1.44135	-5.66973	4.1951e-06	0.00221746	4.27898
cg07631407	-0.797991	-3.08194	-5.66896	4.20387e-06	0.00221932	4.27706
cg26149678	-0.586789	0.194188	-5.66692	4.2275e-06	0.00222901	4.27189
cg22986947	-0.45088	3.47212	-5.66613	4.23659e-06	0.00223103	4.26991
cg07706812	1.2063	1.14784	5.66326	4.27005e-06	0.00224405	4.26265
cg12602909	-0.864412	1.06436	-5.6631	4.27192e-06	0.00224405	4.26224
cg03786842	-0.522365	2.46711	-5.66108	4.29561e-06	0.00225234	4.25714
cg12360886	-1.35492	1.05566	-5.66085	4.29833e-06	0.00225234	4.25656
cg04456892	-0.762697	2.59612	-5.65636	4.3515e-06	0.00227527	4.24522
cg24114651	-0.660464	2.99631	-5.65625	4.35285e-06	0.00227527	4.24493
cg07386061	-0.652858	3.3485	-5.65479	4.37027e-06	0.00228156	4.24125
cg20893203	-1.76555	1.40432	-5.65324	4.3889e-06	0.00228594	4.23732
cg18352616	-0.775424	1.02208	-5.65293	4.39266e-06	0.00228594	4.23653
cg04257752	-1.37823	1.50824	-5.65274	4.39486e-06	0.00228594	4.23607
cg03163525	-1.00045	1.44922	-5.64977	4.43089e-06	0.00230084	4.22854
cg10194884	-0.653957	1.11866	-5.64924	4.4373e-06	0.00230084	4.22721
cg10460657	-0.789403	2.0276	-5.64903	4.43981e-06	0.00230084	4.22669
cg24976258	-0.693598	1.57745	-5.64713	4.46304e-06	0.0023047	4.22187
cg21961852	-0.712203	3.30661	-5.64699	4.46472e-06	0.0023047	4.22152
cg12805374	-0.740425	0.660717	-5.64698	4.46479e-06	0.0023047	4.22151
cg11663144	-0.697246	1.36597	-5.64664	4.46903e-06	0.0023047	4.22063
cg04177945	-0.580073	2.34215	-5.64493	4.48993e-06	0.00231023	4.21633
cg06121808	-0.596175	0.458965	-5.64487	4.49067e-06	0.00231023	4.21618
cg23820429	1.53037	1.01804	5.6438	4.50389e-06	0.00231388	4.21346
cg02237342	-0.999042	2.01436	-5.64341	4.50869e-06	0.00231388	4.21248
cg15553418	-0.821826	2.66589	-5.64127	4.53523e-06	0.00232423	4.20707
cg20060080	1.2633	-0.194207	5.6409	4.53983e-06	0.00232423	4.20613
cg20272648	-0.528026	2.132	-5.63857	4.56889e-06	0.00233628	4.20025
cg08286219	-0.813653	0.731608	-5.63789	4.57745e-06	0.00233722	4.19852
cg06044004	-0.655559	1.85529	-5.63754	4.58177e-06	0.00233722	4.19765
cg12003463	-0.677571	2.27753	-5.63641	4.59611e-06	0.00233915	4.19477
cg07582825	-1.09826	2.42563	-5.63637	4.59661e-06	0.00233915	4.19467
cg15636879	1.28732	-1.05431	5.63591	4.60241e-06	0.00233929	4.1935
cg11770323	1.0937	-0.626842	5.63543	4.60842e-06	0.00233954	4.1923
cg11598658	1.22863	0.663934	5.63495	4.61447e-06	0.00233981	4.19109
cg25555460	-0.49873	1.47568	-5.63309	4.638e-06	0.00234893	4.18639
cg18262201	-0.370002	0.30454	-5.63137	4.65994e-06	0.00235722	4.18204
cg27089226	-0.796082	-0.943096	-5.62894	4.69112e-06	0.00236847	4.17589
cg25008614	-0.525212	0.341312	-5.62876	4.69337e-06	0.00236847	4.17544
cg15507449	-0.904087	2.63533	-5.62828	4.69961e-06	0.00236879	4.17422
cg06380401	0.947358	1.7236	5.62584	4.73115e-06	0.00238173	4.16805
cg25883405	-1.00151	-0.0536525	-5.62542	4.73653e-06	0.00238173	4.167
cg10177032	-1.80859	-4.14933	-5.62428	4.75136e-06	0.002385	4.16411
cg16879895	-0.881672	2.48429	-5.62406	4.75429e-06	0.002385	4.16355
cg13380204	-1.63039	-0.718111	-5.61849	4.82746e-06	0.00241884	4.14945
cg18509466	-0.541624	0.393628	-5.61689	4.84871e-06	0.00242559	4.1454
cg15616358	-0.983243	0.240037	-5.61604	4.85993e-06	0.00242559	4.14327
cg21880624	-1.35806	3.64426	-5.61579	4.86333e-06	0.00242559	4.14262
cg04570669	1.24361	0.597792	5.61575	4.86385e-06	0.00242559	4.14252
cg17928286	-1.28901	1.3104	-5.61473	4.87742e-06	0.00242949	4.13995
cg19053046	1.33596	-1.4878	5.61364	4.89204e-06	0.0024322	4.13719
cg19570558	-0.673874	1.79112	-5.61347	4.89434e-06	0.0024322	4.13676
cg27051500	0.820921	0.0569479	5.61282	4.90309e-06	0.00243369	4.13511
cg03010018	1.23282	1.42797	5.61025	4.93777e-06	0.00244538	4.1286
cg24329102	-0.429661	2.30959	-5.61022	4.93819e-06	0.00244538	4.12853
cg25254910	1.23274	-0.0414452	5.60944	4.94869e-06	0.00244556	4.12657
cg26493247	0.93356	2.53958	5.60934	4.9501e-06	0.00244556	4.1263
cg07531549	-0.448566	1.63489	-5.60852	4.96122e-06	0.00244819	4.12423
cg26452989	-0.373343	3.1748	-5.60755	4.9744e-06	0.00245184	4.12178
cg11847992	-0.854377	1.11046	-5.6066	4.9874e-06	0.00245539	4.11937
cg19015711	0.907671	0.950711	5.60442	5.01733e-06	0.00246726	4.11385
cg27533237	-0.939443	-2.21354	-5.60149	5.05781e-06	0.0024805	4.10644
cg05418042	-0.503572	1.81435	-5.60114	5.06269e-06	0.0024805	4.10555
cg24780759	0.965477	-0.32729	5.60069	5.06884e-06	0.0024805	4.10443
cg22955595	-0.318519	2.26563	-5.6004	5.07289e-06	0.0024805	4.10369
cg07657357	-0.483404	0.890393	-5.6003	5.07427e-06	0.0024805	4.10344
cg07606115	-0.412594	3.72857	-5.59993	5.07941e-06	0.0024805	4.10251
cg27398499	-0.821743	-2.28309	-5.59933	5.08789e-06	0.00248177	4.10097
cg07385220	1.73838	0.456126	5.59889	5.09395e-06	0.00248188	4.09987
cg24960291	0.574088	-0.684592	5.59822	5.10339e-06	0.00248361	4.09816
cg14724265	-0.580995	3.05455	-5.59689	5.12195e-06	0.00248929	4.09481
cg22380508	-0.429039	-2.89481	-5.59655	5.1268e-06	0.00248929	4.09394
cg14053030	-0.725005	0.212016	-5.59228	5.1872e-06	0.00251567	4.08313
cg21769093	-0.913138	1.7302	-5.59187	5.19302e-06	0.00251567	4.08209
cg12697139	-0.885688	1.00888	-5.58966	5.2246e-06	0.00252808	4.0765
cg12094863	-0.485579	1.95897	-5.58895	5.23475e-06	0.00253009	4.07471
cg23868719	0.856408	2.84396	5.58797	5.24882e-06	0.00253283	4.07223
cg03883256	-0.521702	0.0191678	-5.58772	5.25239e-06	0.00253283	4.0716
cg27655671	-1.13166	1.95195	-5.58694	5.26373e-06	0.00253542	4.06961
cg09304357	-0.851639	-0.0868175	-5.58528	5.28778e-06	0.00254411	4.0654
cg09359006	0.944866	1.1685	5.58468	5.29639e-06	0.00254536	4.0639
cg06874172	-0.458986	-0.838126	-5.58342	5.31479e-06	0.00254977	4.0607
cg00497735	-0.583213	1.17594	-5.58322	5.31761e-06	0.00254977	4.06021
cg12951282	-0.460208	-0.999497	-5.58225	5.33189e-06	0.00255281	4.05774
cg01244184	-0.504684	3.4052	-5.58197	5.33601e-06	0.00255281	4.05702
cg19979108	-1.39818	1.9397	-5.58111	5.3486e-06	0.00255493	4.05485
cg20448791	-0.347136	4.23158	-5.5807	5.35451e-06	0.00255493	4.05383
cg27605418	0.693685	1.96257	5.58043	5.35854e-06	0.00255493	4.05314
cg24194539	-0.799194	-3.76223	-5.57712	5.40738e-06	0.00257276	4.04476
cg08220149	-1.11558	2.14848	-5.57707	5.4081e-06	0.00257276	4.04464
cg25103161	0.339648	-1.02373	5.57632	5.41932e-06	0.00257521	4.04273
cg19420720	-1.0426	1.80768	-5.57435	5.44859e-06	0.00258621	4.03775
cg05310046	0.806445	2.81672	5.57309	5.46752e-06	0.00259089	4.03455
cg13345957	-0.881855	0.517435	-5.57288	5.47069e-06	0.00259089	4.03402
cg21971799	-1.0476	2.12013	-5.57135	5.49376e-06	0.00259825	4.03013
cg21958743	-0.415316	3.04116	-5.57103	5.49849e-06	0.00259825	4.02934
cg01464104	-0.503035	2.51183	-5.56632	5.57011e-06	0.00262735	4.0174
cg23151051	-1.01017	1.37666	-5.56616	5.5725e-06	0.00262735	4.017
cg08217285	-0.629464	0.758441	-5.56504	5.58958e-06	0.00263248	4.01417
cg01510278	-0.755459	0.941472	-5.56377	5.60923e-06	0.00263506	4.01093
cg08122652	-0.892258	-0.805999	-5.56357	5.61221e-06	0.00263506	4.01044
cg14042635	-1.02486	-0.199434	-5.56346	5.61395e-06	0.00263506	4.01016
cg14293575	-1.0026	1.79219	-5.56307	5.61996e-06	0.00263506	4.00917
cg00834924	-1.18108	-1.13158	-5.56025	5.66361e-06	0.00265259	4.00203
cg19231602	0.688349	0.0600986	5.55936	5.67744e-06	0.00265613	3.99978
cg20792590	-0.609582	3.01989	-5.55869	5.68795e-06	0.00265811	3.99807
cg00830283	-0.446157	4.07433	-5.55646	5.72289e-06	0.00266913	3.99242
cg07791418	-0.619059	3.0383	-5.55564	5.73572e-06	0.00266913	3.99035
cg16048383	-1.081	1.22695	-5.55538	5.73981e-06	0.00266913	3.98969
cg13599596	1.11583	1.12447	5.55528	5.74131e-06	0.00266913	3.98945
cg03680790	-0.882248	1.32609	-5.55517	5.74306e-06	0.00266913	3.98917
cg13586051	-0.626993	0.0178339	-5.55239	5.78707e-06	0.00268509	3.98212
cg11550064	-0.593136	1.93071	-5.5518	5.79641e-06	0.00268509	3.98063
cg16898498	-0.575693	2.29583	-5.55126	5.80507e-06	0.00268509	3.97926
cg04749507	0.663464	-1.42691	5.55057	5.81606e-06	0.00268509	3.97751
cg10769844	-1.05194	1.27785	-5.55054	5.81656e-06	0.00268509	3.97743
cg00962903	-1.27991	0.36342	-5.55037	5.81921e-06	0.00268509	3.97701
cg20174730	-0.338158	-0.314717	-5.55021	5.82179e-06	0.00268509	3.9766
cg10423607	-0.990211	0.917791	-5.54946	5.83379e-06	0.00268515	3.9747
cg14746276	-0.777102	1.56212	-5.54891	5.84258e-06	0.00268515	3.97331
cg02124498	-1.27767	2.03992	-5.54864	5.84703e-06	0.00268515	3.97261
cg15190451	1.07242	4.27603	5.54823	5.85358e-06	0.00268515	3.97158
cg00899855	-0.504554	0.466326	-5.54823	5.85364e-06	0.00268515	3.97157
cg01973676	-2.16567	1.56336	-5.54667	5.87875e-06	0.00269375	3.96761
cg24119469	-0.390076	2.31503	-5.54511	5.90398e-06	0.00270239	3.96366
cg10084383	-0.456597	0.221977	-5.54229	5.94982e-06	0.00272043	3.95652
cg08677655	-0.606579	1.50539	-5.54183	5.95726e-06	0.00272089	3.95537
cg03013636	-0.435017	1.09916	-5.54048	5.97945e-06	0.00272809	3.95194
cg07431888	0.799364	1.97224	5.53997	5.9878e-06	0.00272895	3.95065
cg00750917	-0.608088	2.82879	-5.53934	5.99815e-06	0.00273073	3.94905
cg08437570	-0.547013	-3.85152	-5.53723	6.03302e-06	0.00274337	3.9437
cg01999399	-0.937241	1.0847	-5.53688	6.03887e-06	0.00274337	3.94281
cg04088932	-0.775485	0.487929	-5.53572	6.05803e-06	0.00274852	3.93988
cg08301181	-0.455685	-0.463713	-5.53503	6.06959e-06	0.00274852	3.93812
cg02710485	0.858106	-0.0152159	5.53469	6.07514e-06	0.00274852	3.93728
cg05937046	0.521511	3.648	5.53448	6.07868e-06	0.00274852	3.93674
cg24890964	-0.685435	1.11641	-5.5339	6.08844e-06	0.00274852	3.93526
cg03427663	-0.583775	0.0987867	-5.53386	6.08915e-06	0.00274852	3.93515
cg06936290	-1.44288	-0.697297	-5.5322	6.11698e-06	0.00275287	3.93094
cg07542463	-0.476591	1.84667	-5.53203	6.11975e-06	0.00275287	3.93052
cg02029908	1.4091	1.94974	5.53203	6.11976e-06	0.00275287	3.93052
cg15976404	0.875182	0.812456	5.53173	6.12481e-06	0.00275287	3.92976
cg12433486	-1.29558	-0.290104	-5.52987	6.15617e-06	0.00276042	3.92505
cg06553114	-0.393655	3.13626	-5.52934	6.16506e-06	0.00276042	3.92371
cg05217312	-0.963866	0.321769	-5.52903	6.17036e-06	0.00276042	3.92292
cg17469276	1.02906	-0.996953	5.52887	6.1731e-06	0.00276042	3.92251
cg02021180	-0.553249	3.6471	-5.5288	6.1742e-06	0.00276042	3.92235
cg05958351	-0.647436	2.19157	-5.528	6.18789e-06	0.00276246	3.9203
cg15819128	-1.08394	-2.03051	-5.52744	6.19736e-06	0.00276246	3.91889
cg09911314	0.77474	3.76487	5.52738	6.19833e-06	0.00276246	3.91874
cg20251225	-1.11398	1.04106	-5.52662	6.2114e-06	0.00276537	3.9168
cg18294332	-0.950355	1.67421	-5.52609	6.22036e-06	0.00276645	3.91547
cg02343008	-1.08352	1.96735	-5.52498	6.23937e-06	0.00277199	3.91265
cg04804052	-0.721527	1.76894	-5.52419	6.25295e-06	0.00277512	3.91065
cg14465207	-0.681137	-0.479741	-5.52381	6.25951e-06	0.00277512	3.90968
cg26638266	-0.44052	1.50466	-5.52246	6.2827e-06	0.00278164	3.90626
cg24304789	-0.377956	-4.31102	-5.52188	6.29263e-06	0.00278164	3.90481
cg01710361	-1.45061	-1.98319	-5.52163	6.29709e-06	0.00278164	3.90415
cg14232108	-0.595842	0.106117	-5.52131	6.30258e-06	0.00278164	3.90335
cg16437184	-0.671348	1.20105	-5.52105	6.30707e-06	0.00278164	3.90269
cg18289141	-0.799909	0.250683	-5.52044	6.31767e-06	0.00278198	3.90114
cg02466544	-0.629687	2.24036	-5.52025	6.32098e-06	0.00278198	3.90065
cg12655416	-0.950659	-0.522405	-5.5186	6.34959e-06	0.00279167	3.89649
cg04276316	0.783742	0.0171681	5.51756	6.36775e-06	0.002794	3.89385
cg26937038	-0.890079	-0.424956	-5.51754	6.3681e-06	0.002794	3.8938
cg25342481	-0.557559	2.07878	-5.51619	6.39175e-06	0.00280037	3.89038
cg13589559	-0.647213	2.62523	-5.51596	6.39583e-06	0.00280037	3.88979
cg01579765	-1.12902	2.95353	-5.51434	6.42435e-06	0.00280995	3.88568
cg01437411	-0.50602	-2.70948	-5.51329	6.44287e-06	0.00281514	3.88302
cg21511321	-0.550521	1.6647	-5.51166	6.47191e-06	0.00282492	3.87887
cg10512951	1.02854	-1.44914	5.51069	6.48912e-06	0.00282631	3.87642
cg21173317	1.36318	0.848941	5.51056	6.49137e-06	0.00282631	3.8761
cg06449334	-0.587004	0.827785	-5.50987	6.50379e-06	0.00282631	3.87433
cg26588045	-1.41704	0.853849	-5.5098	6.50494e-06	0.00282631	3.87417
cg13052638	-1.10773	2.40541	-5.5096	6.50849e-06	0.00282631	3.87366
cg25388800	-0.753598	1.0925	-5.5089	6.52102e-06	0.00282885	3.87189
cg17504145	-0.467376	2.62647	-5.50768	6.54296e-06	0.00283546	3.86879
cg06947286	-1.26983	1.10464	-5.50723	6.55106e-06	0.00283607	3.86765
cg05322332	-1.21666	1.80169	-5.50474	6.59594e-06	0.00285259	3.86134
cg19884658	-0.734435	1.93976	-5.50342	6.62001e-06	0.00285943	3.85798
cg09706586	-0.468419	1.76143	-5.50313	6.62527e-06	0.00285943	3.85724
cg14793596	-0.712094	-1.11203	-5.5015	6.6549e-06	0.00286929	3.85312
cg06719604	-1.58323	-1.5833	-5.49873	6.70572e-06	0.00288826	3.8461
cg19589317	-0.726867	1.35758	-5.49763	6.72614e-06	0.00289411	3.84329
cg19859698	-0.871937	0.601184	-5.49709	6.7361e-06	0.00289546	3.84193
cg07664183	-0.777951	-0.76014	-5.49646	6.74772e-06	0.00289665	3.84033
cg05253226	-0.341485	1.94723	-5.4962	6.75257e-06	0.00289665	3.83967
cg08391380	-1.29416	2.10644	-5.49161	6.83818e-06	0.00292771	3.82804
cg01588592	-0.691644	3.44799	-5.49114	6.84714e-06	0.00292771	3.82683
cg14856698	0.344344	-3.39825	5.4911	6.84781e-06	0.00292771	3.82674
cg22063369	-0.43503	2.96056	-5.49085	6.85264e-06	0.00292771	3.82609
cg10398418	-1.08906	2.5515	-5.48963	6.87549e-06	0.00293452	3.82301
cg11596902	-0.961856	3.26782	-5.48735	6.9187e-06	0.00294735	3.81723
cg08108750	-0.67141	-2.74467	-5.48718	6.92191e-06	0.00294735	3.8168
cg27172331	-0.3385	3.02854	-5.48695	6.92643e-06	0.00294735	3.8162
cg26919347	1.61743	0.354254	5.4855	6.95394e-06	0.0029556	3.81254
cg06873401	0.990117	1.86095	5.48504	6.96273e-06	0.0029556	3.81137
cg17514528	-0.725753	0.95692	-5.48483	6.96676e-06	0.0029556	3.81084
cg08550517	-0.754276	1.80112	-5.4779	7.1008e-06	0.00300561	3.79324
cg17810878	-0.780512	3.1575	-5.47777	7.10321e-06	0.00300561	3.79292
cg12414301	-1.06907	1.47762	-5.47763	7.10594e-06	0.00300561	3.79257
cg26987613	-0.534085	1.36587	-5.47464	7.16464e-06	0.00302741	3.78497
cg22014194	-0.374656	1.14575	-5.47352	7.18677e-06	0.00303373	3.78212
cg07452776	-0.581871	-1.15725	-5.47243	7.20833e-06	0.00303739	3.77936
cg02557110	0.996239	-0.169879	5.47236	7.20977e-06	0.00303739	3.77917
cg21828233	-0.863716	-0.186588	-5.47175	7.22187e-06	0.00303946	3.77762
cg09989632	-0.758468	2.34899	-5.47137	7.22938e-06	0.0030396	3.77666
cg15952370	-0.857251	1.58056	-5.46998	7.25693e-06	0.00304367	3.77315
cg22945457	-0.822339	3.2189	-5.46954	7.2657e-06	0.00304367	3.77204
cg09387528	-0.762842	0.438786	-5.46915	7.27355e-06	0.00304367	3.77104
cg04322298	1.05688	1.35522	5.4689	7.27852e-06	0.00304367	3.77041
cg01203651	-0.603235	4.26444	-5.4688	7.28066e-06	0.00304367	3.77014
cg23533285	-0.94968	-1.56754	-5.46864	7.28382e-06	0.00304367	3.76974
cg06159181	-0.723557	1.61179	-5.46836	7.2894e-06	0.00304367	3.76903
cg16773803	-0.622453	2.43079	-5.46651	7.32658e-06	0.00305523	3.76433
cg02932321	-0.766487	0.71053	-5.46626	7.3315e-06	0.00305523	3.76371
cg03517476	-0.541767	3.7098	-5.4645	7.3672e-06	0.00306429	3.75922
cg24150244	-0.591826	2.24023	-5.46447	7.36772e-06	0.00306429	3.75916
cg24935556	-0.659375	1.8342	-5.46399	7.37738e-06	0.0030653	3.75795
cg26032419	-0.917644	1.87052	-5.46317	7.39406e-06	0.00306922	3.75586
cg20597409	-1.16909	1.01767	-5.46214	7.41501e-06	0.0030749	3.75325
cg24031377	-0.472302	4.10905	-5.46102	7.43802e-06	0.00308105	3.75039
cg03347934	-0.502351	3.63378	-5.4607	7.44439e-06	0.00308105	3.7496
cg01834573	0.94563	0.332633	5.4596	7.46692e-06	0.00308675	3.74681
cg00634968	-0.781321	2.83494	-5.45924	7.47445e-06	0.00308675	3.74588
cg05845141	-0.60732	1.91816	-5.45837	7.49226e-06	0.00308675	3.74368
cg00977403	-0.776316	1.53292	-5.45836	7.4924e-06	0.00308675	3.74366
cg26540315	-1.1242	1.37418	-5.45826	7.49463e-06	0.00308675	3.74339
cg24165121	-0.766919	2.62777	-5.45689	7.52292e-06	0.00309035	3.73991
cg06417460	-0.657524	-1.00568	-5.45612	7.53882e-06	0.00309035	3.73796
cg06868245	0.865271	1.9195	5.4557	7.54743e-06	0.00309035	3.7369
cg14114908	1.37694	-0.644929	5.45537	7.55434e-06	0.00309035	3.73606
cg24806326	1.00965	-0.481499	5.45521	7.55761e-06	0.00309035	3.73566
cg20146241	-0.956961	-0.712743	-5.45516	7.55871e-06	0.00309035	3.73552
cg02834871	-0.698544	2.37638	-5.45515	7.55882e-06	0.00309035	3.73551
cg09563805	-0.476263	3.36229	-5.45501	7.56176e-06	0.00309035	3.73515
cg02815014	-0.866299	2.78621	-5.45442	7.57412e-06	0.00309071	3.73364
cg01795894	0.747359	3.02912	5.45427	7.57723e-06	0.00309071	3.73326
cg02494066	-0.583392	4.4861	-5.45361	7.59098e-06	0.00309291	3.73159
cg20834178	-0.898622	-2.49381	-5.45331	7.59724e-06	0.00309291	3.73083
cg25650964	-1.24479	2.60489	-5.45212	7.62216e-06	0.00309693	3.7278
cg18755643	-0.631352	3.26926	-5.45204	7.62383e-06	0.00309693	3.7276
cg02862897	-0.473546	1.85091	-5.45118	7.64179e-06	0.00309693	3.72543
cg04870918	-0.327314	3.42171	-5.45116	7.64236e-06	0.00309693	3.72536
cg23828876	-1.43751	1.74448	-5.45109	7.64368e-06	0.00309693	3.7252
cg12799677	0.620218	2.28229	5.4507	7.65184e-06	0.00309727	3.72421
cg26061548	-0.567602	-4.31918	-5.44989	7.66904e-06	0.00310127	3.72214
cg20001810	-0.683153	1.88225	-5.44948	7.67766e-06	0.00310179	3.7211
cg01595951	-1.25082	-1.75134	-5.44826	7.70335e-06	0.00310738	3.71802
cg07382687	-0.581505	0.88647	-5.44813	7.70619e-06	0.00310738	3.71768
cg13766687	-0.632596	3.82787	-5.44595	7.75253e-06	0.00312038	3.71214
cg05072215	-0.764861	2.04638	-5.44592	7.75316e-06	0.00312038	3.71206
cg05572370	-0.613626	0.601811	-5.44465	7.78031e-06	0.00312833	3.70884
cg19302979	-0.678658	2.36633	-5.44324	7.81045e-06	0.00313627	3.70526
cg06117233	-0.70559	-0.993819	-5.44304	7.81487e-06	0.00313627	3.70474
cg19412007	-0.633281	3.44548	-5.44265	7.82312e-06	0.00313661	3.70377
cg25221207	-0.568082	0.100521	-5.43972	7.88637e-06	0.00315464	3.69633
cg05395679	-0.418982	-1.30218	-5.43971	7.8866e-06	0.00315464	3.6963
cg16526673	-0.833186	0.850303	-5.43935	7.89456e-06	0.00315464	3.69537
cg24704682	0.980709	1.79923	5.43919	7.8979e-06	0.00315464	3.69498
cg02315870	-0.673291	-0.475804	-5.43847	7.91363e-06	0.00315795	3.69314
cg20826201	-0.881196	-2.35969	-5.43787	7.92667e-06	0.00315968	3.69162
cg10692571	1.03818	0.428295	5.43737	7.93754e-06	0.00315968	3.69035
cg21779805	-0.646163	1.35045	-5.43724	7.94035e-06	0.00315968	3.69003
cg08485937	1.01831	0.33252	5.43645	7.95766e-06	0.00316066	3.68802
cg01070272	-0.499197	0.470236	-5.43645	7.95774e-06	0.00316066	3.68801
cg26169783	-0.788534	0.222003	-5.43518	7.9855e-06	0.00316871	3.68479
cg24310500	0.508283	-1.55278	5.43426	8.00576e-06	0.00317378	3.68245
cg07551952	0.990226	1.52045	5.43302	8.03311e-06	0.00318164	3.6793
cg22362636	-0.54134	-2.54158	-5.43257	8.04289e-06	0.00318254	3.67818
cg01585860	-0.681669	-3.03019	-5.43136	8.0699e-06	0.00318861	3.67508
cg09992387	1.26212	-0.435189	5.43109	8.07581e-06	0.00318861	3.6744
cg27051231	-0.857428	1.17916	-5.43086	8.08085e-06	0.00318861	3.67383
cg09579094	1.10598	1.05136	5.42916	8.11888e-06	0.00319624	3.66949
cg21920221	-1.03479	2.19491	-5.42907	8.12075e-06	0.00319624	3.66928
cg01186980	-0.822016	2.28501	-5.42898	8.12281e-06	0.00319624	3.66904
cg05389236	-1.03298	2.43352	-5.4274	8.15809e-06	0.00320643	3.66504
cg20476159	-0.458824	-0.237683	-5.42714	8.16388e-06	0.00320643	3.66439
cg00633768	-0.681276	2.59306	-5.42652	8.17787e-06	0.00320896	3.6628
cg17865108	-0.469774	-3.29918	-5.42512	8.20956e-06	0.00321841	3.65923
cg20496314	-0.531664	0.892813	-5.42311	8.25503e-06	0.00322572	3.65413
cg25482874	-0.638538	0.549875	-5.42294	8.25885e-06	0.00322572	3.6537
cg08417313	0.845492	1.64387	5.42289	8.25993e-06	0.00322572	3.65358
cg00133476	-0.466631	1.07584	-5.42287	8.2604e-06	0.00322572	3.65353
cg18518074	-1.00645	2.0071	-5.42242	8.27062e-06	0.00322572	3.65239
cg08622934	-0.651933	3.09361	-5.42228	8.27392e-06	0.00322572	3.65202
cg23837612	1.37212	0.754131	5.42157	8.29e-06	0.00322824	3.65022
cg17297305	-0.974723	-2.3293	-5.42117	8.2991e-06	0.00322824	3.64921
cg13867370	-1.10423	1.71761	-5.42099	8.30327e-06	0.00322824	3.64875
cg17612535	-0.417793	0.0984141	-5.4203	8.31911e-06	0.00323143	3.64699
cg09794680	-0.584691	0.678214	-5.41791	8.37388e-06	0.00324972	3.64092
cg16182447	-0.868539	1.16909	-5.41639	8.4089e-06	0.00326033	3.63707
cg09915729	0.833541	0.612261	5.41593	8.41953e-06	0.00326056	3.6359
cg10066186	1.37883	0.507255	5.41551	8.42924e-06	0.00326056	3.63484
cg09089421	0.625079	1.57832	5.41537	8.43261e-06	0.00326056	3.63447
cg15512851	-0.74427	-0.293863	-5.41376	8.47005e-06	0.00327205	3.63038
cg14325112	0.756114	0.58736	5.41319	8.48334e-06	0.0032742	3.62893
cg23742233	-0.728283	1.20395	-5.41278	8.49286e-06	0.00327489	3.62789
cg08557246	-0.679545	0.621159	-5.41234	8.5032e-06	0.00327589	3.62677
cg07115462	-0.85469	0.910974	-5.41102	8.53414e-06	0.00328268	3.62341
cg10344477	-1.01507	1.26795	-5.41092	8.53634e-06	0.00328268	3.62317
cg06598794	0.727467	-1.02897	5.41043	8.54793e-06	0.00328416	3.62192
cg09168939	1.24166	1.46254	5.40929	8.57465e-06	0.00328991	3.61904
cg26603656	-1.28497	-1.63966	-5.40879	8.58667e-06	0.00328991	3.61774
cg13305444	-0.521318	2.58305	-5.4084	8.59576e-06	0.00328991	3.61677
cg05994974	-0.864824	1.25183	-5.40815	8.60161e-06	0.00328991	3.61614
cg22635096	-1.07233	1.2428	-5.40746	8.61801e-06	0.00328991	3.61438
cg06177599	-0.465832	1.43633	-5.40731	8.62151e-06	0.00328991	3.614
cg07097876	-0.420381	1.0841	-5.40719	8.62449e-06	0.00328991	3.61368
cg13971504	-0.851862	3.10034	-5.40716	8.62506e-06	0.00328991	3.61362
cg12737536	-1.24251	1.17689	-5.40509	8.67437e-06	0.00330289	3.60836
cg06545761	-1.26745	0.92774	-5.40403	8.69962e-06	0.00330289	3.60567
cg13466180	-0.933492	3.13806	-5.40389	8.70312e-06	0.00330289	3.6053
cg18077387	1.10528	0.120297	5.40378	8.7057e-06	0.00330289	3.60503
cg23225637	-0.488504	3.74724	-5.40372	8.70706e-06	0.00330289	3.60488
cg17809170	-0.55586	-0.647507	-5.40356	8.71101e-06	0.00330289	3.60446
cg08141553	-0.909493	0.974624	-5.40325	8.71831e-06	0.00330289	3.60369
cg02390813	-1.06244	4.58323	-5.40312	8.72149e-06	0.00330289	3.60335
cg10924050	-0.906224	2.9924	-5.40223	8.74296e-06	0.00330543	3.60108
cg11526665	-0.573496	2.7907	-5.40207	8.74668e-06	0.00330543	3.60069
cg06655665	-0.998822	0.392196	-5.40187	8.75162e-06	0.00330543	3.60017
cg06512774	0.925273	-0.510661	5.39938	8.81166e-06	0.00332223	3.59385
cg10259872	-0.42611	0.798887	-5.39938	8.81181e-06	0.00332223	3.59383
cg03734026	-0.550876	3.53199	-5.39798	8.84559e-06	0.003332	3.5903
cg15890469	-0.739497	2.1812	-5.39765	8.85378e-06	0.00333212	3.58944
cg02975268	1.09784	0.286477	5.39721	8.86448e-06	0.00333319	3.58833
cg12954334	-0.452216	1.60883	-5.3954	8.90865e-06	0.00334682	3.58374
cg08782899	-0.836718	1.96179	-5.39376	8.94898e-06	0.00335899	3.57956
cg08404354	-0.903752	0.32385	-5.39253	8.97933e-06	0.003367	3.57644
cg01095406	-0.545193	1.74473	-5.39225	8.98623e-06	0.003367	3.57573
cg27127003	1.02028	0.166797	5.38983	9.04635e-06	0.00338653	3.56957
cg10549018	0.642087	-2.18515	5.38863	9.07628e-06	0.00339474	3.56651
cg02258846	-0.548762	1.53701	-5.38752	9.10391e-06	0.00340206	3.56371
cg25605731	-1.15839	2.85045	-5.38669	9.12487e-06	0.00340539	3.56158
cg18715299	1.38168	-0.187171	5.38643	9.13123e-06	0.00340539	3.56094
cg21248130	-0.354677	-3.59817	-5.38621	9.13693e-06	0.00340539	3.56036
cg22047295	-1.26811	1.08273	-5.38503	9.16662e-06	0.00341345	3.55736
cg01278564	-0.551153	2.77745	-5.38464	9.17643e-06	0.0034141	3.55638
cg12362478	-0.665969	0.787064	-5.38398	9.19295e-06	0.00341724	3.55471
cg10117361	-0.456158	3.29322	-5.38359	9.20301e-06	0.00341781	3.5537
cg09595079	-0.502272	1.14315	-5.38329	9.21062e-06	0.00341781	3.55294
cg13627062	-0.873692	0.64131	-5.38193	9.24513e-06	0.00342761	3.54948
cg14165096	-0.526714	3.72818	-5.38142	9.25806e-06	0.00342868	3.54819
cg25739715	-1.19886	0.994896	-5.38088	9.27189e-06	0.00342868	3.54681
cg12679308	-1.37787	-2.83407	-5.38086	9.27232e-06	0.00342868	3.54677
cg03531211	-1.58661	2.22029	-5.37996	9.2952e-06	0.00343415	3.54449
cg23378546	-1.21043	2.0361	-5.37958	9.30498e-06	0.00343476	3.54352
cg04875514	0.676331	-0.404204	5.37926	9.31317e-06	0.00343479	3.54271
cg26070383	-0.382953	1.92299	-5.37823	9.33967e-06	0.00343892	3.54008
cg02244288	-0.565432	-0.293768	-5.37768	9.35381e-06	0.00343892	3.53869
cg27542224	1.1322	1.06715	5.37757	9.35654e-06	0.00343892	3.53842
cg18555073	-1.14775	-2.97189	-5.37756	9.35686e-06	0.00343892	3.53839
cg02225988	0.553638	5.15999	5.37702	9.3709e-06	0.0034411	3.537
cg02845204	-0.71776	1.01006	-5.37641	9.38651e-06	0.00344141	3.53546
cg10570993	-0.485452	1.36722	-5.37635	9.38801e-06	0.00344141	3.53531
cg11201401	0.628848	-1.45485	5.37524	9.41672e-06	0.00344579	3.53249
cg03464200	0.883374	0.134455	5.37522	9.41722e-06	0.00344579	3.53244
cg06604589	-0.693318	0.940966	-5.37491	9.42537e-06	0.00344579	3.53165
cg10811945	-0.513785	1.87481	-5.37463	9.43252e-06	0.00344579	3.53094
cg02017323	-0.441477	-2.33856	-5.37358	9.46001e-06	0.0034478	3.52826
cg20793532	-0.845769	1.62128	-5.37337	9.46542e-06	0.0034478	3.52773
cg04350121	-0.46797	3.50175	-5.3732	9.4697e-06	0.0034478	3.52731
cg16704703	-0.921964	2.15097	-5.37317	9.4706e-06	0.0034478	3.52722
cg09577367	-1.06003	-2.78468	-5.37251	9.48785e-06	0.00345112	3.52554
cg22058906	-0.623626	2.84649	-5.37199	9.50134e-06	0.00345306	3.52423
cg07223648	-0.504962	1.2467	-5.371	9.52742e-06	0.00345957	3.52169
cg24191847	-0.511026	1.80467	-5.36945	9.56796e-06	0.00347131	3.51777
cg25181284	0.582646	2.94618	5.36344	9.72761e-06	0.00352343	3.50248
cg17749033	-0.437057	0.410424	-5.36337	9.72948e-06	0.00352343	3.5023
cg04619852	-0.315674	2.77597	-5.36293	9.74132e-06	0.00352343	3.50118
cg06128123	0.863384	-0.396646	5.36279	9.7449e-06	0.00352343	3.50084
cg18033628	-0.62383	-0.612625	-5.36096	9.79422e-06	0.00353824	3.49618
cg01844235	-0.806651	1.85198	-5.36063	9.8031e-06	0.00353843	3.49534
cg19522262	0.785312	1.28476	5.35903	9.84635e-06	0.00354348	3.49127
cg00104608	-0.706655	2.54351	-5.35898	9.84782e-06	0.00354348	3.49113
cg22960833	-0.534806	3.11669	-5.35882	9.85195e-06	0.00354348	3.49075
cg11255208	-0.378334	1.21443	-5.35862	9.85753e-06	0.00354348	3.49022
cg23289024	-1.21689	1.42316	-5.35829	9.86634e-06	0.00354348	3.4894
cg14426167	-0.404079	0.746163	-5.35768	9.88296e-06	0.00354348	3.48784
cg07250462	-0.431336	1.60805	-5.35763	9.88443e-06	0.00354348	3.4877
cg01962496	0.386464	-5.36101	5.35757	9.88609e-06	0.00354348	3.48755
cg17646250	-0.556951	0.203124	-5.35717	9.89701e-06	0.00354348	3.48653
cg02288964	1.04477	-0.754196	5.35703	9.9008e-06	0.00354348	3.48618
cg24051818	0.906517	3.26019	5.35655	9.91379e-06	0.00354513	3.48496
cg24587400	1.69304	-0.997869	5.35519	9.95092e-06	0.00355306	3.48151
cg06465076	1.12851	2.07321	5.35497	9.9571e-06	0.00355306	3.48094
cg24020986	-0.505706	0.0993288	-5.35482	9.96113e-06	0.00355306	3.48056
cg20566897	-0.918699	-0.781704	-5.35382	9.98844e-06	0.00355951	3.47803
cg26412374	-1.26544	1.64719	-5.35326	1.00039e-05	0.00355951	3.47661
cg10807894	-0.909637	-0.777955	-5.35324	1.00044e-05	0.00355951	3.47656
cg27250435	-0.419659	2.36742	-5.35224	1.00321e-05	0.00356636	3.474
cg08716255	-1.19842	0.863396	-5.35177	1.00452e-05	0.00356802	3.4728
cg20979153	-1.18496	-2.08683	-5.35146	1.00537e-05	0.00356803	3.47202
cg08908131	-0.770608	3.30693	-5.35075	1.00734e-05	0.00357204	3.47021
cg11553308	-1.05986	1.85363	-5.35043	1.00822e-05	0.00357216	3.4694
cg14553705	-0.608817	-1.65133	-5.34911	1.01188e-05	0.00358214	3.46605
cg02463513	-0.607249	3.76245	-5.34829	1.01417e-05	0.00358724	3.46396
cg08858669	0.602652	1.96965	5.34723	1.01713e-05	0.00359046	3.46127
cg18653350	0.746808	-4.32904	5.34707	1.01758e-05	0.00359046	3.46086
cg14397918	-0.945544	2.63879	-5.34706	1.01762e-05	0.00359046	3.46082
cg14043527	-0.51943	1.95696	-5.34571	1.02142e-05	0.00359893	3.45738
cg23456221	-0.468097	0.418933	-5.3456	1.02172e-05	0.00359893	3.45711
cg18583697	-0.705061	2.03052	-5.34478	1.02401e-05	0.003604	3.45504
cg17266431	-0.550208	0.966436	-5.34433	1.02528e-05	0.00360547	3.45389
cg14138540	-0.937209	2.14519	-5.34387	1.0266e-05	0.00360575	3.45271
cg15190149	-0.425854	1.76605	-5.34353	1.02756e-05	0.00360575	3.45184
cg00026474	-0.499246	0.277874	-5.3434	1.02792e-05	0.00360575	3.45152
cg25094834	1.08532	0.331315	5.34243	1.03068e-05	0.00361245	3.44904
cg06939970	-0.635957	1.12526	-5.34131	1.03384e-05	0.00362025	3.44621
cg18721397	-0.691619	2.70655	-5.34104	1.03462e-05	0.00362025	3.44552
cg08465774	-0.841947	2.55159	-5.33998	1.03765e-05	0.00362788	3.44281
cg10389644	-1.00465	2.68598	-5.33782	1.04382e-05	0.00364644	3.43733
cg23763137	-0.635893	0.474473	-5.33699	1.04621e-05	0.00364888	3.43522
cg20473155	-0.69238	2.30372	-5.33698	1.04625e-05	0.00364888	3.43519
cg27386431	-0.614047	0.73625	-5.33422	1.05424e-05	0.00367372	3.42816
cg04478428	1.10704	-4.81814	5.33349	1.05633e-05	0.003678	3.42632
cg04598420	-0.454642	-2.54424	-5.3327	1.05863e-05	0.00368299	3.42431
cg17581925	-0.515776	2.53187	-5.33191	1.06094e-05	0.00368799	3.4223
cg27275023	-0.868333	2.39446	-5.32855	1.07082e-05	0.00371879	3.41373
cg07384080	-0.412499	0.535829	-5.3283	1.07156e-05	0.00371879	3.4131
cg08844035	0.700338	1.10218	5.32692	1.07564e-05	0.00372854	3.40958
cg05689413	-0.453166	0.17166	-5.32675	1.07613e-05	0.00372854	3.40916
cg19051213	-0.515984	0.67659	-5.3258	1.07895e-05	0.00373524	3.40675
cg08511757	-0.400137	3.12049	-5.32498	1.08138e-05	0.0037406	3.40467
cg02765363	-0.760551	4.96789	-5.32394	1.0845e-05	0.00374832	3.40201
cg15491102	-0.791042	2.08909	-5.32275	1.08805e-05	0.00375515	3.39898
cg07914621	-0.51792	-0.225641	-5.32268	1.08825e-05	0.00375515	3.39882
cg08464003	0.63539	-0.0606167	5.32028	1.09548e-05	0.00377703	3.39269
cg09973105	-0.376516	0.484382	-5.31931	1.09841e-05	0.00378407	3.39022
cg23893332	-0.618122	0.582034	-5.31867	1.10034e-05	0.00378674	3.3886
cg07908679	-0.58156	3.65966	-5.31846	1.10098e-05	0.00378674	3.38807
cg17284854	-0.510194	3.1694	-5.31702	1.10534e-05	0.00379756	3.38441
cg11815980	0.936597	1.84507	5.31683	1.10593e-05	0.00379756	3.38392
cg06961147	-0.646951	-0.878418	-5.31654	1.10682e-05	0.00379756	3.38318
cg16102739	-1.82636	0.980162	-5.31583	1.10898e-05	0.0038019	3.38138
cg24592513	0.502699	-0.989052	5.31462	1.11268e-05	0.00381085	3.3783
cg16586394	1.31608	-0.670275	5.31434	1.11355e-05	0.00381085	3.37758
cg27362255	-0.556452	2.65599	-5.31409	1.11429e-05	0.00381085	3.37696
cg00191625	-0.495558	0.665899	-5.31374	1.11538e-05	0.00381149	3.37606
cg13415566	-0.748034	-2.17525	-5.31316	1.11717e-05	0.00381287	3.37458
cg08478125	-0.744475	1.45118	-5.3128	1.11828e-05	0.00381287	3.37366
cg16269184	-0.387791	1.65747	-5.31273	1.11848e-05	0.00381287	3.37349
cg21216268	-0.324283	1.28027	-5.3115	1.12226e-05	0.00382268	3.37037
cg18944702	-0.439755	1.99654	-5.30939	1.12881e-05	0.00384119	3.365
cg05623392	-0.384368	3.02179	-5.30907	1.1298e-05	0.00384119	3.36418
cg00522333	1.14663	2.06562	5.30882	1.13058e-05	0.00384119	3.36355
cg07672688	-0.837984	2.45609	-5.30858	1.13133e-05	0.00384119	3.36294
cg15195495	-0.742451	1.44204	-5.30817	1.13261e-05	0.00384246	3.36189
cg12285381	-0.471825	1.56614	-5.30682	1.13683e-05	0.00385135	3.35845
cg16483840	-1.06749	-2.78511	-5.30675	1.13705e-05	0.00385135	3.35828
cg06318274	-0.575766	-1.02201	-5.30627	1.13857e-05	0.00385341	3.35704
cg10586751	0.987596	-0.055987	5.30584	1.13989e-05	0.00385483	3.35596
cg07556018	-1.09746	2.27942	-5.30502	1.14247e-05	0.00386047	3.35388
cg20426532	0.842962	1.01085	5.30437	1.14453e-05	0.00386433	3.35222
cg18882687	-0.790112	1.47959	-5.30404	1.14556e-05	0.00386474	3.35138
cg14370520	-0.821158	1.05929	-5.30357	1.14704e-05	0.00386665	3.35019
cg10921592	-1.77492	2.4019	-5.30283	1.1494e-05	0.00386968	3.34829
cg09581060	0.571462	0.530085	5.30231	1.15103e-05	0.00386968	3.34698
cg15058210	-0.909042	1.71658	-5.30223	1.15128e-05	0.00386968	3.34678
cg01278232	-0.696748	1.83442	-5.3019	1.15234e-05	0.00386968	3.34593
cg15647364	-0.610357	0.407351	-5.30184	1.15251e-05	0.00386968	3.34579
cg15320998	-0.754397	1.15984	-5.30077	1.15593e-05	0.00387247	3.34305
cg21499869	-0.846158	-0.257349	-5.30072	1.1561e-05	0.00387247	3.34292
cg02556393	-1.00821	-0.365941	-5.30029	1.15745e-05	0.00387247	3.34184
cg02424715	-0.653552	2.36909	-5.30025	1.15759e-05	0.00387247	3.34173
cg21853989	0.875448	0.182132	5.29988	1.15877e-05	0.00387247	3.34078
cg03845363	-0.818551	0.927295	-5.29986	1.15883e-05	0.00387247	3.34074
cg13375718	-0.346862	-4.64755	-5.29913	1.16115e-05	0.00387715	3.33889
cg24796998	-0.832566	1.81113	-5.29764	1.16594e-05	0.00388713	3.33508
cg21372200	-0.957084	-0.550713	-5.29763	1.16597e-05	0.00388713	3.33506
cg09862425	1.19669	0.573093	5.2972	1.16734e-05	0.00388862	3.33398
cg13054007	-0.866554	1.57564	-5.29614	1.17075e-05	0.00389692	3.33128
cg09076662	-0.359521	2.15744	-5.29526	1.17359e-05	0.00390332	3.32904
cg11677852	-1.11774	3.10254	-5.2948	1.17509e-05	0.00390521	3.32786
cg15342087	-0.966146	0.676299	-5.29265	1.18208e-05	0.00392179	3.32238
cg24754598	1.44758	-0.463025	5.29242	1.1828e-05	0.00392179	3.32181
cg24387126	-0.505715	1.20637	-5.29204	1.18405e-05	0.00392179	3.32084
cg21108519	-0.46824	2.10223	-5.29135	1.1863e-05	0.00392179	3.31908
cg20941184	-0.707304	2.02705	-5.29125	1.18665e-05	0.00392179	3.31882
cg14416623	-0.891404	0.885692	-5.2912	1.1868e-05	0.00392179	3.3187
cg27121758	-0.773869	1.39859	-5.29107	1.18724e-05	0.00392179	3.31836
cg09338148	-0.379125	-0.350972	-5.29094	1.18766e-05	0.00392179	3.31803
cg04260307	1.27375	1.0778	5.29051	1.18907e-05	0.00392179	3.31693
cg24626674	-0.470417	2.83335	-5.29042	1.18934e-05	0.00392179	3.31672
cg19907305	0.818426	-4.22266	5.28859	1.19536e-05	0.00393834	3.31205
cg21108859	1.5303	0.479759	5.28833	1.19622e-05	0.00393834	3.31139
cg26336935	-0.700193	0.859549	-5.2878	1.19795e-05	0.00394097	3.31006
cg15801019	-0.605451	0.705091	-5.2868	1.20128e-05	0.00394454	3.30749
cg04772575	-0.751877	1.51808	-5.28672	1.20153e-05	0.00394454	3.30729
cg10855746	-0.486177	1.44338	-5.28663	1.20183e-05	0.00394454	3.30707
cg07499032	-0.925001	2.25655	-5.28507	1.207e-05	0.00395691	3.30309
cg21186506	0.552272	2.89147	5.2845	1.20891e-05	0.00395691	3.30163
cg12893780	0.916149	-0.235191	5.28426	1.2097e-05	0.00395691	3.30103
cg15639556	-0.37333	1.62935	-5.28392	1.21082e-05	0.00395691	3.30017
cg06127263	-1.21014	-1.16195	-5.28369	1.21161e-05	0.00395691	3.29957
cg23857700	-0.594223	4.49668	-5.28367	1.21165e-05	0.00395691	3.29954
cg05037622	-0.47826	-0.803328	-5.28353	1.21213e-05	0.00395691	3.29917
cg19473529	-0.634341	-0.853323	-5.28199	1.21728e-05	0.00397065	3.29526
cg25593954	-0.755154	-0.568953	-5.28149	1.21895e-05	0.0039711	3.29399
cg04161236	-0.63156	3.05048	-5.28092	1.22088e-05	0.0039711	3.29253
cg26784300	-1.38896	1.82034	-5.2807	1.22161e-05	0.0039711	3.29198
cg12925747	-0.451049	-4.05129	-5.28042	1.22256e-05	0.0039711	3.29126
cg18868146	-0.323817	3.62689	-5.28026	1.22309e-05	0.0039711	3.29086
cg02558132	-0.546399	1.95333	-5.27979	1.22469e-05	0.0039711	3.28965
cg19140548	-0.406611	3.72523	-5.27907	1.22713e-05	0.0039711	3.28781
cg23302649	0.892427	-2.94222	5.27882	1.22797e-05	0.0039711	3.28718
cg03078854	-0.420299	3.94463	-5.27871	1.22834e-05	0.0039711	3.2869
cg23655848	-0.858903	1.87419	-5.27863	1.2286e-05	0.0039711	3.2867
cg24292665	-0.457953	-2.25103	-5.2785	1.22904e-05	0.0039711	3.28637
cg10497345	1.15191	-0.126388	5.27825	1.2299e-05	0.0039711	3.28572
cg23277715	-1.22679	0.533723	-5.27799	1.23078e-05	0.0039711	3.28507
cg01082601	0.432999	-0.845015	5.27779	1.23146e-05	0.0039711	3.28455
cg03437273	-0.503631	1.32865	-5.27757	1.23221e-05	0.0039711	3.28399
cg20488673	-0.702772	1.7042	-5.2775	1.23243e-05	0.0039711	3.28383
cg26073542	-1.08257	3.78882	-5.27719	1.23348e-05	0.00397122	3.28304
cg17713161	-0.782447	3.63052	-5.27694	1.23434e-05	0.00397122	3.28239
cg23012855	-0.795318	0.958121	-5.27658	1.23555e-05	0.00397209	3.28149
cg08046044	1.22568	-4.07627	5.27616	1.23701e-05	0.00397376	3.2804
cg11669516	-1.44936	0.440117	-5.27516	1.24041e-05	0.00397476	3.27786
cg01513078	-0.806421	1.98863	-5.27496	1.24107e-05	0.00397476	3.27737
cg15035421	-0.899118	-8.70361e-05	-5.27485	1.24146e-05	0.00397476	3.27708
cg25320388	-1.51318	-0.81439	-5.27433	1.24325e-05	0.00397476	3.27575
cg08164191	-1.38605	-0.133431	-5.27427	1.24345e-05	0.00397476	3.27559
cg06728055	-1.1398	1.61885	-5.2741	1.24402e-05	0.00397476	3.27517
cg05471169	-1.99571	-0.829398	-5.27409	1.24406e-05	0.00397476	3.27514
cg08227353	-0.90869	1.80809	-5.27387	1.24483e-05	0.00397476	3.27457
cg18943655	-0.431753	1.99078	-5.27326	1.24691e-05	0.00397627	3.27303
cg04609801	1.42024	-0.907454	5.27318	1.24718e-05	0.00397627	3.27283
cg02557906	-0.459779	1.19588	-5.27226	1.25036e-05	0.00398089	3.27047
cg06424550	1.07759	0.253452	5.27221	1.25051e-05	0.00398089	3.27036
cg01604480	-0.397991	-2.00031	-5.27171	1.25224e-05	0.0039834	3.26909
cg10466548	-1.14424	-0.857156	-5.27032	1.25705e-05	0.00399218	3.26554
cg00148223	-0.680891	1.42913	-5.27002	1.25808e-05	0.00399218	3.26479
cg25891647	-0.839239	2.60915	-5.26982	1.25877e-05	0.00399218	3.26428
cg00963171	-0.532835	2.95524	-5.26982	1.25877e-05	0.00399218	3.26428
cg23723775	0.966457	1.22106	5.26838	1.26377e-05	0.00400409	3.26061
cg18571126	0.568728	3.10509	5.2682	1.26442e-05	0.00400409	3.26014
cg10005273	-0.703164	-1.95533	-5.26674	1.26952e-05	0.00401329	3.25642
cg24792658	-0.553162	2.15888	-5.2663	1.27103e-05	0.00401329	3.25532
cg24290948	0.769545	1.40841	5.26628	1.2711e-05	0.00401329	3.25527
cg08568554	-0.680156	2.03415	-5.26612	1.27167e-05	0.00401329	3.25485
cg08795084	0.604227	0.31882	5.26601	1.27206e-05	0.00401329	3.25457
cg22004422	-0.461782	2.86237	-5.26556	1.27365e-05	0.00401532	3.25341
cg19058765	1.30042	-0.186856	5.26516	1.27504e-05	0.00401671	3.25241
cg20796968	-0.480379	2.5245	-5.26484	1.27619e-05	0.00401732	3.25158
cg25347941	-0.753069	1.26058	-5.26454	1.27722e-05	0.0040176	3.25083
cg04588257	-0.858765	1.30904	-5.26406	1.27893e-05	0.00401959	3.24959
cg25467367	1.15544	-0.972593	5.26344	1.28109e-05	0.00401959	3.24803
cg23632791	-1.16962	-0.4837	-5.26339	1.28129e-05	0.00401959	3.24788
cg05903736	-1.02623	1.76226	-5.26294	1.28287e-05	0.00401959	3.24675
cg25567232	0.988526	1.18967	5.26289	1.28305e-05	0.00401959	3.24662
cg15021280	-0.898148	1.72089	-5.26255	1.28426e-05	0.00401959	3.24575
cg06586046	-0.584516	1.06072	-5.26248	1.2845e-05	0.00401959	3.24557
cg21330896	-1.20129	-0.666902	-5.25886	1.29738e-05	0.00405689	3.23635
cg16902087	-0.39583	1.42798	-5.25846	1.29878e-05	0.00405828	3.23535
cg05609864	-0.534796	-4.19961	-5.25764	1.30174e-05	0.00406358	3.23325
cg13038685	-0.651997	1.08391	-5.25714	1.30353e-05	0.00406358	3.23198
cg25236791	-0.486338	2.65874	-5.25699	1.30406e-05	0.00406358	3.23161
cg20450058	-0.67607	3.57077	-5.25692	1.30432e-05	0.00406358	3.23142
cg23045991	-0.594559	0.590986	-5.25608	1.30736e-05	0.00406753	3.22927
cg13726459	-0.802919	1.16692	-5.25595	1.30779e-05	0.00406753	3.22896
cg02004044	1.14908	1.08359	5.2557	1.30872e-05	0.00406753	3.22831
cg07064537	0.712773	0.465993	5.2555	1.30943e-05	0.00406753	3.22781
cg01628067	-0.570935	-1.56834	-5.25487	1.3117e-05	0.00407158	3.22621
cg11388320	0.778674	-1.51848	5.25424	1.31398e-05	0.00407569	3.2246
cg06394460	-0.414307	3.17862	-5.25384	1.31542e-05	0.00407717	3.22359
cg06780032	-0.985407	1.50781	-5.25057	1.32733e-05	0.00411039	3.21526
cg13047157	-1.76612	-1.38473	-5.25037	1.32808e-05	0.00411039	3.21473
cg04402575	-0.62181	3.75673	-5.24993	1.3297e-05	0.00411054	3.21361
cg24616296	1.17142	0.0837145	5.24982	1.33007e-05	0.00411054	3.21335
cg05220092	-0.640136	0.0970236	-5.24864	1.33441e-05	0.00412093	3.21034
cg19869035	-0.895125	2.23898	-5.24786	1.33728e-05	0.00412144	3.20835
cg12845756	-0.415482	-1.2232	-5.24785	1.33732e-05	0.00412144	3.20832
cg18361024	-0.445403	2.49755	-5.24761	1.33821e-05	0.00412144	3.20771
cg23045908	-2.56082	0.227714	-5.24754	1.33847e-05	0.00412144	3.20753
cg08679180	-0.554697	0.710031	-5.24657	1.34204e-05	0.00412713	3.20507
cg10505630	-0.604214	2.49196	-5.24634	1.34289e-05	0.00412713	3.20448
cg20744943	-0.625088	3.06978	-5.24615	1.34362e-05	0.00412713	3.20398
cg04540882	-0.522266	1.64819	-5.24598	1.34421e-05	0.00412713	3.20357
cg22593432	-0.469689	2.74562	-5.2452	1.34711e-05	0.00413166	3.20158
cg18782651	-0.447749	1.63172	-5.24506	1.34764e-05	0.00413166	3.20122
cg24028809	-1.2079	0.750977	-5.24431	1.35042e-05	0.00413719	3.19931
cg17338146	-0.932791	-0.351998	-5.2422	1.35829e-05	0.00415829	3.19394
cg06871213	-0.786592	-0.972081	-5.24158	1.36062e-05	0.00416014	3.19236
cg11343713	-0.46248	0.797105	-5.24152	1.36086e-05	0.00416014	3.1922
cg06157219	-0.423551	-0.412331	-5.23988	1.36703e-05	0.00417598	3.18802
cg15721475	0.641945	2.44334	5.23898	1.37039e-05	0.00418322	3.18575
cg02506324	-0.49955	1.83462	-5.23841	1.37257e-05	0.00418687	3.18427
cg08621076	-0.617321	1.68209	-5.23744	1.37624e-05	0.00419269	3.18181
cg10950593	-0.955105	3.42467	-5.23706	1.37769e-05	0.00419269	3.18083
cg26840755	-0.929603	-0.37927	-5.2367	1.37906e-05	0.00419269	3.17992
cg00748718	-0.617753	0.344031	-5.23669	1.37909e-05	0.00419269	3.17989
cg09452027	-0.575903	2.09488	-5.23652	1.37973e-05	0.00419269	3.17946
cg05752118	-0.553787	-0.481976	-5.23634	1.38042e-05	0.00419269	3.179
cg10211062	-0.753767	2.90558	-5.23461	1.38702e-05	0.00420758	3.17459
cg02148404	-0.503301	2.88904	-5.23432	1.38812e-05	0.00420758	3.17386
cg12593541	-0.527059	-0.171326	-5.23422	1.38848e-05	0.00420758	3.17362
cg11883238	-0.307552	3.92881	-5.23401	1.3893e-05	0.00420758	3.17308
cg04927695	-0.42848	2.23851	-5.23348	1.39133e-05	0.00421074	3.17172
cg17646721	-0.385403	3.68174	-5.23297	1.39327e-05	0.00421358	3.17044
cg22014398	0.66053	-1.85685	5.23227	1.39599e-05	0.00421881	3.16863
cg08770935	-0.6239	0.529407	-5.2317	1.39817e-05	0.00421974	3.16719
cg14080050	-0.797561	0.543783	-5.23167	1.3983e-05	0.00421974	3.16711
cg13266096	-0.575009	-3.27194	-5.231	1.40087e-05	0.00422059	3.16541
cg13451471	-1.01017	2.10866	-5.23069	1.40207e-05	0.00422059	3.16461
cg01422243	-0.381975	1.08919	-5.23042	1.40312e-05	0.00422059	3.16392
cg07241925	-0.84792	2.35462	-5.23033	1.40347e-05	0.00422059	3.16369
cg27040968	1.37548	-0.397643	5.23027	1.4037e-05	0.00422059	3.16354
cg05697726	-0.957385	-1.30719	-5.22985	1.40532e-05	0.00422059	3.16247
cg09984392	-0.743053	-3.05648	-5.22979	1.40556e-05	0.00422059	3.16232
cg23052020	-0.437315	-4.45621	-5.22805	1.41228e-05	0.00423779	3.15791
cg18706028	-0.741898	2.3105	-5.2277	1.41367e-05	0.00423896	3.157
cg03704061	0.584298	0.0905406	5.22692	1.41669e-05	0.00424309	3.15503
cg13863078	-0.466767	1.606	-5.22683	1.41705e-05	0.00424309	3.15479
cg02014733	-0.741332	1.03737	-5.22633	1.419e-05	0.00424532	3.15352
cg00875476	-0.377055	2.45913	-5.22596	1.42045e-05	0.00424532	3.15258
cg04109276	-0.456585	1.0141	-5.22562	1.42181e-05	0.00424532	3.15169
cg16961492	1.30512	0.0513707	5.22562	1.42181e-05	0.00424532	3.15169
cg06595162	-0.627471	1.97015	-5.22521	1.42341e-05	0.0042471	3.15065
cg23132351	-0.631605	3.83253	-5.22465	1.42559e-05	0.00425062	3.14924
cg13704911	-0.630904	0.0806931	-5.22426	1.42711e-05	0.00425081	3.14825
cg24178897	-0.660359	0.798487	-5.22412	1.42766e-05	0.00425081	3.14789
cg17195771	-0.582366	0.262095	-5.22363	1.4296e-05	0.00425358	3.14664
cg26419883	-0.388211	0.607571	-5.22258	1.43374e-05	0.00425999	3.14396
cg19949530	-1.10707	2.44158	-5.22254	1.43391e-05	0.00425999	3.14385
cg08698943	-1.06192	1.82637	-5.22232	1.43477e-05	0.00425999	3.1433
cg00987918	-0.549233	1.5373	-5.22176	1.437e-05	0.00426361	3.14187
cg02276314	-0.606623	1.86582	-5.22128	1.4389e-05	0.00426626	3.14064
cg12149609	-0.710467	0.120301	-5.21993	1.44426e-05	0.00427914	3.13721
cg15601264	-1.39976	-1.34735	-5.21905	1.44775e-05	0.00428649	3.13498
cg14204586	-0.647998	-0.0618454	-5.21825	1.45096e-05	0.004293	3.13293
cg15152331	-0.753572	2.82553	-5.21763	1.45343e-05	0.00429729	3.13136
cg16164619	-0.43379	-0.510611	-5.21608	1.45966e-05	0.0043127	3.12741
cg00101457	-0.793677	2.95032	-5.21579	1.46085e-05	0.00431279	3.12665
cg24727480	-0.584261	0.436672	-5.21557	1.46172e-05	0.00431279	3.1261
cg07193511	1.02805	0.771769	5.21529	1.46283e-05	0.00431305	3.1254
cg18137481	0.583126	1.70646	5.21427	1.46695e-05	0.00431814	3.1228
cg03213374	-0.711235	-2.21864	-5.21414	1.4675e-05	0.00431814	3.12245
cg03483314	-0.488446	1.63854	-5.21411	1.46762e-05	0.00431814	3.12238
cg22158051	-0.97038	1.51302	-5.21322	1.47123e-05	0.00432577	3.1201
cg08004014	-0.558643	-1.59243	-5.21243	1.47443e-05	0.00433215	3.1181
cg17588455	0.775092	-1.10103	5.21129	1.47904e-05	0.00434056	3.11521
cg24017995	-0.55996	2.79491	-5.21111	1.4798e-05	0.00434056	3.11474
cg19878076	0.777063	0.934471	5.21097	1.48036e-05	0.00434056	3.11438
cg19792099	0.984847	0.36716	5.21038	1.48279e-05	0.00434209	3.11287
cg12877165	-0.521398	0.878364	-5.21034	1.48294e-05	0.00434209	3.11278
cg18074820	1.25325	-0.849129	5.20961	1.48594e-05	0.00434788	3.11091
cg20611272	0.755223	0.132237	5.20911	1.48796e-05	0.00435077	3.10965
cg06639053	-0.822809	1.04103	-5.20756	1.49435e-05	0.00436438	3.10569
cg01610123	-1.01027	2.71855	-5.20748	1.49467e-05	0.00436438	3.10549
cg14817867	-1.10279	0.0899692	-5.20629	1.49958e-05	0.00437511	3.10246
cg27079563	-0.440684	-3.51892	-5.20606	1.50053e-05	0.00437511	3.10188
cg01465596	0.781554	2.06958	5.20584	1.50145e-05	0.00437511	3.10131
cg05533037	-0.675342	2.7614	-5.20513	1.50437e-05	0.0043806	3.09951
cg23274561	-0.703764	-3.44882	-5.20478	1.50583e-05	0.00438184	3.09862
cg26235490	-0.440877	1.83829	-5.20394	1.50934e-05	0.00438905	3.09646
cg07598199	-0.37336	2.95614	-5.2026	1.51492e-05	0.00440225	3.09305
cg18854666	-0.671294	2.13825	-5.20206	1.51716e-05	0.00440573	3.09168
cg00366252	-0.564764	1.36085	-5.20155	1.51931e-05	0.00440895	3.09037
cg13223043	-0.819652	2.56212	-5.20114	1.52103e-05	0.00440997	3.08933
cg00388871	-0.749609	2.25441	-5.20097	1.52174e-05	0.00440997	3.08889
cg12764620	0.774066	3.14179	5.20056	1.52346e-05	0.00441192	3.08785
cg04204452	-0.803963	2.07073	-5.19956	1.52765e-05	0.00441947	3.08531
cg05160248	-0.488308	2.91597	-5.19944	1.52815e-05	0.00441947	3.08501
cg22783058	-1.2067	1.4345	-5.19918	1.52927e-05	0.00441969	3.08433
cg19520280	-0.484621	1.59452	-5.19887	1.53054e-05	0.00442035	3.08356
cg24807850	-0.819498	2.17895	-5.19817	1.53351e-05	0.00442589	3.08177
cg14106046	-1.53812	1.26364	-5.19776	1.53524e-05	0.00442786	3.08073
cg13485320	-0.794976	-1.24419	-5.19699	1.5385e-05	0.0044328	3.07877
cg17607231	-0.919593	1.19601	-5.19684	1.53916e-05	0.0044328	3.07837
cg15572436	-0.701295	0.363524	-5.19646	1.54076e-05	0.0044328	3.07741
cg24797456	1.11687	3.19523	5.19637	1.54114e-05	0.0044328	3.07719
cg10762038	-0.480577	2.09179	-5.19586	1.54331e-05	0.00443605	3.07588
cg15843929	0.779849	1.03203	5.1956	1.54441e-05	0.00443619	3.07522
cg22282590	1.07409	2.57358	5.19427	1.55008e-05	0.00444892	3.07184
cg14276125	-0.694646	2.27797	-5.19388	1.55176e-05	0.00444892	3.07083
cg00972420	-0.62747	2.65626	-5.1938	1.55212e-05	0.00444892	3.07062
cg06770995	-0.32319	3.33858	-5.19341	1.55378e-05	0.00444892	3.06963
cg14240790	-0.556033	1.77005	-5.19333	1.5541e-05	0.00444892	3.06944
cg15809077	-0.704353	3.54155	-5.19222	1.55885e-05	0.00445742	3.06662
cg01575519	-0.848085	2.41398	-5.19215	1.55917e-05	0.00445742	3.06643
cg23020514	0.954591	2.00986	5.19163	1.56142e-05	0.00446083	3.0651
cg04605697	-0.685378	2.25524	-5.19126	1.56299e-05	0.00446232	3.06417
cg14665192	-0.503894	-1.89811	-5.19055	1.56604e-05	0.00446383	3.06236
cg03598112	-0.858423	0.5181	-5.18998	1.56851e-05	0.00446383	3.06091
cg04806177	-0.443768	4.53484	-5.18986	1.56903e-05	0.00446383	3.0606
cg22046201	-1.43821	2.47186	-5.18981	1.56927e-05	0.00446383	3.06046
cg12176191	-0.60449	3.41438	-5.18975	1.56953e-05	0.00446383	3.06031
cg26921611	0.736895	0.842599	5.18967	1.56985e-05	0.00446383	3.06012
cg00446758	-0.431922	3.42569	-5.18939	1.57108e-05	0.00446434	3.05939
cg00712409	-0.35822	0.916745	-5.18749	1.57934e-05	0.0044848	3.05455
cg23015219	-0.432695	-2.06019	-5.18598	1.58593e-05	0.00450049	3.0507
cg07200386	-0.362869	3.94713	-5.18564	1.58739e-05	0.00450159	3.04984
cg04813911	-0.394065	-0.552575	-5.18531	1.58885e-05	0.00450159	3.049
cg19601138	0.966879	0.582982	5.18516	1.58951e-05	0.00450159	3.04861
cg01012026	-0.525277	1.43822	-5.18387	1.59518e-05	0.00450997	3.04532
cg00572560	-0.383854	0.382257	-5.18383	1.59533e-05	0.00450997	3.04523
cg07126525	0.433212	-2.88179	5.18345	1.59702e-05	0.00450997	3.04425
cg15846886	-0.797606	-2.06711	-5.18328	1.59775e-05	0.00450997	3.04383
cg09871424	-0.588734	3.30479	-5.18317	1.59825e-05	0.00450997	3.04354
cg11261655	0.864563	1.54906	5.18293	1.59932e-05	0.00450997	3.04292
cg10981439	-0.92716	2.61877	-5.18279	1.59992e-05	0.00450997	3.04257
cg26276572	-0.607787	1.11507	-5.18214	1.60278e-05	0.00451266	3.04092
cg25711239	0.578692	0.418107	5.18209	1.60301e-05	0.00451266	3.04079
cg16240683	0.866869	1.13513	5.18171	1.60471e-05	0.00451445	3.03981
cg25214561	-0.621198	2.86237	-5.18125	1.60671e-05	0.00451708	3.03866
cg19488505	-0.638276	-1.97063	-5.18081	1.60869e-05	0.00451963	3.03752
cg01612285	-0.457512	3.3687	-5.18023	1.61124e-05	0.00452091	3.03606
cg07577824	-0.634519	0.464866	-5.18022	1.61128e-05	0.00452091	3.03604
cg19760441	-0.609698	3.12353	-5.17821	1.62026e-05	0.00454309	3.0309
cg15846641	-0.485341	-4.33945	-5.17747	1.62357e-05	0.00454937	3.02901
cg14343548	-0.802073	-1.29774	-5.17689	1.62616e-05	0.00455361	3.02754
cg15659052	-1.05287	1.99388	-5.17596	1.63033e-05	0.00456228	3.02517
cg10364374	-0.633891	-0.100357	-5.17519	1.63377e-05	0.00456377	3.02322
cg17350632	-0.862281	1.77779	-5.17501	1.63458e-05	0.00456377	3.02276
cg25238382	-0.536326	2.82103	-5.17501	1.6346e-05	0.00456377	3.02275
cg25326952	-0.454207	0.632697	-5.17483	1.63543e-05	0.00456377	3.02228
cg11992736	-1.27628	-0.941545	-5.17464	1.63626e-05	0.00456377	3.02181
cg00997264	-0.369021	2.50557	-5.1741	1.63871e-05	0.00456762	3.02043
cg20534287	0.472263	-0.665774	5.17374	1.64033e-05	0.00456766	3.01951
cg18047920	-0.528658	1.80013	-5.17344	1.6417e-05	0.00456766	3.01874
cg07629965	-1.04365	0.680421	-5.17278	1.6447e-05	0.00456766	3.01706
cg07661246	0.573914	0.999692	5.1724	1.64639e-05	0.00456766	3.0161
cg18519072	1.1843	-1.0211	5.17233	1.64672e-05	0.00456766	3.01592
cg10113582	-1.61691	4.12414	-5.17218	1.6474e-05	0.00456766	3.01554
cg27005487	-0.451095	1.82701	-5.17198	1.6483e-05	0.00456766	3.01503
cg13512951	-0.474663	0.785785	-5.17156	1.6502e-05	0.00456766	3.01397
cg09054528	-0.402227	2.77974	-5.17153	1.65034e-05	0.00456766	3.01389
cg01329005	-1.80877	-2.44798	-5.17127	1.65154e-05	0.00456766	3.01322
cg00090309	-0.448283	0.843268	-5.17125	1.65162e-05	0.00456766	3.01317
cg05940146	0.691905	-1.93417	5.17124	1.65167e-05	0.00456766	3.01314
cg19510699	-0.372282	0.373727	-5.17004	1.65716e-05	0.00457434	3.01008
cg02855207	0.566861	-0.679865	5.17002	1.65724e-05	0.00457434	3.01003
cg26143515	-0.433164	2.11667	-5.16983	1.6581e-05	0.00457434	3.00955
cg02691192	-0.813832	-0.358553	-5.16976	1.65841e-05	0.00457434	3.00938
cg02393640	-0.83876	1.95004	-5.1688	1.6628e-05	0.00458194	3.00693
cg03763796	-0.681092	0.174967	-5.16862	1.66367e-05	0.00458194	3.00645
cg18745507	-0.525781	2.70321	-5.16832	1.66504e-05	0.00458194	3.00569
cg00950718	-1.14982	-1.02823	-5.16822	1.66549e-05	0.00458194	3.00544
cg17615629	-1.02702	1.34737	-5.16746	1.66895e-05	0.00458847	3.00352
cg20170223	-1.1436	1.87806	-5.16717	1.67029e-05	0.00458918	3.00278
cg06692929	-0.598651	-0.962393	-5.16578	1.67674e-05	0.00460389	2.99922
cg21237837	-0.618738	2.62081	-5.1649	1.68081e-05	0.00460536	2.99697
cg22380139	-0.624988	2.24419	-5.16435	1.68333e-05	0.00460536	2.99559
cg08930413	-0.835892	2.28505	-5.1642	1.68403e-05	0.00460536	2.99521
cg07779387	-0.385957	-3.36914	-5.16415	1.68429e-05	0.00460536	2.99506
cg25630380	-0.498459	-0.00116442	-5.16399	1.68503e-05	0.00460536	2.99465
cg26512925	-0.530648	1.73434	-5.16398	1.68505e-05	0.00460536	2.99464
cg07547695	1.1509	-0.470422	5.16395	1.6852e-05	0.00460536	2.99456
cg19919217	0.644391	0.731354	5.16378	1.68597e-05	0.00460536	2.99414
cg17618872	-0.807643	1.81107	-5.16318	1.68877e-05	0.00460682	2.9926
cg12819144	-0.439754	2.24415	-5.16292	1.68998e-05	0.00460682	2.99194
cg00294940	0.684205	1.45342	5.1629	1.6901e-05	0.00460682	2.99187
cg16530970	-0.635581	2.30896	-5.16273	1.69086e-05	0.00460682	2.99146
cg02904996	-1.31482	1.55985	-5.16225	1.69312e-05	0.00461002	2.99022
cg17063143	-0.497799	3.27089	-5.16174	1.6955e-05	0.00461353	2.98893
cg00459909	-0.457862	3.30865	-5.16093	1.69928e-05	0.00462083	2.98687
cg09861436	0.850106	1.30817	5.15999	1.70372e-05	0.00462994	2.98445
cg00002080	-0.591399	-0.296664	-5.15958	1.70561e-05	0.00463211	2.98343
cg23925540	-0.624165	-0.789434	-5.15918	1.70753e-05	0.00463434	2.98239
cg21518332	-0.602681	3.37656	-5.1585	1.71072e-05	0.00464003	2.98066
cg03168760	-0.325341	4.24449	-5.15765	1.7147e-05	0.00464785	2.97851
cg20617328	-1.53955	1.36792	-5.15732	1.7163e-05	0.00464921	2.97765
cg09501687	-1.174	1.80795	-5.15671	1.71916e-05	0.00465223	2.97611
cg27342781	-0.943091	2.51472	-5.15655	1.71992e-05	0.00465223	2.9757
cg04107994	-0.539117	2.36614	-5.15639	1.72071e-05	0.00465223	2.97528
cg03510310	1.07647	-0.802757	5.15584	1.72328e-05	0.0046562	2.9739
cg19235065	0.788315	1.3913	5.15547	1.72505e-05	0.00465801	2.97295
cg24573321	0.930009	-0.816077	5.1533	1.73542e-05	0.00468251	2.96741
cg15743657	-0.405542	1.01614	-5.15311	1.73634e-05	0.00468251	2.96692
cg06816518	-0.648999	3.38529	-5.1526	1.73878e-05	0.00468461	2.96562
cg12149429	-0.452965	3.08114	-5.15248	1.73933e-05	0.00468461	2.96533
cg03081478	-1.2577	-0.265009	-5.15209	1.74121e-05	0.0046848	2.96433
cg05316601	-0.332244	3.33928	-5.15201	1.74161e-05	0.0046848	2.96412
cg13594465	-0.567285	2.11702	-5.15152	1.74397e-05	0.00468645	2.96287
cg20601276	-0.402056	3.13281	-5.15132	1.74491e-05	0.00468645	2.96237
cg07573872	-0.761066	2.29564	-5.15119	1.74554e-05	0.00468645	2.96203
cg24464139	-0.707774	2.30651	-5.15062	1.74829e-05	0.00468936	2.96058
cg19643921	-0.54451	-2.80575	-5.14996	1.75146e-05	0.00468936	2.9589
cg25371658	0.889226	0.0207474	5.14992	1.75164e-05	0.00468936	2.9588
cg22221074	-0.633258	1.10544	-5.14982	1.75216e-05	0.00468936	2.95853
cg15948536	-1.24699	0.706567	-5.14981	1.75216e-05	0.00468936	2.95853
cg01493412	0.603991	2.0609	5.14948	1.75376e-05	0.00469067	2.95769
cg12049550	-1.08008	3.24113	-5.14876	1.75725e-05	0.00469302	2.95585
cg02567958	-0.530124	-0.139513	-5.14864	1.75783e-05	0.00469302	2.95555
cg26384229	-0.680063	-4.43929	-5.14839	1.75908e-05	0.00469302	2.95489
cg04876407	-0.375651	0.756884	-5.14839	1.75908e-05	0.00469302	2.95489
cg10244976	-0.771306	3.91795	-5.14795	1.76119e-05	0.0046957	2.95378
cg25173129	-0.451775	2.93943	-5.14689	1.76637e-05	0.00470655	2.95106
cg15242225	-1.01202	1.03304	-5.14653	1.7681e-05	0.00470819	2.95016
cg16496269	-0.618699	1.05971	-5.14587	1.77133e-05	0.00471211	2.94847
cg02837536	0.763686	-3.77856	5.14577	1.7718e-05	0.00471211	2.94823
cg25180248	-0.326948	2.79036	-5.14452	1.77795e-05	0.00472551	2.94502
cg23774016	-0.548939	2.25919	-5.14426	1.77922e-05	0.00472592	2.94436
cg20812722	-0.609184	1.16707	-5.14284	1.78616e-05	0.00473706	2.94076
cg25124943	-0.677319	2.56668	-5.14275	1.78662e-05	0.00473706	2.94053
cg01059398	-0.673624	2.32559	-5.14265	1.78714e-05	0.00473706	2.94026
cg02855302	-0.660294	2.94178	-5.14243	1.78818e-05	0.00473706	2.93972
cg18395623	-0.475978	3.38917	-5.14227	1.78901e-05	0.00473706	2.93929
cg10898024	-0.706869	0.883014	-5.14082	1.79616e-05	0.00475301	2.9356
cg02148654	-0.748051	1.39239	-5.14038	1.79836e-05	0.00475319	2.93447
cg25609517	-0.920407	1.90863	-5.14035	1.79849e-05	0.00475319	2.9344
cg03828329	-0.449338	3.39123	-5.13961	1.80217e-05	0.00475319	2.93251
cg13781414	-0.54642	2.92996	-5.13957	1.80236e-05	0.00475319	2.93241
cg17449759	0.981106	0.0409437	5.13925	1.80393e-05	0.00475319	2.93161
cg10439737	-1.21047	2.06709	-5.13906	1.80488e-05	0.00475319	2.93112
cg27168573	0.503751	0.0553614	5.13894	1.8055e-05	0.00475319	2.9308
cg20764656	-1.31104	2.69247	-5.13869	1.80673e-05	0.00475319	2.93017
cg26074025	-0.564481	-3.62679	-5.13868	1.80679e-05	0.00475319	2.93014
cg09476073	-0.965823	1.26837	-5.13841	1.80811e-05	0.00475319	2.92947
cg00065088	-0.308557	2.77559	-5.13832	1.80857e-05	0.00475319	2.92923
cg19837427	-0.654689	3.25774	-5.13744	1.81298e-05	0.00476181	2.92698
cg21483999	1.05349	-0.906834	5.13713	1.81454e-05	0.00476295	2.92619
cg10244770	-0.503193	3.69277	-5.13636	1.81836e-05	0.00477002	2.92424
cg03466587	-0.955389	1.28812	-5.13471	1.82666e-05	0.00478884	2.92003
cg12593746	-0.972767	-3.06106	-5.13419	1.82928e-05	0.00479274	2.9187
cg08565197	-0.389775	0.29146	-5.13333	1.83361e-05	0.00479756	2.91652
cg08705406	-0.631257	1.50708	-5.13318	1.83441e-05	0.00479756	2.91611
cg22636722	-0.730487	2.83614	-5.13302	1.8352e-05	0.00479756	2.91572
cg20237610	-0.39388	0.0260956	-5.13293	1.83565e-05	0.00479756	2.91549
cg13912274	-0.917079	-0.203588	-5.13266	1.83703e-05	0.00479819	2.9148
cg11572548	-0.424541	-0.838091	-5.13136	1.84361e-05	0.00481242	2.91149
cg20806175	-0.795356	1.71954	-5.13067	1.84712e-05	0.00481861	2.90973
cg11277156	-0.493407	3.57553	-5.12949	1.85315e-05	0.00483137	2.90671
cg04863679	-0.88042	2.04859	-5.129	1.85564e-05	0.00483325	2.90547
cg09807033	0.629539	1.97805	5.1289	1.85616e-05	0.00483325	2.90522
cg03498588	-0.442667	3.90356	-5.12841	1.85867e-05	0.00483682	2.90396
cg16649560	-0.741251	0.242775	-5.128	1.86078e-05	0.00483932	2.90292
cg12052250	-0.940542	3.45312	-5.12758	1.86291e-05	0.00484189	2.90186
cg09858862	1.06166	-0.0392496	5.12658	1.86806e-05	0.00485035	2.89931
cg04031093	-1.19174	2.05582	-5.12651	1.86845e-05	0.00485035	2.89911
cg04847043	-0.527569	3.46173	-5.12586	1.87177e-05	0.00485494	2.89747
cg20595453	-0.381655	0.923197	-5.12572	1.87251e-05	0.00485494	2.8971
cg04069927	-0.603994	-2.06507	-5.12517	1.87535e-05	0.00485737	2.8957
cg11370748	-1.10978	-1.5485	-5.12509	1.87575e-05	0.00485737	2.89551
cg13467672	0.577769	-2.52039	5.12472	1.87768e-05	0.00485941	2.89455
cg21443659	-0.651324	1.79955	-5.12426	1.88009e-05	0.00486266	2.89337
cg12541454	0.614253	-2.04583	5.12368	1.88305e-05	0.00486736	2.89191
cg17262810	-1.39773	1.99956	-5.12281	1.88759e-05	0.00487326	2.88969
cg16111488	1.04285	-0.323855	5.1228	1.88764e-05	0.00487326	2.88966
cg27446137	-0.515452	1.8069	-5.12182	1.89275e-05	0.00488063	2.88716
cg18563886	-0.590561	1.52672	-5.12172	1.89329e-05	0.00488063	2.8869
cg04170359	-0.427754	2.30925	-5.12159	1.89395e-05	0.00488063	2.88658
cg05536998	0.567522	0.156324	5.12115	1.89627e-05	0.00488239	2.88544
cg25951430	-0.693156	0.709325	-5.12102	1.89694e-05	0.00488239	2.88512
cg05435212	-1.22009	0.529496	-5.11882	1.90845e-05	0.00490904	2.87952
cg00367596	-0.443271	2.8022	-5.11719	1.91709e-05	0.00492826	2.87535
cg14315805	-0.428076	2.97888	-5.1156	1.92549e-05	0.00494612	2.8713
cg22907258	-0.463531	3.22594	-5.11543	1.92637e-05	0.00494612	2.87088
cg13438236	-0.53713	-2.9568	-5.11516	1.92783e-05	0.00494686	2.87018
cg07321092	0.615412	-0.0339062	5.11457	1.93098e-05	0.00495193	2.86867
cg12608475	1.05233	1.80183	5.11396	1.93424e-05	0.00495729	2.86711
cg27383124	-0.493017	0.872015	-5.11331	1.93768e-05	0.0049631	2.86547
cg06824523	-0.461011	1.93326	-5.11279	1.94045e-05	0.00496719	2.86415
cg13578652	-0.658849	2.17169	-5.11173	1.94617e-05	0.00497798	2.86142
cg03821121	-1.2015	2.49565	-5.11157	1.94701e-05	0.00497798	2.86103
cg25711558	-0.89806	0.74391	-5.11077	1.95129e-05	0.00498591	2.85899
cg05635036	-0.686237	-0.512721	-5.11012	1.95482e-05	0.00499109	2.85732
cg00449189	-0.323472	-0.916665	-5.10996	1.95568e-05	0.00499109	2.85692
cg02867776	-0.828056	1.18575	-5.10952	1.95804e-05	0.00499411	2.8558
cg13817905	-0.662859	2.0784	-5.10891	1.96135e-05	0.00499953	2.85424
cg22027204	-0.824398	0.961948	-5.10821	1.96512e-05	0.00500203	2.85246
cg25824217	-1.99846	1.21383	-5.10802	1.96618e-05	0.00500203	2.85196
cg02762689	0.921498	-0.577472	5.10788	1.96691e-05	0.00500203	2.85162
cg13344886	1.09795	-1.07421	5.10785	1.96705e-05	0.00500203	2.85155
cg22792479	-0.383311	3.00883	-5.10754	1.96875e-05	0.00500335	2.85076
cg18451529	1.1629	-0.59685	5.10705	1.97141e-05	0.0050071	2.84951
cg01507342	-0.946198	-1.11641	-5.10644	1.97474e-05	0.00501254	2.84795
cg18403478	-0.682854	2.8772	-5.10538	1.98055e-05	0.00502428	2.84523
cg00869533	1.21974	-0.581642	5.10487	1.98331e-05	0.00502828	2.84394
cg05149284	-0.514747	2.23612	-5.1045	1.98532e-05	0.00503036	2.84301
cg09367901	1.32608	-0.353985	5.10341	1.99133e-05	0.0050424	2.84021
cg01334831	-0.761773	0.921592	-5.10303	1.99342e-05	0.0050424	2.83924
cg23976388	-0.846746	0.260473	-5.10298	1.99365e-05	0.0050424	2.83914
cg19729693	-0.59381	1.81739	-5.10222	1.99783e-05	0.00504996	2.8372
cg24353535	-0.55062	0.336675	-5.10177	2.00032e-05	0.00505083	2.83605
cg05180182	-0.697507	1.30078	-5.10173	2.00056e-05	0.00505083	2.83594
cg06142108	-0.704942	3.23597	-5.10114	2.00379e-05	0.00505315	2.83444
cg14017254	-0.371786	-3.32864	-5.10113	2.00387e-05	0.00505315	2.83441
cg06555246	-0.289397	1.20697	-5.10056	2.00704e-05	0.00505814	2.83295
cg08092050	1.51916	-0.131267	5.09865	2.01759e-05	0.00507905	2.8281
cg00421144	0.950282	-1.72963	5.09863	2.01773e-05	0.00507905	2.82803
cg13873263	-0.566131	1.51186	-5.09819	2.02016e-05	0.00508213	2.82692
cg22940848	-1.00564	-0.826481	-5.09786	2.022e-05	0.00508376	2.82608
cg01629545	-0.577001	1.90081	-5.09763	2.0233e-05	0.005084	2.82548
cg15393304	-0.749468	3.23912	-5.09717	2.02586e-05	0.00508741	2.82431
cg00089453	-0.749099	1.17549	-5.09675	2.02823e-05	0.00508747	2.82323
cg05162564	-0.337568	-0.342051	-5.09674	2.02829e-05	0.00508747	2.82321
cg24570211	-0.612643	1.18178	-5.09559	2.03468e-05	0.00510049	2.82029
cg12833118	-1.29571	3.35868	-5.0944	2.04138e-05	0.00510367	2.81725
cg14276515	-0.324469	1.65691	-5.0944	2.0414e-05	0.00510367	2.81724
cg27641801	-1.00247	3.56422	-5.09438	2.04153e-05	0.00510367	2.81719
cg00702126	-1.22909	1.44884	-5.09431	2.04192e-05	0.00510367	2.81701
cg04606995	-0.866373	1.20038	-5.09397	2.04381e-05	0.00510367	2.81616
cg24384437	-0.455459	0.4606	-5.09341	2.04695e-05	0.00510367	2.81473
cg02348462	-0.489631	1.09391	-5.09327	2.04775e-05	0.00510367	2.81438
cg14558716	-0.8932	1.58691	-5.09285	2.05016e-05	0.00510367	2.81329
cg08199529	-0.930143	2.8214	-5.09281	2.05038e-05	0.00510367	2.81319
cg03222834	-0.548103	0.53306	-5.09265	2.05126e-05	0.00510367	2.81279
cg11126068	-0.348772	-4.51719	-5.09252	2.05199e-05	0.00510367	2.81246
cg12898019	-0.57592	1.5579	-5.09232	2.05315e-05	0.00510367	2.81194
cg24030173	-0.461158	0.525105	-5.09199	2.05499e-05	0.00510367	2.81111
cg05729836	-0.679004	2.29786	-5.09193	2.05533e-05	0.00510367	2.81096
cg16367697	-0.441331	3.47959	-5.09184	2.05587e-05	0.00510367	2.81071
cg21899777	-0.762601	0.200526	-5.09176	2.05632e-05	0.00510367	2.81051
cg23670353	1.4246	-1.29451	5.09154	2.05757e-05	0.00510367	2.80995
cg09972561	-0.756328	-1.65522	-5.09136	2.05858e-05	0.00510367	2.8095
cg05364570	-0.331731	3.45412	-5.09131	2.05885e-05	0.00510367	2.80937
cg08033722	-0.956777	1.5205	-5.09105	2.06034e-05	0.00510436	2.80871
cg10881749	-0.844927	2.53264	-5.09072	2.0622e-05	0.00510599	2.80787
cg24798047	-0.601883	1.32598	-5.08877	2.07335e-05	0.00513059	2.80288
cg18550212	-0.72089	0.891558	-5.08828	2.07612e-05	0.00513425	2.80165
cg19983775	1.55812	1.97699	5.08796	2.07796e-05	0.00513425	2.80083
cg05200715	0.637474	0.265881	5.08787	2.07847e-05	0.00513425	2.80061
cg24657419	0.848993	0.667178	5.08737	2.08135e-05	0.00513838	2.79932
cg06159562	-0.352406	2.47385	-5.08602	2.0891e-05	0.00515	2.79589
cg10210690	-0.634195	0.432201	-5.08602	2.0891e-05	0.00515	2.79589
cg13206902	-0.714025	3.1208	-5.08592	2.08971e-05	0.00515	2.79562
cg20289688	0.904374	-4.23497	5.08555	2.09183e-05	0.00515118	2.79468
cg05272587	-0.620201	3.91623	-5.08541	2.09262e-05	0.00515118	2.79433
cg26719625	-1.05423	2.55276	-5.08463	2.09715e-05	0.00515692	2.79233
cg19950069	-1.04838	-2.88495	-5.08459	2.09739e-05	0.00515692	2.79222
cg26582723	-0.370343	1.46834	-5.08387	2.10154e-05	0.00516412	2.7904
cg01797450	-1.00233	0.413503	-5.08236	2.11028e-05	0.00518171	2.78656
cg17272549	-0.785482	2.50719	-5.08215	2.11151e-05	0.00518171	2.78602
cg13016619	0.557783	1.73321	5.08201	2.11236e-05	0.00518171	2.78564
cg08635097	-1.18656	1.06387	-5.08171	2.11408e-05	0.00518291	2.78489
cg26211634	1.48081	-0.841083	5.08143	2.11575e-05	0.00518401	2.78416
cg14119270	0.481212	3.7658	5.08114	2.1174e-05	0.00518506	2.78344
cg24311182	-0.734615	3.19049	-5.08026	2.12257e-05	0.00519471	2.78119
cg03422895	-0.548482	2.98069	-5.0791	2.12935e-05	0.00520582	2.77824
cg15308271	-0.477358	2.56644	-5.07892	2.1304e-05	0.00520582	2.77778
cg10087036	-2.00896	0.197463	-5.07886	2.1308e-05	0.00520582	2.77761
cg19596509	-0.971645	2.20419	-5.07818	2.13478e-05	0.00521253	2.77588
cg14431337	-0.482799	2.22643	-5.07783	2.13683e-05	0.00521454	2.77499
cg01697487	-1.11748	-1.05602	-5.07744	2.13913e-05	0.00521713	2.774
cg22789714	-0.397197	-0.377495	-5.07633	2.1457e-05	0.00522523	2.77117
cg20651995	-0.411859	0.918178	-5.07622	2.14632e-05	0.00522523	2.7709
cg12448539	1.01838	-0.0494087	5.07607	2.14724e-05	0.00522523	2.7705
cg25827666	-0.471896	2.76636	-5.07604	2.14738e-05	0.00522523	2.77044
cg24347611	-0.687437	2.97238	-5.07568	2.14956e-05	0.00522752	2.7695
cg23466166	0.669244	0.023052	5.07474	2.15512e-05	0.00523804	2.76711
cg24455969	-0.750726	2.54437	-5.07338	2.1632e-05	0.00525464	2.76365
cg14290450	1.05818	-0.950603	5.07309	2.16497e-05	0.00525594	2.7629
cg24004483	-1.04337	2.52675	-5.07269	2.16734e-05	0.00525867	2.76188
cg14585967	-0.902708	1.31895	-5.07202	2.17133e-05	0.00526534	2.76018
cg17910931	-0.36232	2.13769	-5.07168	2.17337e-05	0.00526562	2.75932
cg09790325	-0.676083	1.24361	-5.07144	2.1748e-05	0.00526562	2.75871
cg15991175	-0.952562	0.72853	-5.07138	2.17518e-05	0.00526562	2.75855
cg00496967	0.737275	-0.208171	5.07108	2.17698e-05	0.00526697	2.75778
cg11878867	0.780981	-0.610197	5.06987	2.18429e-05	0.00528163	2.75468
cg18586780	-0.604439	0.726252	-5.0687	2.19132e-05	0.00529562	2.75171
cg15022400	-0.639208	0.789204	-5.06733	2.19962e-05	0.00531263	2.74821
cg22360765	-0.584535	2.66851	-5.06434	2.21783e-05	0.00535252	2.74059
cg24044501	-0.896454	0.312208	-5.0636	2.22236e-05	0.00535252	2.7387
cg13977835	1.42429	-1.85344	5.06334	2.22394e-05	0.00535252	2.73804
cg03523799	-0.414355	2.90757	-5.06319	2.22488e-05	0.00535252	2.73765
cg15763670	-0.570371	0.228385	-5.06316	2.22507e-05	0.00535252	2.73757
cg03128454	-0.301507	4.03085	-5.06306	2.22568e-05	0.00535252	2.73732
cg17427305	-0.432816	2.70719	-5.06294	2.22639e-05	0.00535252	2.73702
cg04900080	0.694511	-3.78954	5.06285	2.22698e-05	0.00535252	2.73678
cg04822278	-0.565529	3.17825	-5.06265	2.22818e-05	0.00535252	2.73628
cg02672378	1.1772	-0.168986	5.06233	2.23012e-05	0.00535252	2.73547
cg24904818	0.600434	2.00654	5.06219	2.23101e-05	0.00535252	2.73511
cg19821297	-0.738359	1.40184	-5.062	2.23216e-05	0.00535252	2.73463
cg20742389	-0.97307	-0.616368	-5.06183	2.23323e-05	0.00535252	2.73419
cg04566677	-0.533516	0.525033	-5.06173	2.23383e-05	0.00535252	2.73394
cg18932740	-0.568343	2.3246	-5.06133	2.23631e-05	0.00535544	2.73291
cg16581097	-0.495984	-1.9062	-5.06096	2.23862e-05	0.00535792	2.73196
cg07094915	1.03392	-3.54388	5.06067	2.24038e-05	0.00535844	2.73123
cg21638454	-0.343199	3.56206	-5.06051	2.24136e-05	0.00535844	2.73082
cg25981329	1.07648	-0.623154	5.05998	2.24465e-05	0.00536326	2.72947
cg00874225	-0.383813	2.40213	-5.05843	2.25426e-05	0.0053832	2.72552
cg15978561	-1.05546	1.97116	-5.05779	2.25827e-05	0.00538973	2.72387
cg01303141	-0.835404	2.45692	-5.05727	2.26148e-05	0.00539242	2.72256
cg19350357	-0.5541	-1.99835	-5.05718	2.26207e-05	0.00539242	2.72232
cg03270395	-0.587505	-0.452525	-5.05699	2.26322e-05	0.00539242	2.72185
cg12459028	-0.545958	1.22033	-5.05632	2.26743e-05	0.00539943	2.72013
cg01816258	-0.552761	3.47708	-5.05545	2.27286e-05	0.00540581	2.71792
cg02829654	-1.0076	2.27604	-5.05541	2.27311e-05	0.00540581	2.71782
cg04015687	1.27622	0.430183	5.05528	2.27394e-05	0.00540581	2.71748
cg19314470	1.08972	-0.845371	5.0545	2.27882e-05	0.00541317	2.7155
cg18985133	0.480197	0.7596	5.05425	2.28043e-05	0.00541317	2.71484
cg03695597	-0.295315	2.45908	-5.05417	2.28088e-05	0.00541317	2.71466
cg12232146	0.812496	1.9065	5.05331	2.28634e-05	0.00542285	2.71245
cg05225883	-0.845068	1.02901	-5.05312	2.28752e-05	0.00542285	2.71197
cg17433678	-0.929903	2.8957	-5.05289	2.28898e-05	0.00542329	2.71138
cg08464897	-0.55285	3.74181	-5.05207	2.29417e-05	0.00543253	2.70929
cg05571448	-0.85248	2.0824	-5.05139	2.29846e-05	0.00543933	2.70756
cg12069446	-0.293814	3.60287	-5.05121	2.29961e-05	0.00543933	2.7071
cg21088460	-0.635301	2.4877	-5.0507	2.30283e-05	0.00544392	2.7058
cg20552220	-0.399188	0.492817	-5.04998	2.30743e-05	0.00545152	2.70396
cg15878619	-0.528942	-3.45603	-5.04962	2.30969e-05	0.00545152	2.70305
cg08988323	-0.772523	-0.0553238	-5.04952	2.31036e-05	0.00545152	2.70278
cg21243631	-0.503171	0.238222	-5.04938	2.3112e-05	0.00545152	2.70245
cg05926606	0.457151	-3.50358	5.04862	2.3161e-05	0.00546004	2.70049
cg06442372	-0.44484	3.82309	-5.0483	2.31811e-05	0.00546174	2.69969
cg22677556	-0.896338	1.9216	-5.04804	2.31976e-05	0.00546257	2.69903
cg09722517	-0.912314	2.02413	-5.04662	2.3289e-05	0.00547841	2.69539
cg21814178	-0.606776	0.396276	-5.04659	2.32907e-05	0.00547841	2.69532
cg21652122	1.01719	0.360103	5.0461	2.3322e-05	0.00548273	2.69408
cg14920061	-0.553721	-0.287758	-5.04584	2.33391e-05	0.00548371	2.6934
cg11954355	-0.381165	0.13971	-5.04552	2.33598e-05	0.00548551	2.69259
cg06354527	-0.496466	2.73421	-5.04493	2.3398e-05	0.00549144	2.69107
cg24119607	-1.02841	-1.96049	-5.04463	2.34169e-05	0.00549284	2.69033
cg25560518	1.05821	-0.27906	5.04433	2.34362e-05	0.00549432	2.68956
cg02999711	-0.645891	2.63158	-5.0438	2.34705e-05	0.00549683	2.68821
cg02780988	-0.685193	1.30174	-5.04375	2.34742e-05	0.00549683	2.68806
cg21505923	-0.627067	0.498584	-5.04357	2.34858e-05	0.00549683	2.68761
cg24704510	-0.668666	0.165894	-5.04278	2.35367e-05	0.00550569	2.68561
cg27424853	-0.352973	2.16358	-5.0425	2.35552e-05	0.00550696	2.68488
cg19081470	-1.0293	2.82984	-5.04208	2.3582e-05	0.00550908	2.68383
cg27191606	-0.90757	-1.55283	-5.0418	2.36008e-05	0.00550908	2.68309
cg01523027	1.05838	-1.56716	5.04158	2.36148e-05	0.00550908	2.68254
cg21301224	-0.901042	2.6472	-5.04139	2.36271e-05	0.00550908	2.68206
cg15030712	-0.843871	1.6461	-5.04136	2.36293e-05	0.00550908	2.68198
cg21535657	-0.734571	-0.325412	-5.03993	2.37223e-05	0.00552301	2.67834
cg03133097	-0.403599	3.34481	-5.03981	2.37301e-05	0.00552301	2.67804
cg01821043	-0.35206	2.64802	-5.03969	2.37385e-05	0.00552301	2.67771
cg19018155	-0.521	0.972948	-5.03948	2.37523e-05	0.00552301	2.67717
cg23201265	-0.698797	2.54949	-5.03945	2.37542e-05	0.00552301	2.6771
cg20380768	-0.62376	2.33589	-5.03912	2.37755e-05	0.00552492	2.67627
cg09427944	-0.844514	0.429176	-5.03891	2.37895e-05	0.00552514	2.67573
cg13092901	-0.648746	-1.41121	-5.03848	2.38174e-05	0.00552859	2.67464
cg00571354	-0.423663	1.19913	-5.03764	2.38728e-05	0.00553623	2.67249
cg04003903	-0.564143	1.56805	-5.03758	2.38765e-05	0.00553623	2.67235
cg06728658	-0.638942	-1.07331	-5.03709	2.39093e-05	0.00554035	2.67108
cg07156669	-0.777951	1.45677	-5.03691	2.39208e-05	0.00554035	2.67064
cg23901918	-1.36278	2.00972	-5.03672	2.39335e-05	0.00554035	2.67015
cg09966309	-0.936312	0.0910455	-5.03621	2.39672e-05	0.00554372	2.66884
cg23106115	-0.381623	0.599457	-5.03602	2.39794e-05	0.00554372	2.66837
cg06942850	-0.781866	2.29035	-5.0359	2.39874e-05	0.00554372	2.66807
cg07018760	-0.896011	1.97178	-5.03542	2.40196e-05	0.00554815	2.66682
cg20782724	0.776332	1.6781	5.03519	2.40345e-05	0.00554857	2.66625
cg14069287	0.88107	-0.0327998	5.03477	2.40624e-05	0.00555187	2.66518
cg27470213	-0.539585	-1.59759	-5.03442	2.40857e-05	0.00555187	2.66428
cg05004855	-0.553148	-0.573322	-5.03438	2.40885e-05	0.00555187	2.66417
cg08674238	-0.276764	-2.48485	-5.03419	2.41013e-05	0.00555187	2.66368
cg23480341	-0.605507	-1.37812	-5.03262	2.42057e-05	0.0055729	2.65968
cg24057514	-0.518976	1.20258	-5.03239	2.42207e-05	0.00557331	2.65911
cg06512263	-0.66138	-0.19573	-5.03173	2.42652e-05	0.00558052	2.65741
cg26878209	-0.86872	2.32834	-5.03146	2.42828e-05	0.00558147	2.65674
cg09619624	1.2773	0.215527	5.03127	2.42957e-05	0.00558147	2.65625
cg16276108	-0.460062	0.327699	-5.03107	2.43092e-05	0.00558154	2.65574
cg25276752	-0.730274	-1.4357	-5.03043	2.43519e-05	0.00558832	2.65412
cg03686402	-0.406624	2.12052	-5.02985	2.4391e-05	0.00559302	2.65263
cg14561362	-0.684482	2.62527	-5.02974	2.43988e-05	0.00559302	2.65234
cg00474031	-0.547525	2.31679	-5.0295	2.44148e-05	0.00559305	2.65173
cg01118348	0.425874	1.01173	5.02934	2.44254e-05	0.00559305	2.65133
cg00730780	-0.396012	-1.07608	-5.02888	2.44567e-05	0.00559335	2.65014
cg06892898	-0.84243	0.5557	-5.02857	2.44776e-05	0.00559335	2.64935
cg19525078	-1.13926	2.23574	-5.02845	2.44853e-05	0.00559335	2.64906
cg19439071	-0.80222	1.66569	-5.02843	2.44872e-05	0.00559335	2.64899
cg08134091	0.653119	-0.0976322	5.02834	2.44927e-05	0.00559335	2.64878
cg00718400	-0.723707	2.56335	-5.02782	2.45283e-05	0.00559846	2.64744
cg02922084	-0.420095	4.22687	-5.02745	2.45534e-05	0.00560116	2.64649
cg03164928	-0.469351	-0.456832	-5.02624	2.46352e-05	0.00561679	2.64342
cg10301767	-0.33053	2.82015	-5.02539	2.46934e-05	0.00562703	2.64124
cg26295774	-0.699584	1.27847	-5.02428	2.4769e-05	0.00563889	2.63841
cg13519194	0.642666	-0.702166	5.02423	2.47721e-05	0.00563889	2.63829
cg14541915	-1.66154	-2.53793	-5.02398	2.4789e-05	0.00563972	2.63766
cg23965720	-0.840623	0.883091	-5.02314	2.4847e-05	0.00564987	2.6355
cg18200783	1.44287	-0.937346	5.02274	2.48738e-05	0.00565294	2.6345
cg12110980	-0.653578	1.82505	-5.02235	2.49011e-05	0.00565406	2.63349
cg16596317	-0.930502	2.09666	-5.02228	2.49055e-05	0.00565406	2.63333
cg06799735	-0.650436	2.15705	-5.02195	2.49285e-05	0.00565453	2.63247
cg03636880	1.00636	0.00334075	5.02153	2.49575e-05	0.00565453	2.6314
cg02357631	-0.426837	1.9798	-5.02148	2.4961e-05	0.00565453	2.63127
cg06492744	-0.711771	0.524729	-5.02148	2.4961e-05	0.00565453	2.63127
cg01177851	0.94433	1.4652	5.02114	2.49843e-05	0.00565679	2.6304
cg02695343	-1.01407	2.00285	-5.02071	2.50141e-05	0.00565818	2.6293
cg14750757	-0.582358	3.15187	-5.02066	2.50172e-05	0.00565818	2.62919
cg12837919	0.877333	-0.584969	5.02023	2.50473e-05	0.00566197	2.62807
cg24848973	-0.457981	2.02894	-5.02001	2.50618e-05	0.00566224	2.62754
cg26158270	-0.878653	1.77673	-5.0197	2.50836e-05	0.00566414	2.62673
cg13953828	-0.411888	-4.09426	-5.01934	2.51084e-05	0.0056667	2.62582
cg04798490	-0.572362	1.66299	-5.01877	2.51483e-05	0.00567268	2.62435
cg23933289	1.31649	-1.25439	5.0183	2.51805e-05	0.00567694	2.62317
cg01826354	-1.1727	0.314316	-5.01773	2.52201e-05	0.00568255	2.62171
cg10057218	-0.886864	-0.13936	-5.01756	2.52323e-05	0.00568255	2.62127
cg06551540	0.889652	1.80394	5.01619	2.53279e-05	0.0056938	2.61777
cg19421752	-0.590266	2.376	-5.01605	2.53373e-05	0.0056938	2.61743
cg04307795	-0.470228	3.88891	-5.01595	2.53445e-05	0.0056938	2.61716
cg12073907	-0.377942	4.53904	-5.01556	2.53715e-05	0.0056938	2.61618
cg05980785	0.818594	-0.546517	5.01535	2.5386e-05	0.0056938	2.61565
cg04393792	-0.365283	3.39894	-5.01515	2.54e-05	0.0056938	2.61514
cg18921712	0.566497	2.23165	5.01503	2.5409e-05	0.0056938	2.61481
cg04637506	-0.790393	0.767922	-5.01499	2.54118e-05	0.0056938	2.61471
cg26920757	-0.607764	0.330508	-5.01496	2.54136e-05	0.0056938	2.61464
cg00864293	-0.71052	1.15947	-5.01478	2.54263e-05	0.0056938	2.61418
cg16129800	-0.426765	-0.185303	-5.01472	2.54302e-05	0.0056938	2.61404
cg22228071	0.43566	3.57496	5.0145	2.54458e-05	0.00569428	2.61348
cg20148334	0.684116	-0.548109	5.01332	2.55291e-05	0.00570992	2.61045
cg12222588	-0.897777	2.01768	-5.0129	2.55584e-05	0.00571344	2.60939
cg27081230	-0.693443	2.99667	-5.01267	2.55745e-05	0.00571403	2.60881
cg22700246	-0.810661	-0.954067	-5.01242	2.5592e-05	0.00571478	2.60818
cg02816525	-0.562248	3.77706	-5.01224	2.56048e-05	0.00571478	2.60771
cg25856090	-1.10867	2.90186	-5.01196	2.56244e-05	0.00571569	2.60701
cg08545136	-0.658358	0.924251	-5.0118	2.56359e-05	0.00571569	2.60659
cg10088685	-0.643209	1.05071	-5.01152	2.56556e-05	0.00571707	2.60588
cg17980786	-0.481414	1.31099	-5.01026	2.57448e-05	0.00573268	2.60267
cg03041532	-0.675382	1.92379	-5.01015	2.57527e-05	0.00573268	2.60239
cg20890989	-0.697345	-0.46253	-5.0095	2.5799e-05	0.00573717	2.60073
cg27319188	-0.707759	-1.00019	-5.00941	2.58056e-05	0.00573717	2.60049
cg10104252	-1.49725	0.00874105	-5.0093	2.58136e-05	0.00573717	2.6002
cg09418321	-0.712331	2.26884	-5.00871	2.58552e-05	0.00574342	2.59871
cg23636802	-0.737713	2.89799	-5.00852	2.58689e-05	0.00574343	2.59822
cg03922423	-0.95942	2.49403	-5.00805	2.59023e-05	0.00574784	2.59703
cg13432241	-1.09185	1.47434	-5.00769	2.59284e-05	0.00574873	2.5961
cg19348484	-1.23708	-0.0370554	-5.00762	2.59335e-05	0.00574873	2.59592
cg19778236	-0.443875	2.61346	-5.00715	2.59666e-05	0.00575306	2.59474
cg15611037	0.994635	2.1347	5.00652	2.60118e-05	0.00575796	2.59313
cg23190089	-1.25966	1.6233	-5.00647	2.60159e-05	0.00575796	2.59298
cg10111335	-0.97957	-0.20122	-5.00595	2.60532e-05	0.0057632	2.59166
cg01780164	-0.401904	0.0816759	-5.00552	2.60839e-05	0.0057647	2.59057
cg12396057	0.905591	0.0424501	5.00547	2.60872e-05	0.0057647	2.59045
cg08679403	-0.581545	2.93977	-5.00491	2.61275e-05	0.00576988	2.58902
cg07805604	0.60983	-2.20983	5.00477	2.61379e-05	0.00576988	2.58865
cg04366994	-0.493247	1.9049	-5.00351	2.62286e-05	0.00578405	2.58545
cg12080566	-0.962868	1.71505	-5.0035	2.62294e-05	0.00578405	2.58542
cg21120249	0.832585	-1.14271	5.00297	2.6268e-05	0.00578723	2.58406
cg18865999	-0.521361	-4.55448	-5.00293	2.62711e-05	0.00578723	2.58395
cg10296973	-0.716561	0.70048	-5.00087	2.64203e-05	0.00581705	2.57872
cg18016565	-0.863244	-1.61434	-5.00068	2.64346e-05	0.00581718	2.57821
cg10442729	-0.823671	1.62939	-5.0004	2.64547e-05	0.00581858	2.57751
cg14755066	-0.534571	2.71064	-4.9998	2.64983e-05	0.00582271	2.57599
cg07695272	-0.588405	1.09545	-4.99974	2.65033e-05	0.00582271	2.57581
cg05620415	-0.468168	0.646743	-4.99953	2.65183e-05	0.00582271	2.57529
cg14836522	-0.587143	0.0420239	-4.99939	2.65285e-05	0.00582271	2.57493
cg15997518	1.04237	-1.59073	4.99895	2.65611e-05	0.00582671	2.5738
cg26644052	-0.497265	0.129966	-4.99861	2.65856e-05	0.00582671	2.57295
cg13580196	1.12315	1.40406	4.99858	2.6588e-05	0.00582671	2.57286
cg03917666	-0.882959	1.0236	-4.99778	2.66466e-05	0.00583025	2.57083
cg18156592	0.650768	-1.45814	4.99773	2.66505e-05	0.00583025	2.57069
cg21082678	-0.490258	3.5879	-4.99763	2.66578e-05	0.00583025	2.57044
cg15049636	-0.421613	0.0502108	-4.99761	2.66592e-05	0.00583025	2.57039
cg20450123	-0.896942	1.26022	-4.99657	2.67354e-05	0.00584148	2.56775
cg01190276	-0.540602	2.88326	-4.99654	2.67382e-05	0.00584148	2.56765
cg01291593	-0.304538	3.75192	-4.99578	2.6794e-05	0.00585054	2.56572
cg05411171	-0.768104	0.156568	-4.9956	2.68073e-05	0.00585054	2.56526
cg19138499	0.494793	2.94857	4.99523	2.68349e-05	0.00585355	2.56431
cg12874035	-0.637383	2.33311	-4.99476	2.68692e-05	0.00585801	2.56313
cg16201273	0.732269	0.4577	4.99289	2.70086e-05	0.00588538	2.55834
cg05192293	-0.770376	-1.87031	-4.99268	2.7024e-05	0.0058857	2.55782
cg05376469	-0.515758	-0.496879	-4.99217	2.70619e-05	0.00589092	2.55652
cg10547025	-1.08668	0.790432	-4.99175	2.70933e-05	0.00589116	2.55545
cg15832822	-0.855491	-2.33832	-4.99167	2.70994e-05	0.00589116	2.55524
cg08519191	-0.427202	0.98416	-4.9916	2.71048e-05	0.00589116	2.55506
cg19583076	-0.483414	0.4086	-4.99069	2.71728e-05	0.00590222	2.55274
cg22795331	-0.98841	1.63151	-4.99055	2.71835e-05	0.00590222	2.55238
cg05190072	-0.449759	3.60367	-4.98984	2.72362e-05	0.00590895	2.55058
cg08279035	-0.572677	2.87036	-4.98976	2.72424e-05	0.00590895	2.55037
cg11505048	1.25671	-0.932952	4.98953	2.72601e-05	0.00590977	2.54977
cg17467525	-0.909531	-0.557256	-4.9891	2.72921e-05	0.00591368	2.54869
cg21298408	0.984656	-1.29798	4.9883	2.73521e-05	0.00591565	2.54666
cg20072118	-1.12704	1.20769	-4.98829	2.73529e-05	0.00591565	2.54663
cg07910488	-0.363598	1.75861	-4.98809	2.7368e-05	0.00591565	2.54612
cg06510397	-0.524838	-4.44437	-4.98791	2.73819e-05	0.00591565	2.54565
cg09848074	-0.517193	0.679492	-4.98768	2.7399e-05	0.00591565	2.54507
cg02131862	-0.501619	1.54241	-4.98757	2.74073e-05	0.00591565	2.54479
cg04232128	-0.978006	1.49795	-4.98754	2.741e-05	0.00591565	2.5447
cg00185988	-0.433273	3.30924	-4.9875	2.7413e-05	0.00591565	2.5446
cg09931909	-0.622879	2.62341	-4.98696	2.74536e-05	0.00592139	2.54323
cg12165551	-1.07442	2.91836	-4.9866	2.74808e-05	0.00592424	2.54231
cg00103568	-0.45682	2.90979	-4.98554	2.75614e-05	0.0059386	2.5396
cg03085719	-0.51149	0.531023	-4.98507	2.75973e-05	0.0059433	2.5384
cg23024967	-0.582291	2.04297	-4.98462	2.76311e-05	0.00594755	2.53727
cg05928290	0.78104	0.398637	4.98385	2.76902e-05	0.00595526	2.53529
cg18310639	-0.705521	1.69675	-4.98359	2.77101e-05	0.00595526	2.53463
cg05870586	-0.789019	1.44331	-4.98358	2.7711e-05	0.00595526	2.5346
cg05800339	-0.64907	2.73902	-4.98329	2.7733e-05	0.00595526	2.53386
cg19238875	-0.420103	3.46626	-4.98305	2.77515e-05	0.00595526	2.53325
cg11991903	-0.685803	2.70833	-4.98291	2.77624e-05	0.00595526	2.53288
cg00816080	0.599926	-2.75472	4.98287	2.77653e-05	0.00595526	2.53279
cg20852788	0.792895	-0.0711554	4.98262	2.77845e-05	0.00595636	2.53215
cg18445292	-1.05899	-0.765251	-4.98219	2.78172e-05	0.00595949	2.53106
cg17513460	1.20614	-0.0308904	4.98184	2.78443e-05	0.00595949	2.53016
cg03214420	-0.662408	1.39382	-4.98169	2.78556e-05	0.00595949	2.52978
cg25368647	-0.907036	2.46856	-4.98168	2.7856e-05	0.00595949	2.52977
cg00163702	-0.771353	2.10561	-4.98114	2.78976e-05	0.00595949	2.52839
cg02470690	-0.970081	-1.5423	-4.98096	2.79118e-05	0.00595949	2.52792
cg13147246	-0.385774	2.9022	-4.98088	2.79176e-05	0.00595949	2.52773
cg01413054	-1.12948	1.91827	-4.98062	2.79379e-05	0.00595949	2.52705
cg05377162	-0.652834	-3.11507	-4.98044	2.79518e-05	0.00595949	2.5266
cg27413008	-0.936788	-0.448894	-4.98042	2.79535e-05	0.00595949	2.52654
cg08337633	-0.983189	0.86806	-4.98041	2.7954e-05	0.00595949	2.52652
cg09533845	-0.671399	-0.389735	-4.98	2.79857e-05	0.00596126	2.52547
cg11549874	-0.761357	2.28443	-4.97994	2.79905e-05	0.00596126	2.52532
cg03585084	-0.461708	2.58771	-4.97909	2.8056e-05	0.00597222	2.52315
cg04319462	-0.478751	1.43696	-4.97871	2.80856e-05	0.00597551	2.52218
cg03731202	-0.65992	0.332412	-4.97735	2.81909e-05	0.0059949	2.51872
cg01702055	-1.19523	2.54558	-4.97695	2.8222e-05	0.00599613	2.5177
cg24603972	1.22941	1.03361	4.97691	2.8225e-05	0.00599613	2.5176
cg13530377	-0.521781	2.30343	-4.97615	2.82841e-05	0.00600462	2.51567
cg03313364	-0.482542	-0.989924	-4.97593	2.83017e-05	0.00600462	2.51509
cg23174662	-1.3269	1.35374	-4.97585	2.83075e-05	0.00600462	2.5149
cg03422651	0.963414	-0.315864	4.97556	2.83309e-05	0.00600657	2.51414
cg14742445	-0.897796	1.31031	-4.97516	2.83621e-05	0.00600954	2.51312
[truncated: 1,571 more rows]
