# Supplementary material for: DNA Methylation and Transcription Patterns in Intestinal Epithelial Cells From Pediatric Patients With Inflammatory Bowel Diseases Differentiate Disease Subtypes and Associate With Outcome
Source: Gastroenterology. 2018 Feb;154(3):585–98. doi: 10.1053/j.gastro.2017.10.007 (PMC6381389; doi:10.1053/j.gastro.2017.10.007)
Supplement: Supplementary Table 6 [file mmc8.xlsx]

## Sheet: Table_S6_DNAm_TI_CD_vs_UC_DMPs
Table S6: Differentially methylated positions (DMPs) comparing CD vs UC in TI epithelium
	logFC	AveExpr	t	P.Value	adj.P.Val	B
cg08159663	-2.3078	-0.04482	-11.3739	7.01394e-12	2.62018e-06	15.5467
cg13300480	-1.27879	-2.6205	-11.0923	1.23771e-11	2.62018e-06	15.1007
cg07839457	-2.53782	-1.63629	-10.4549	4.63713e-11	6.54445e-06	14.0474
cg09654242	-1.2728	1.51357	-10.2317	7.4518e-11	7.88762e-06	13.664
cg14951497	-1.73024	0.987044	-9.86713	1.63917e-10	1.38803e-05	13.021
cg07218288	-1.88537	-3.13462	-9.72584	2.23511e-10	1.57722e-05	12.7661
cg16890093	-1.93151	-0.0423381	-9.58804	3.03192e-10	1.71305e-05	12.5144
cg09645818	1.85235	-0.339396	9.55863	3.2368e-10	1.71305e-05	12.4603
cg15488794	-1.74307	-1.75837	-9.46	4.03389e-10	1.89769e-05	12.2778
cg16349093	-1.80011	0.724	-9.27443	6.12471e-10	2.33111e-05	11.9303
cg12461141	-1.14206	-0.785233	-9.2353	6.69251e-10	2.33111e-05	11.8563
cg26724841	-1.21969	1.06778	-9.18705	7.46739e-10	2.33111e-05	11.7647
cg19584733	2.13464	0.876785	9.17848	7.61444e-10	2.33111e-05	11.7483
cg24610854	-0.827149	0.496977	-9.17311	7.70806e-10	2.33111e-05	11.7381
cg11706729	-1.75882	-2.5257	-9.14233	8.26794e-10	2.33373e-05	11.6794
cg03783907	-1.53985	0.216284	-9.09173	9.2805e-10	2.45582e-05	11.5826
cg12401653	-0.779336	2.38367	-8.9653	1.24047e-09	2.91862e-05	11.3388
cg24898914	-1.90483	1.41766	-8.96518	1.24081e-09	2.91862e-05	11.3385
cg23387863	-1.74771	1.07137	-8.81793	1.7443e-09	3.58657e-05	11.0513
cg25932713	-2.03341	2.01332	-8.81674	1.74913e-09	3.58657e-05	11.049
cg16965605	-1.50397	-1.22322	-8.80948	1.77891e-09	3.58657e-05	11.0347
cg17445097	-1.60643	0.917376	-8.76969	1.95145e-09	3.75561e-05	10.9564
cg20963865	-1.32699	1.11435	-8.72784	2.1515e-09	3.94065e-05	10.8738
cg18243910	-1.42809	1.21014	-8.71178	2.23375e-09	3.94065e-05	10.842
cg19371652	-1.14746	-0.819828	-8.68796	2.36168e-09	3.99322e-05	10.7948
cg02223905	-1.00889	0.89944	-8.6719	2.45218e-09	3.99322e-05	10.7629
cg23235965	-1.42149	-0.768146	-8.63602	2.66738e-09	4.18279e-05	10.6915
cg04571951	-1.3237	1.49088	-8.61465	2.80466e-09	4.24099e-05	10.6489
cg24917065	-0.738434	1.59304	-8.55267	3.24511e-09	4.7378e-05	10.5248
cg21826978	-1.97377	2.47528	-8.5305	3.41939e-09	4.82583e-05	10.4803
cg02352281	-2.22041	1.66682	-8.43648	4.27166e-09	5.83418e-05	10.2906
cg11032810	-0.683755	1.56592	-8.41	4.54896e-09	5.8792e-05	10.2369
cg00986598	-0.865216	1.63156	-8.40693	4.58234e-09	5.8792e-05	10.2307
cg00676801	-1.52826	0.914529	-8.31113	5.75774e-09	7.16998e-05	10.0354
cg21454161	-1.12008	1.86365	-8.1618	8.23885e-09	9.96652e-05	9.72801
cg02756056	-1.94949	0.352195	-8.13395	8.81104e-09	0.000103626	9.67028
cg22111167	-1.16208	0.539133	-8.11386	9.24904e-09	0.000105838	9.62855
cg09182678	-1.27759	-3.36502	-8.09967	9.5716e-09	0.000106646	9.59905
cg12655416	-1.15894	-0.435868	-8.04696	1.08745e-08	0.000112074	9.48914
cg24770230	-1.29144	1.51828	-8.04267	1.09883e-08	0.000112074	9.48017
cg08151204	-0.849371	2.65519	-8.04018	1.10547e-08	0.000112074	9.47497
cg15837208	-0.833408	2.01139	-8.03784	1.11175e-08	0.000112074	9.47009
cg06822690	-0.92055	-0.121167	-8.01908	1.16354e-08	0.000114567	9.43083
cg09046399	-1.108	2.61907	-7.97932	1.2816e-08	0.000121464	9.34745
cg00598235	-1.1507	0.526912	-7.97633	1.29096e-08	0.000121464	9.34117
cg22718139	2.91158	0.76538	7.93496	1.42788e-08	0.000129347	9.25411
cg13488013	-0.903601	-0.671387	-7.92023	1.48012e-08	0.000129347	9.22305
cg21837069	-1.90052	-0.0723331	-7.91559	1.49698e-08	0.000129347	9.21326
cg12998503	-1.09955	-0.235397	-7.91149	1.51203e-08	0.000129347	9.20461
cg08714975	-1.26856	1.44361	-7.90732	1.52751e-08	0.000129347	9.19581
cg03290131	-1.19362	-1.92198	-7.88757	1.60305e-08	0.000133082	9.15406
cg09438522	-1.27094	0.38081	-7.87591	1.64943e-08	0.0001343	9.12938
cg21366673	-1.4569	1.95387	-7.86327	1.70123e-08	0.000135904	9.10262
cg00715999	-1.37671	2.5208	-7.84136	1.79506e-08	0.000140744	9.05614
cg07111834	-1.74386	-0.633921	-7.83371	1.82903e-08	0.0001408	9.0399
cg24170529	-1.09976	-0.373874	-7.81239	1.92725e-08	0.000145712	8.99458
cg19190163	-1.72135	1.19765	-7.79213	2.02557e-08	0.000150458	8.95146
cg26974214	-2.22307	-0.615054	-7.78164	2.07847e-08	0.000151726	8.9291
cg25384897	-2.1067	0.953955	-7.76521	2.16421e-08	0.000155308	8.89404
cg26472684	-0.814512	1.12784	-7.69884	2.54889e-08	0.000179383	8.752
cg14217074	-0.987552	-0.0310073	-7.69323	2.58443e-08	0.000179383	8.73997
cg21954370	-1.53049	-0.521341	-7.6559	2.83435e-08	0.000193556	8.65972
cg22982767	-0.9489	-3.47667	-7.62523	3.05807e-08	0.000205519	8.59363
cg10817441	-1.78749	-0.430431	-7.57171	3.49245e-08	0.000231044	8.47797
cg05412855	-1.12774	3.10724	-7.5301	3.87341e-08	0.000252304	8.38772
cg19584038	-1.32979	0.609091	-7.51573	4.01463e-08	0.000257541	8.35649
cg24044052	-0.952424	-2.26357	-7.47824	4.40829e-08	0.000277596	8.27485
cg10911365	-0.606626	1.38726	-7.47371	4.45838e-08	0.000277596	8.26498
cg22930808	-1.98803	-0.62408	-7.45556	4.66529e-08	0.000286269	8.22536
cg10919522	-1.58023	-1.95388	-7.43209	4.94739e-08	0.000299242	8.17406
cg10624395	-1.05492	2.26534	-7.42017	5.09722e-08	0.000300044	8.14799
cg18091275	-0.830165	0.118625	-7.41977	5.10238e-08	0.000300044	8.1471
cg07188665	-0.55881	1.65454	-7.40244	5.32878e-08	0.000309065	8.10914
cg22341908	-0.789633	-2.53077	-7.38662	5.54446e-08	0.000317228	8.07444
cg03225617	-0.971581	2.2931	-7.37304	5.73661e-08	0.000321741	8.04463
cg16797421	-0.768265	-2.06335	-7.37036	5.7753e-08	0.000321741	8.03874
cg23985641	-1.00931	-0.0367088	-7.33882	6.25158e-08	0.000343751	7.96937
cg07285481	-0.572447	0.613825	-7.30356	6.83166e-08	0.000370831	7.89164
cg11558551	-1.04234	-3.4786	-7.27811	7.28417e-08	0.000387555	7.83542
cg23603782	-1.06154	-0.0636465	-7.27602	7.32283e-08	0.000387555	7.83077
cg23228341	-1.21645	2.48562	-7.24502	7.91877e-08	0.000409697	7.76215
cg27486585	-1.35595	1.88525	-7.24422	7.93473e-08	0.000409697	7.76038
cg05789250	-0.578462	-2.71571	-7.23309	8.16105e-08	0.000415844	7.7357
cg15965301	-1.33545	1.03893	-7.22879	8.25021e-08	0.000415844	7.72616
cg06694826	-0.782082	1.0829	-7.20982	8.6556e-08	0.000431145	7.68405
cg16465027	-1.43211	-2.01845	-7.20094	8.85247e-08	0.000435824	7.6643
cg16402893	-0.827613	2.64909	-7.1689	9.60089e-08	0.000467237	7.593
cg17297745	-0.589503	3.29656	-7.16403	9.71997e-08	0.000467656	7.58217
cg13991568	-0.803126	2.62732	-7.11782	1.09297e-07	0.000519954	7.47902
cg12090003	-1.23865	-0.15791	-7.07744	1.21122e-07	0.000564709	7.38862
cg16710348	1.5851	1.02101	7.07302	1.22492e-07	0.000564709	7.37872
cg03653573	-1.29922	-1.99355	-7.07233	1.22707e-07	0.000564709	7.37718
cg14293575	-1.02427	1.78446	-7.03792	1.33954e-07	0.000607619	7.29993
cg04951476	-0.959226	1.04671	-7.03516	1.34901e-07	0.000607619	7.29372
cg23762465	-0.861208	0.15909	-7.01032	1.43729e-07	0.000640567	7.23785
cg26130864	-1.26353	1.29984	-6.98316	1.5406e-07	0.000677146	7.17664
cg07950786	0.757291	1.58479	6.98044	1.55135e-07	0.000677146	7.17051
cg19721221	-0.629883	1.39577	-6.97619	1.5683e-07	0.000677561	7.16092
cg03110996	-1.08237	1.43678	-6.97019	1.59255e-07	0.000681088	7.14739
cg17852932	-0.861903	2.30907	-6.96054	1.63237e-07	0.000691134	7.1256
cg08968863	-0.870528	-3.13003	-6.92564	1.785e-07	0.000739639	7.04669
cg23632791	-1.43827	-0.371035	-6.92499	1.788e-07	0.000739639	7.04521
cg13399903	-1.2784	1.84655	-6.92252	1.79934e-07	0.000739639	7.03963
cg03657281	-1.1474	1.51046	-6.91404	1.8389e-07	0.00074179	7.02042
cg01055591	-1.14116	2.15405	-6.91274	1.84503e-07	0.00074179	7.01748
cg02753187	-0.890109	-1.08061	-6.9102	1.85713e-07	0.00074179	7.01171
cg05895956	1.18269	1.94265	6.9049	1.88255e-07	0.000744915	6.9997
cg04993082	-0.965071	0.659209	-6.89	1.95594e-07	0.000766788	6.96591
cg00533183	-1.4748	-0.04831	-6.88183	1.99738e-07	0.000775854	6.94738
cg10288995	-0.934782	-1.28134	-6.86603	2.08015e-07	0.000800658	6.91149
cg00793227	-0.850189	2.43106	-6.84573	2.19162e-07	0.000835962	6.86534
cg23641267	0.930987	2.10341	6.82633	2.3038e-07	0.000870907	6.82118
cg22333412	-1.26069	1.84006	-6.8165	2.36291e-07	0.000885349	6.79877
cg21946374	-1.01919	1.32381	-6.81246	2.38763e-07	0.000885866	6.78956
cg01284709	-0.729326	1.76052	-6.80946	2.40614e-07	0.000885866	6.78272
cg01710361	-1.76875	-1.85098	-6.80079	2.46053e-07	0.000898079	6.76294
cg27539986	-0.952934	-0.276168	-6.7847	2.56472e-07	0.000928109	6.72623
cg07737503	-1.08103	-0.272389	-6.77269	2.64548e-07	0.000949222	6.69877
cg11847468	-0.661259	-4.21499	-6.76423	2.70386e-07	0.00095631	6.67944
cg20880499	-0.886401	1.57907	-6.76329	2.71041e-07	0.00095631	6.6773
cg12126344	-0.684924	1.89315	-6.74267	2.85871e-07	0.0010003	6.63011
cg15999311	-1.01166	0.661377	-6.73717	2.89963e-07	0.0010063	6.61752
cg00692151	-0.692933	3.00109	-6.72665	2.97955e-07	0.00101862	6.59342
cg03347934	-0.545017	3.64581	-6.72617	2.98325e-07	0.00101862	6.59232
cg09672032	0.864794	2.06948	6.72099	3.02352e-07	0.00102411	6.58043
cg18919209	1.18498	0.144371	6.71452	3.07455e-07	0.00103313	6.5656
cg18587063	-1.12345	-1.29203	-6.70877	3.12062e-07	0.00104036	6.55241
cg14523841	1.2144	2.09635	6.70566	3.1458e-07	0.00104056	6.54529
cg07954414	-0.566086	-1.54321	-6.68514	3.31748e-07	0.00108465	6.49817
cg07638797	-0.685293	2.83506	-6.68365	3.33035e-07	0.00108465	6.49473
cg08630080	1.19482	3.07466	6.67826	3.37713e-07	0.00109097	6.48236
cg05486924	-0.665472	0.304995	-6.67551	3.40128e-07	0.00109097	6.47604
cg27189465	-0.795375	1.77138	-6.64629	3.66902e-07	0.001168	6.4088
cg02956320	-0.492699	2.30268	-6.63632	3.76517e-07	0.00118966	6.38584
cg01595951	-1.5013	-1.64926	-6.62392	3.8884e-07	0.00121023	6.35725
cg02036387	-1.38314	-3.16864	-6.62359	3.89169e-07	0.00121023	6.3565
cg02004789	-1.07258	3.06248	-6.62002	3.92788e-07	0.00121023	6.34828
cg02860199	-1.42085	0.0694184	-6.61839	3.94459e-07	0.00121023	6.34451
cg06791592	-1.85953	0.652622	-6.61405	3.98935e-07	0.00121516	6.33449
cg04461197	-0.748543	2.10166	-6.60354	4.09981e-07	0.00123973	6.31023
cg16709353	-0.630235	0.403003	-6.60085	4.12857e-07	0.00123973	6.30402
cg27086758	1.31044	2.76354	6.59308	4.21274e-07	0.0012415	6.28609
cg06567195	-0.576414	2.46977	-6.59248	4.21935e-07	0.0012415	6.2847
cg20145598	-1.31109	2.15457	-6.5922	4.22245e-07	0.0012415	6.28404
cg09598437	-0.8964	0.92612	-6.57545	4.4104e-07	0.0012848	6.24535
cg24725441	-0.819495	2.74712	-6.57372	4.43041e-07	0.0012848	6.24133
cg08122652	-1.07134	-0.732981	-6.55394	4.66446e-07	0.00132688	6.19557
cg01254505	-0.902264	-4.17483	-6.55362	4.66835e-07	0.00132688	6.19483
cg03823983	0.723477	3.00647	6.55334	4.6718e-07	0.00132688	6.19417
cg06794612	-0.917363	-0.579648	-6.55095	4.70087e-07	0.00132688	6.18865
cg18740175	-1.88087	1.89415	-6.54762	4.74188e-07	0.00132959	6.18093
cg03699566	1.50613	-0.0484389	6.52812	4.9891e-07	0.00138971	6.13574
cg05462339	-0.651562	-0.858353	-6.50983	5.23277e-07	0.00144706	6.09332
cg09337049	-1.04287	0.374908	-6.5076	5.26334e-07	0.00144706	6.08814
cg01210113	-1.10142	-1.87487	-6.50254	5.33319e-07	0.0014568	6.07641
cg05752118	-0.612733	-0.462758	-6.49941	5.37703e-07	0.00145936	6.06912
cg22932427	-0.711564	0.226654	-6.49605	5.42437e-07	0.00146283	6.06132
cg06126421	-1.46219	2.02773	-6.4859	5.57003e-07	0.00149261	6.03774
cg08543327	-1.36954	0.471426	-6.47684	5.70343e-07	0.00151197	6.01667
cg11453837	-0.994679	-0.278999	-6.47615	5.7137e-07	0.00151197	6.01507
cg16983159	-1.10685	-1.20506	-6.46706	5.85094e-07	0.00153867	5.99394
cg04161236	-0.657122	3.05156	-6.45984	5.9624e-07	0.0015583	5.97714
cg02193425	-0.929196	2.01711	-6.4374	6.32284e-07	0.00163209	5.92487
cg14153649	-0.826517	1.74314	-6.43667	6.33489e-07	0.00163209	5.92317
cg13850312	-1.42177	2.64108	-6.43513	6.36037e-07	0.00163209	5.9196
cg20566897	-0.854548	-0.830792	-6.42557	6.52149e-07	0.00166335	5.89731
cg05693489	-1.43081	0.704639	-6.41846	6.644e-07	0.00168445	5.88073
cg06422189	-2.43259	-0.0829082	-6.41219	6.75395e-07	0.00170213	5.8661
cg16129800	-0.474971	-0.169103	-6.40788	6.83077e-07	0.00171043	5.85602
cg18511546	-1.43849	0.326569	-6.40582	6.86766e-07	0.00171043	5.85122
cg11086428	-0.704833	1.7256	-6.39914	6.98892e-07	0.00173045	5.83562
cg13266096	-0.534837	-3.30268	-6.39519	7.06153e-07	0.00173826	5.82641
cg11914659	-0.404046	-3.88856	-6.38684	7.2179e-07	0.00176648	5.80689
cg16064425	-0.574551	-1.41476	-6.36725	7.59823e-07	0.00184888	5.7611
cg17644227	-0.98289	0.363333	-6.36047	7.7346e-07	0.00187131	5.74524
cg02039485	-0.733851	3.41369	-6.35481	7.85024e-07	0.00188849	5.732
cg21890646	-1.15843	0.428286	-6.35252	7.89768e-07	0.00188917	5.72663
cg14750551	-1.42689	2.49511	-6.34244	8.10945e-07	0.00192893	5.70302
cg03032180	-0.669487	2.15453	-6.32377	8.51699e-07	0.00200805	5.65927
cg00223681	-0.673521	0.0336643	-6.32288	8.53693e-07	0.00200805	5.65719
cg16044480	-0.841877	1.17726	-6.31993	8.60324e-07	0.00201246	5.65028
cg20323962	-0.684066	1.99574	-6.29976	9.07158e-07	0.00211036	5.60297
cg16624891	-0.614921	2.44139	-6.29683	9.14176e-07	0.00211506	5.59609
cg20426532	0.89746	0.999211	6.2708	9.78995e-07	0.00225272	5.53492
cg08326515	-0.599869	0.675955	-6.25552	1.01917e-06	0.0023325	5.49899
cg23274561	-0.644618	-3.49143	-6.24895	1.03697e-06	0.0023424	5.48352
cg04919489	-1.20719	1.99577	-6.24814	1.03918e-06	0.0023424	5.48162
cg06981716	-0.642498	-1.82941	-6.2478	1.0401e-06	0.0023424	5.48084
cg16584662	-0.840472	2.50622	-6.23883	1.06497e-06	0.00238572	5.45972
cg26547898	-0.883766	3.21338	-6.23326	1.08073e-06	0.00240828	5.44659
cg09159452	-1.66279	2.20922	-6.22743	1.09746e-06	0.00243277	5.43286
cg20754305	-0.462004	-3.81529	-6.22449	1.106e-06	0.00243568	5.42594
cg27025079	-0.957567	1.76167	-6.22303	1.11028e-06	0.00243568	5.42248
cg11327039	-0.713602	0.224719	-6.21043	1.14777e-06	0.00250495	5.3928
cg01329005	-2.26556	-2.25308	-6.20539	1.16314e-06	0.00252547	5.38091
cg16186435	-1.20363	-0.702713	-6.19967	1.18081e-06	0.00254276	5.36742
cg20698113	-0.780668	-0.388553	-6.19894	1.18312e-06	0.00254276	5.36568
cg08985333	-0.951587	-1.7	-6.19675	1.18995e-06	0.00254453	5.36053
cg08621076	-0.721266	1.72263	-6.19118	1.20759e-06	0.00256257	5.34737
cg21226933	-0.733453	1.30193	-6.19027	1.21049e-06	0.00256257	5.34523
cg24078695	0.835233	1.41921	6.17995	1.24393e-06	0.00260875	5.32086
cg08092966	-1.24882	-0.220617	-6.17931	1.24602e-06	0.00260875	5.31936
cg19136673	-1.4587	1.09859	-6.17787	1.25079e-06	0.00260875	5.31594
cg00971309	-0.683009	2.9567	-6.17372	1.26454e-06	0.00262451	5.30616
cg11553308	-0.946047	1.7771	-6.16994	1.27723e-06	0.0026379	5.29723
cg16520357	-0.875413	1.74818	-6.15952	1.31289e-06	0.0026984	5.2726
cg06862167	-0.389861	-4.60294	-6.15559	1.32659e-06	0.00270468	5.26331
cg11370748	-1.25306	-1.49741	-6.15498	1.32873e-06	0.00270468	5.26187
cg27176262	-0.920485	2.82669	-6.14794	1.3537e-06	0.00271344	5.24521
cg02298472	-1.40672	0.725894	-6.14628	1.35963e-06	0.00271344	5.2413
cg27658601	-0.87803	3.00318	-6.14486	1.36474e-06	0.00271344	5.23794
cg09271097	-1.38547	1.1536	-6.14397	1.36796e-06	0.00271344	5.23583
cg24251800	-0.472596	3.43403	-6.14324	1.3706e-06	0.00271344	5.23411
cg26550235	-1.38342	0.939239	-6.143	1.37148e-06	0.00271344	5.23353
cg26356309	-0.71162	2.34332	-6.13272	1.40929e-06	0.0027643	5.2092
cg27032101	-0.634452	1.33395	-6.13246	1.41025e-06	0.0027643	5.20859
cg24603972	1.42884	0.95666	6.12396	1.4423e-06	0.00280362	5.18847
cg18128887	-1.97141	0.960356	-6.12364	1.44355e-06	0.00280362	5.1877
cg24482350	1.66443	0.0423457	6.1203	1.45635e-06	0.00281557	5.1798
cg10167235	-0.924903	-2.34271	-6.11714	1.46855e-06	0.00282626	5.17233
cg02780988	-0.714666	1.30379	-6.11439	1.4793e-06	0.00283406	5.1658
cg06747543	-0.812692	-1.20145	-6.10805	1.50433e-06	0.00286904	5.15077
cg27474382	-0.700725	1.2496	-6.10085	1.53326e-06	0.00290929	5.13372
cg16734875	-1.45337	-1.08174	-6.0994	1.53918e-06	0.00290929	5.13027
cg16041798	1.26142	0.0464261	6.09746	1.54707e-06	0.00291121	5.12569
cg12414301	-1.20783	1.52721	-6.0934	1.56382e-06	0.00292969	5.11605
cg12858075	-0.397712	-4.22732	-6.08984	1.57862e-06	0.0029444	5.10761
cg14370448	-1.19824	-2.83114	-6.08464	1.60052e-06	0.00297216	5.09527
cg07100542	-0.865394	-1.62844	-6.07869	1.62594e-06	0.00300617	5.08116
cg25368887	-0.541266	1.63342	-6.07644	1.63565e-06	0.00301097	5.07583
cg07904073	-1.10377	-1.28225	-6.07353	1.64831e-06	0.00301659	5.06892
cg08179485	-1.42706	2.52408	-6.07049	1.66164e-06	0.00301659	5.06171
cg08682036	-0.807343	-0.167707	-6.07023	1.66278e-06	0.00301659	5.06109
cg09187413	-0.657778	0.498683	-6.06923	1.6672e-06	0.00301659	5.05872
cg26033526	-1.52936	-1.20072	-6.06612	1.68102e-06	0.00301912	5.05132
cg13031167	-1.21101	-2.50065	-6.06571	1.68286e-06	0.00301912	5.05034
cg12721881	-0.818422	2.36943	-6.05786	1.71821e-06	0.00306424	5.03172
cg19081470	-1.03161	2.81193	-6.05693	1.72248e-06	0.00306424	5.02949
cg17333886	-0.913002	0.874491	-6.05519	1.73045e-06	0.00306553	5.02536
cg08417313	0.862863	1.65084	6.04846	1.7616e-06	0.00310308	5.00937
cg26433322	-0.759082	2.85782	-6.04745	1.76631e-06	0.00310308	5.00698
cg00160388	-0.464938	-1.04886	-6.04539	1.77598e-06	0.00310719	5.00208
cg16059665	-0.647306	1.75626	-6.04163	1.7938e-06	0.00311284	4.99314
cg25095994	-0.599177	-3.62726	-6.03965	1.80322e-06	0.00311284	4.98845
cg20910008	-0.869292	-0.508103	-6.03877	1.80746e-06	0.00311284	4.98634
cg14087413	-1.086	0.836178	-6.03852	1.80862e-06	0.00311284	4.98577
cg27275023	-0.941962	2.41519	-6.03155	1.84239e-06	0.00315813	4.96918
cg08301181	-0.583823	-0.408083	-6.02197	1.88983e-06	0.0031917	4.9464
cg25109721	-1.14877	0.293369	-6.02141	1.89262e-06	0.0031917	4.94508
cg04908668	-0.578345	3.00864	-6.02106	1.89438e-06	0.0031917	4.94424
cg06586046	-0.647848	1.08156	-6.02073	1.89607e-06	0.0031917	4.94344
cg07841014	-0.576325	3.5107	-6.02001	1.89967e-06	0.0031917	4.94174
cg12048225	-0.798286	1.28499	-6.01792	1.91023e-06	0.00319676	4.93677
cg01064373	-0.94285	-0.441	-6.01558	1.92214e-06	0.00320403	4.9312
cg12156512	-1.23877	2.39517	-6.01005	1.9506e-06	0.00322771	4.91802
cg08147389	-1.26897	0.665877	-6.00985	1.9516e-06	0.00322771	4.91757
cg23479561	-0.320128	-4.00574	-6.00414	1.98142e-06	0.00326429	4.90397
cg02878284	-0.515281	0.534316	-6.00035	2.00146e-06	0.0032828	4.89495
cg05571448	-0.904145	2.09244	-5.99909	2.00817e-06	0.0032828	4.89195
cg16568360	-0.480912	-0.352729	-5.99537	2.02815e-06	0.00330271	4.88307
cg10365562	-0.519956	0.101834	-5.99242	2.04408e-06	0.0033159	4.87605
cg05342515	-0.73648	0.172104	-5.98675	2.07509e-06	0.00335335	4.86255
cg14322697	0.851847	1.05491	5.98398	2.09044e-06	0.00336533	4.85594
cg20092122	-1.72197	0.274636	-5.98004	2.11244e-06	0.00338557	4.84655
cg10535132	-1.36549	1.79522	-5.97887	2.11901e-06	0.00338557	4.84376
cg09911314	0.816922	3.75812	5.97132	2.16197e-06	0.00343688	4.82576
cg00340855	-1.46388	0.88638	-5.97036	2.16751e-06	0.00343688	4.82346
cg01309328	-0.915983	-1.68095	-5.9678	2.18228e-06	0.00343688	4.81737
cg03980366	0.955749	1.83478	5.96757	2.1836e-06	0.00343688	4.81683
cg01153817	-0.716113	3.61001	-5.96081	2.22323e-06	0.0034863	4.8007
cg16437184	-0.754948	1.23041	-5.95483	2.25885e-06	0.00352909	4.78643
cg25478109	-0.51618	-3.85752	-5.94251	2.33412e-06	0.00363329	4.75702
cg18035534	0.98459	2.08841	5.9381	2.36163e-06	0.00366263	4.74651
cg18636739	-0.732469	1.07356	-5.93453	2.38418e-06	0.00368121	4.73798
cg27476482	-0.839181	2.03661	-5.93346	2.39099e-06	0.00368121	4.73542
cg20438915	-0.913951	1.51032	-5.9301	2.41243e-06	0.00370075	4.72741
cg13165140	-1.49748	1.2221	-5.9189	2.48545e-06	0.00379177	4.70064
cg14596987	-0.835902	2.43466	-5.91751	2.49469e-06	0.00379177	4.69731
cg02216727	-1.16947	2.24276	-5.91691	2.49863e-06	0.00379177	4.69589
cg24587400	1.68924	-0.964618	5.91184	2.53262e-06	0.00380295	4.68376
cg02815014	-1.01071	2.84237	-5.91037	2.54254e-06	0.00380295	4.68025
cg08386165	0.94295	2.2686	5.91033	2.5428e-06	0.00380295	4.68016
cg12608475	1.05837	1.8183	5.90965	2.54744e-06	0.00380295	4.67852
cg21850735	-0.935456	0.336558	-5.90914	2.55091e-06	0.00380295	4.6773
cg04464122	-0.970848	0.983459	-5.90357	2.58903e-06	0.00384625	4.66398
cg25551358	-0.940257	3.47304	-5.89815	2.62663e-06	0.00388846	4.65104
cg01949455	-0.394073	-2.55599	-5.89405	2.65551e-06	0.00391752	4.64122
cg16139517	-1.09514	1.92169	-5.88911	2.69066e-06	0.00395559	4.62941
cg13182713	-0.543635	-1.04798	-5.88624	2.71134e-06	0.00397219	4.62254
cg06444575	-0.631775	-1.23216	-5.88443	2.72446e-06	0.00397765	4.6182
cg22803223	-0.957571	2.40859	-5.88262	2.73764e-06	0.00398316	4.61387
cg18804777	-1.30344	0.283829	-5.88062	2.75223e-06	0.00399068	4.60909
cg13002809	-0.808724	0.512433	-5.87289	2.80958e-06	0.00405993	4.59057
cg14133708	-0.444509	-3.09146	-5.87082	2.82506e-06	0.00406842	4.58563
cg19921353	-0.968725	-3.18952	-5.86858	2.84203e-06	0.00407898	4.58026
cg25979644	-0.850999	2.48569	-5.86163	2.89515e-06	0.00414118	4.56362
cg18757155	-1.07525	-2.21669	-5.85867	2.91809e-06	0.00415994	4.55653
cg19693031	1.50564	-1.08865	5.85538	2.94379e-06	0.00418133	4.54865
cg24204847	-0.59658	1.99865	-5.8534	2.95937e-06	0.00418133	4.54391
cg14221831	0.503201	2.95471	5.85273	2.9647e-06	0.00418133	4.5423
cg13590228	1.17424	0.333678	5.85078	2.98012e-06	0.00418133	4.53763
cg02225988	0.345899	5.27411	5.85004	2.98602e-06	0.00418133	4.53586
cg17810878	-0.777712	3.14165	-5.84925	2.99235e-06	0.00418133	4.53395
cg15743657	-0.382999	0.997363	-5.84497	3.02669e-06	0.0042154	4.5237
cg27127003	1.14114	0.125261	5.84358	3.03796e-06	0.00421723	4.52036
cg11677852	-1.07477	3.06035	-5.83292	3.1256e-06	0.0043247	4.49481
cg25881723	-0.375619	-3.93031	-5.83116	3.14032e-06	0.00433025	4.49058
cg27106909	0.662513	-2.78978	5.82882	3.15999e-06	0.00433025	4.48497
cg16924045	1.2417	2.10239	5.82878	3.16029e-06	0.00433025	4.48489
cg14099685	-0.386973	-0.905664	-5.82399	3.20097e-06	0.00434717	4.47339
cg11598658	1.21591	0.693049	5.82391	3.20165e-06	0.00434717	4.4732
cg11034122	-0.529299	0.76838	-5.82243	3.21431e-06	0.00434717	4.46966
cg01566166	0.683453	-0.620245	5.82023	3.2333e-06	0.00434717	4.46436
cg11389257	-0.350034	2.88906	-5.82018	3.23366e-06	0.00434717	4.46426
cg21207003	-0.962929	1.6569	-5.81837	3.24936e-06	0.00434717	4.45991
cg08155591	-0.95947	2.46004	-5.81737	3.25802e-06	0.00434717	4.45752
cg14553705	-0.795793	-1.56912	-5.81713	3.26014e-06	0.00434717	4.45693
cg09742465	-1.38598	-0.714392	-5.81657	3.26505e-06	0.00434717	4.45558
cg10397932	-0.681	-1.39516	-5.81484	3.28017e-06	0.00435362	4.45143
cg16362786	-1.26395	0.309086	-5.81218	3.30353e-06	0.00437092	4.44505
cg09571972	-1.81847	1.76304	-5.8095	3.32722e-06	0.00438855	4.43862
cg23220897	-0.84044	1.35007	-5.80661	3.35297e-06	0.00440878	4.43169
cg13007871	-1.22037	-1.32288	-5.80521	3.36552e-06	0.00441159	4.42833
cg13551141	-0.689546	2.92669	-5.80273	3.38792e-06	0.00442724	4.42237
cg01844235	-0.82969	1.84856	-5.79759	3.43474e-06	0.00447354	4.41003
cg11463380	0.481743	2.81987	5.79653	3.44448e-06	0.00447354	4.40749
cg23270841	0.921997	1.23758	5.78844	3.51971e-06	0.00455726	4.38806
cg25847835	-0.261306	-2.91582	-5.7861	3.54187e-06	0.00457197	4.38242
cg27543214	-1.35133	0.735778	-5.78129	3.58763e-06	0.00461696	4.37088
cg22380508	-0.385815	-2.92436	-5.77716	3.62748e-06	0.00462583	4.36094
cg16407699	-0.830158	-0.865579	-5.77679	3.63106e-06	0.00462583	4.36005
cg09551145	-1.32636	-2.32096	-5.77666	3.63231e-06	0.00462583	4.35974
cg22689909	-1.13122	-2.37431	-5.77596	3.6391e-06	0.00462583	4.35806
cg07579997	-0.737553	1.65703	-5.77426	3.65566e-06	0.00462583	4.35398
cg09381805	1.29541	1.96192	5.7719	3.67877e-06	0.00462583	4.34832
cg03746765	1.13988	0.49021	5.77181	3.67965e-06	0.00462583	4.3481
cg00633969	-1.40816	1.7862	-5.77158	3.68193e-06	0.00462583	4.34754
cg09722517	-1.0065	2.05433	-5.76219	3.77556e-06	0.00472449	4.32496
cg08208899	0.672427	1.69666	5.76144	3.7831e-06	0.00472449	4.32316
cg16844818	-0.678928	0.749773	-5.76037	3.79393e-06	0.00472449	4.32059
cg26062560	-0.476943	0.640636	-5.75704	3.82786e-06	0.00472932	4.31258
cg07267067	0.56587	1.55178	5.75694	3.82891e-06	0.00472932	4.31234
cg11594821	-1.75291	0.468137	-5.75621	3.83642e-06	0.00472932	4.31057
cg12123019	-0.9811	-2.62238	-5.75562	3.84249e-06	0.00472932	4.30915
cg13316433	-0.641611	-2.04738	-5.7533	3.86632e-06	0.00474486	4.30359
cg01535567	-0.400422	-3.09412	-5.74638	3.93854e-06	0.00481951	4.28694
cg22680073	-0.658222	1.02052	-5.73822	4.02551e-06	0.00490328	4.26729
cg06895664	-0.764238	0.893812	-5.73759	4.03231e-06	0.00490328	4.26578
cg01033191	1.26277	-0.0430452	5.73672	4.04173e-06	0.00490328	4.26367
cg12552626	0.830268	2.4567	5.73496	4.06077e-06	0.0049123	4.25945
cg23012855	-0.669347	0.880407	-5.73362	4.0753e-06	0.00491583	4.25623
cg23629183	-0.565208	-2.8585	-5.73196	4.09347e-06	0.00492372	4.25223
cg14102292	-0.469608	-3.49367	-5.72691	4.14915e-06	0.0049722	4.24007
cg12990148	-0.375746	-4.15192	-5.725	4.17044e-06	0.0049722	4.23547
cg10807894	-0.964261	-0.767488	-5.72479	4.1728e-06	0.0049722	4.23496
cg26937038	-0.960743	-0.406107	-5.72398	4.18186e-06	0.0049722	4.23301
cg25104613	-0.627543	2.25244	-5.72303	4.19249e-06	0.0049722	4.23072
cg20458044	-0.667643	-0.0343791	-5.7205	4.22095e-06	0.00499197	4.22464
cg27024515	1.2393	0.849744	5.71726	4.25772e-06	0.00502143	4.21683
cg02011430	-1.01902	0.204685	-5.71538	4.27914e-06	0.00503267	4.21231
cg16349667	-0.715236	2.09218	-5.7122	4.31574e-06	0.00506165	4.20465
cg01947138	-0.331814	-3.66853	-5.70986	4.34284e-06	0.00507938	4.19901
cg19961648	0.75691	2.19982	5.70744	4.37107e-06	0.00508621	4.19318
cg07081477	-0.557339	-1.96069	-5.7073	4.37271e-06	0.00508621	4.19285
cg15276922	0.852207	2.96831	5.70553	4.39357e-06	0.00509647	4.18856
cg16850945	0.888086	0.822509	5.70403	4.41116e-06	0.00510289	4.18497
cg19412007	-0.612113	3.42316	-5.70288	4.42477e-06	0.00510469	4.18219
cg20870559	-1.06597	-3.51666	-5.69833	4.47905e-06	0.00514301	4.17122
cg13412834	-1.90052	-1.68612	-5.69806	4.48228e-06	0.00514301	4.17057
cg10052504	-1.19031	-0.197818	-5.69359	4.53623e-06	0.00517082	4.1598
cg23524341	-0.374589	-3.94565	-5.69344	4.53802e-06	0.00517082	4.15945
cg27190398	-0.624368	0.9145	-5.69302	4.54315e-06	0.00517082	4.15843
cg06361606	-0.771296	-0.184289	-5.68588	4.6309e-06	0.00525655	4.14121
cg07333545	1.37783	-1.85759	5.68428	4.65077e-06	0.005265	4.13735
cg00157109	-0.417365	0.837456	-5.68259	4.67192e-06	0.00527484	4.13327
cg08459564	-0.569829	-3.93912	-5.68091	4.69297e-06	0.00528451	4.12922
cg12438476	-0.352559	-3.58568	-5.67881	4.71948e-06	0.00530027	4.12415
cg14585967	-0.946078	1.32392	-5.67773	4.73308e-06	0.00530147	4.12156
cg10111335	-1.19092	-0.113684	-5.67556	4.76065e-06	0.00531828	4.11633
cg20834178	-1.05214	-2.43369	-5.67031	4.82814e-06	0.00536546	4.10365
cg24058145	-0.985992	2.49997	-5.6703	4.82822e-06	0.00536546	4.10364
cg22628240	-0.75443	2.29171	-5.66679	4.87393e-06	0.00540207	4.09516
cg06535003	-0.802903	2.1804	-5.66522	4.89443e-06	0.00541063	4.09138
cg06043617	-0.48205	3.20219	-5.66015	4.96135e-06	0.00547033	4.07915
cg25973445	1.64637	-0.49239	5.65596	5.01746e-06	0.00551782	4.06902
cg17278770	-0.353587	-3.53202	-5.65191	5.07218e-06	0.00556355	4.05925
cg18752527	-0.765265	-2.38873	-5.65045	5.09214e-06	0.00556568	4.05572
cg12360886	-1.57041	1.13832	-5.64984	5.10041e-06	0.00556568	4.05425
cg03078854	-0.464709	3.95905	-5.63631	5.28887e-06	0.00575649	4.02157
cg01527529	-0.395092	-3.70383	-5.6353	5.30316e-06	0.00575725	4.01914
cg08706575	0.594368	1.12159	5.63206	5.34948e-06	0.00579268	4.01131
cg00173854	-0.524575	-4.26131	-5.62811	5.40645e-06	0.00583944	4.00177
cg05462905	-0.371928	2.70158	-5.62449	5.45915e-06	0.00587554	3.99303
cg02657012	-1.44555	-1.31803	-5.62391	5.46763e-06	0.00587554	3.99163
cg03209809	-0.428345	-4.17248	-5.62043	5.51893e-06	0.00589973	3.98322
cg11639708	-0.604024	0.525329	-5.62028	5.52115e-06	0.00589973	3.98285
cg05765580	-1.30747	1.80838	-5.61943	5.53381e-06	0.00589973	3.98079
cg18555073	-1.21507	-2.95948	-5.61853	5.54714e-06	0.00589973	3.97862
cg08270630	-0.601491	0.648467	-5.61677	5.57343e-06	0.00589973	3.97436
cg19452782	-0.428399	-4.35434	-5.61675	5.57375e-06	0.00589973	3.97431
cg18603838	1.52082	-0.00524962	5.61172	5.64947e-06	0.00596497	3.96215
cg06513974	-0.924297	0.477061	-5.60831	5.7014e-06	0.00600482	3.95391
cg22972972	-0.354014	-4.04885	-5.60632	5.73187e-06	0.00602193	3.94911
cg13235098	1.15465	1.64535	5.60322	5.77984e-06	0.00605056	3.9416
cg19994157	-0.438266	4.14963	-5.60243	5.79204e-06	0.00605056	3.9397
cg20173011	-1.11999	0.539868	-5.60179	5.80199e-06	0.00605056	3.93815
cg10005273	-0.706017	-1.96692	-5.59232	5.95129e-06	0.00619101	3.91526
cg25254910	1.31331	-0.0589045	5.58764	6.02658e-06	0.00623881	3.90393
cg19147390	-0.704359	-0.223731	-5.58763	6.02671e-06	0.00623881	3.90391
cg20710667	-0.741357	1.87691	-5.58658	6.04368e-06	0.00624112	3.90137
cg26424198	-0.335771	2.75308	-5.58427	6.08131e-06	0.00624523	3.89578
cg03584056	-0.399578	-0.973574	-5.58392	6.08708e-06	0.00624523	3.89492
cg15046909	-0.882534	1.43231	-5.58362	6.09191e-06	0.00624523	3.89421
cg10466548	-1.31744	-0.791749	-5.58266	6.10764e-06	0.00624623	3.89188
cg14325112	0.81639	0.571224	5.57976	6.15544e-06	0.00625057	3.88486
cg13626632	-1.22537	0.0787119	-5.57966	6.157e-06	0.00625057	3.88463
cg14671982	-0.412098	1.46198	-5.57966	6.15705e-06	0.00625057	3.88462
cg03529003	-0.566691	-2.15784	-5.57882	6.17094e-06	0.00625057	3.88259
cg23871367	-0.770345	1.27533	-5.5726	6.27489e-06	0.00634069	3.86754
cg13576669	-0.803658	-0.364541	-5.57045	6.31127e-06	0.00636227	3.86232
cg04453471	-0.819729	-0.296464	-5.56895	6.33677e-06	0.00637281	3.85869
cg25660961	-0.444506	-3.57597	-5.56709	6.36848e-06	0.00637842	3.85419
cg24296187	-0.61369	3.50376	-5.56685	6.37248e-06	0.00637842	3.85362
cg25009498	-0.83836	0.314552	-5.56556	6.39461e-06	0.00638547	3.8505
cg02989244	-0.76362	-2.95107	-5.56408	6.42015e-06	0.00639589	3.84691
cg23474794	-0.532136	-4.30767	-5.56008	6.4894e-06	0.0064497	3.83724
cg22995042	-0.715853	2.23829	-5.55607	6.55983e-06	0.00649382	3.8275
cg17017278	-0.41932	-4.48048	-5.5558	6.56447e-06	0.00649382	3.82687
cg17836145	-1.34744	-0.0223771	-5.55272	6.61899e-06	0.00652693	3.81941
cg23151051	-0.894561	1.30015	-5.55134	6.64367e-06	0.00652693	3.81605
cg20055056	-0.290095	3.3374	-5.55131	6.64419e-06	0.00652693	3.81598
cg10057218	-1.00417	-0.0971281	-5.54704	6.72081e-06	0.00658692	3.80565
cg12901917	1.29138	0.583161	5.54231	6.80669e-06	0.0066507	3.7942
cg05435212	-1.31923	0.556473	-5.54173	6.8173e-06	0.0066507	3.79279
cg22843803	-0.627302	-1.68249	-5.53949	6.85848e-06	0.0066755	3.78736
cg14606328	-1.19915	1.07985	-5.53417	6.95732e-06	0.00672377	3.77446
cg03464896	0.834632	1.91546	5.53406	6.95938e-06	0.00672377	3.77419
cg10622911	-0.562686	0.0663314	-5.53314	6.97651e-06	0.00672377	3.77198
cg26055446	-0.370856	-0.375416	-5.53282	6.98254e-06	0.00672377	3.7712
cg04731813	-0.385385	-4.30067	-5.53256	6.98748e-06	0.00672377	3.77056
cg02709432	-0.695039	-2.23581	-5.53132	7.01081e-06	0.00673091	3.76755
cg11430077	-1.01426	0.555154	-5.5283	7.06801e-06	0.00677048	3.76023
cg03236816	-0.545733	-4.53817	-5.52318	7.16596e-06	0.00684881	3.74781
cg00719143	-0.36382	-4.09944	-5.51984	7.23047e-06	0.00686849	3.73973
cg19847963	-0.409016	-4.23104	-5.51946	7.23788e-06	0.00686849	3.73881
cg19773466	-0.41567	0.117977	-5.51936	7.23991e-06	0.00686849	3.73856
cg06810490	0.93868	1.31805	5.51876	7.25144e-06	0.00686849	3.73712
cg04196298	-1.05893	-0.397877	-5.51779	7.27042e-06	0.0068711	3.73476
cg10512020	1.19094	1.30821	5.51685	7.28876e-06	0.00687309	3.73249
cg04826279	-0.39493	-4.53261	-5.51167	7.39108e-06	0.00695409	3.71992
cg23925540	-0.699205	-0.763472	-5.50851	7.45404e-06	0.00699778	3.71227
cg12750917	-0.852689	-2.15021	-5.50451	7.53465e-06	0.0070578	3.70256
cg13928594	-0.472255	-4.39076	-5.50209	7.58396e-06	0.00708831	3.69668
cg07699084	-0.271787	-0.270674	-5.50087	7.60877e-06	0.00709584	3.69373
cg11279425	-0.445814	-3.995	-5.49947	7.63758e-06	0.00710704	3.69033
cg12390057	0.882701	1.2542	5.49818	7.66406e-06	0.00711605	3.6872
cg13641591	-0.573672	0.333647	-5.49436	7.74321e-06	0.00716004	3.67793
cg01127020	1.45245	1.51875	5.49426	7.74526e-06	0.00716004	3.6777
cg10927848	0.860755	2.4116	5.49276	7.77658e-06	0.00717332	3.67406
cg14097046	-1.25131	1.31611	-5.49067	7.82034e-06	0.00719589	3.66899
cg10324640	1.05101	0.651377	5.48998	7.83503e-06	0.00719589	3.6673
cg00289254	-1.10905	-2.21675	-5.48721	7.89352e-06	0.00723392	3.66059
cg25739715	-1.24388	0.995204	-5.48	8.04822e-06	0.00735037	3.64308
cg11213143	-0.432691	3.35564	-5.47967	8.05531e-06	0.00735037	3.64229
cg01278232	-0.701533	1.82391	-5.47699	8.11368e-06	0.00737613	3.63577
cg02348462	-0.467511	1.07378	-5.47677	8.11838e-06	0.00737613	3.63525
cg09354037	-1.59386	1.79542	-5.47454	8.16724e-06	0.00738441	3.62984
cg05937046	0.504875	3.66598	5.47403	8.17843e-06	0.00738441	3.6286
cg20272648	-0.469198	2.09281	-5.47397	8.17983e-06	0.00738441	3.62845
cg06998282	-0.717787	-2.9607	-5.47142	8.23609e-06	0.00741939	3.62226
cg07077013	-0.804308	1.04413	-5.46857	8.29946e-06	0.00742919	3.61535
cg17464815	-0.444505	2.82757	-5.46738	8.32597e-06	0.00742919	3.61247
cg18848301	0.470059	2.91588	5.46727	8.32854e-06	0.00742919	3.61219
cg16027505	-0.402327	-4.38518	-5.46712	8.33198e-06	0.00742919	3.61182
cg03535793	-0.957259	-2.21202	-5.46479	8.3843e-06	0.00742919	3.60617
cg00450425	0.775486	1.82347	5.46385	8.40547e-06	0.00742919	3.60389
cg11230435	-0.832944	-0.621672	-5.4637	8.40887e-06	0.00742919	3.60353
cg25477843	-0.745694	2.60077	-5.46304	8.42389e-06	0.00742919	3.60192
cg24626674	-0.422436	2.80065	-5.46294	8.42618e-06	0.00742919	3.60167
cg16137928	-1.29497	0.704422	-5.4623	8.44057e-06	0.00742919	3.60013
cg02595823	-0.894033	0.0760365	-5.46185	8.45088e-06	0.00742919	3.59903
cg09362047	-0.777414	3.19255	-5.46156	8.45754e-06	0.00742919	3.59832
cg01417714	-0.64583	2.49714	-5.46015	8.48977e-06	0.00744207	3.59489
cg15601264	-1.49082	-1.32775	-5.45869	8.52308e-06	0.00745583	3.59135
cg11027127	-0.358762	-3.84421	-5.45433	8.62379e-06	0.00751739	3.58075
cg06595162	-0.616581	1.95309	-5.4541	8.62896e-06	0.00751739	3.58021
cg13971504	-0.784744	3.05101	-5.45182	8.68214e-06	0.00754819	3.57467
cg13589559	-0.704983	2.64213	-5.45076	8.707e-06	0.00755429	3.57209
cg27532621	0.944073	0.542866	5.44932	8.74066e-06	0.00756799	3.5686
cg06780363	-0.473214	-2.92698	-5.44717	8.79148e-06	0.00759645	3.56337
cg11635098	1.19627	1.7778	5.44413	8.86377e-06	0.00764332	3.55598
cg20837626	-0.423158	-0.649354	-5.44107	8.93703e-06	0.00769082	3.54855
cg02609724	1.06696	1.82986	5.43947	8.97567e-06	0.00770841	3.54466
cg01507342	-1.15059	-1.03174	-5.4386	8.9966e-06	0.00771074	3.54256
cg27494254	-0.448889	-0.702642	-5.43724	9.02955e-06	0.00772334	3.53926
cg08312369	-0.522324	-3.65577	-5.43252	9.14519e-06	0.007798	3.52777
cg08544746	-0.354223	-4.89515	-5.43188	9.161e-06	0.007798	3.52621
cg27526774	-1.11379	-3.55642	-5.43143	9.17208e-06	0.007798	3.52512
cg09414002	-0.327434	-3.01272	-5.43063	9.1917e-06	0.00779902	3.52319
cg12130692	-0.501927	-4.04623	-5.42948	9.22036e-06	0.00780769	3.52038
cg19436804	-0.34067	3.27823	-5.42472	9.33934e-06	0.00789266	3.50881
cg08363345	-0.704208	1.88144	-5.42293	9.38428e-06	0.00791483	3.50447
cg15507690	-1.77779	1.66983	-5.41664	9.54457e-06	0.00798121	3.48918
cg05132905	1.5409	0.839171	5.41658	9.54608e-06	0.00798121	3.48904
cg05411171	-0.899154	0.207868	-5.41627	9.55421e-06	0.00798121	3.48827
cg09993699	-1.44813	-2.18169	-5.41616	9.55688e-06	0.00798121	3.48802
cg22310628	-1.27267	1.9735	-5.41526	9.58019e-06	0.00798121	3.48582
cg14465207	-0.671045	-0.497401	-5.41494	9.5885e-06	0.00798121	3.48504
cg22054580	-0.358768	3.01339	-5.41469	9.59493e-06	0.00798121	3.48443
cg11738724	-0.67442	2.80252	-5.41237	9.65514e-06	0.00799566	3.47878
cg02765496	-0.33226	1.2901	-5.41117	9.68642e-06	0.00799566	3.47587
cg03835824	-0.67938	1.37766	-5.41093	9.69262e-06	0.00799566	3.47529
cg12737536	-1.24437	1.1548	-5.41053	9.70313e-06	0.00799566	3.47431
cg27542224	1.16748	1.07047	5.41006	9.71534e-06	0.00799566	3.47317
cg15496871	-0.346547	-3.27442	-5.40902	9.74245e-06	0.00799566	3.47066
cg01036173	-0.364265	-4.42743	-5.40895	9.7445e-06	0.00799566	3.47047
cg25221207	-0.588681	0.100301	-5.40747	9.78328e-06	0.00801196	3.46688
cg05262533	-0.792748	1.50754	-5.40648	9.80941e-06	0.00801785	3.46447
cg25379036	0.654976	1.87528	5.40489	9.85148e-06	0.00802926	3.46061
cg21864713	1.16012	1.55525	5.40452	9.86129e-06	0.00802926	3.45971
cg26406563	0.889663	-1.27222	5.40047	9.9696e-06	0.00810186	3.44985
cg26239233	-0.900756	-2.90513	-5.39895	1.00104e-05	0.0081114	3.44616
cg24712417	-0.375381	-3.59772	-5.39861	1.00197e-05	0.0081114	3.44533
cg15298594	-0.380299	-4.90353	-5.39683	1.00678e-05	0.00813486	3.44099
cg08858669	0.471253	2.04651	5.39356	1.01568e-05	0.00817948	3.43305
cg14449845	-0.384637	-4.01769	-5.39338	1.01617e-05	0.00817948	3.43261
cg23353000	-0.504344	0.960372	-5.3925	1.0186e-05	0.00818351	3.43046
cg02156680	-0.796932	-3.53686	-5.39152	1.02129e-05	0.00818957	3.42808
cg00899855	-0.540824	0.475118	-5.39077	1.02334e-05	0.00819047	3.42627
cg15190451	0.793035	4.43558	5.38994	1.02564e-05	0.00819336	3.42424
cg02148404	-0.481278	2.86871	-5.38687	1.03416e-05	0.00824591	3.41677
cg04246113	1.91059	0.32506	5.38309	1.04475e-05	0.00831468	3.40757
cg10377270	-0.347377	-4.3659	-5.38172	1.04861e-05	0.00832973	3.40424
cg10700847	-0.334987	3.71674	-5.38091	1.05089e-05	0.00833223	3.40228
cg25793571	-0.410381	-4.3391	-5.37942	1.05513e-05	0.00833826	3.39864
cg23277715	-1.3262	0.560708	-5.37772	1.05998e-05	0.00833826	3.3945
cg01881062	-0.649136	0.646062	-5.37757	1.0604e-05	0.00833826	3.39414
cg11313335	-0.953799	3.63058	-5.37728	1.06125e-05	0.00833826	3.39342
cg08035555	-0.979851	0.275917	-5.37674	1.06277e-05	0.00833826	3.39212
cg20975835	-0.742767	0.574897	-5.3765	1.06347e-05	0.00833826	3.39153
cg25575349	0.579851	2.77955	5.37357	1.07189e-05	0.00838872	3.38441
cg22228071	0.727139	3.43729	5.37229	1.07561e-05	0.0084017	3.38128
cg21056475	-0.462692	-4.38387	-5.37146	1.078e-05	0.0084017	3.37927
cg22952459	0.998913	-0.135496	5.37095	1.0795e-05	0.0084017	3.37802
cg14114908	1.28384	-0.572882	5.37001	1.08224e-05	0.00840763	3.37573
cg25490585	-0.415427	-3.91976	-5.36887	1.08556e-05	0.00841795	3.37296
cg13775636	-0.612228	0.711817	-5.36559	1.0952e-05	0.00847718	3.36498
cg05225993	-0.432723	2.46042	-5.35992	1.11208e-05	0.00856283	3.35116
cg23698269	-0.710778	-2.0911	-5.35989	1.11216e-05	0.00856283	3.35109
cg13432294	-0.54798	-3.88241	-5.35983	1.11233e-05	0.00856283	3.35096
cg10377510	-1.51652	-0.377139	-5.35743	1.11956e-05	0.00860285	3.3451
cg13699963	1.12548	0.300676	5.35452	1.12839e-05	0.00865494	3.33801
cg22372505	-0.364752	-3.96188	-5.35305	1.13284e-05	0.0086671	3.33445
cg21499869	-0.764045	-0.314075	-5.35265	1.13407e-05	0.0086671	3.33348
cg01708648	0.686261	2.50856	5.35062	1.14029e-05	0.00869893	3.32854
cg07425204	-1.04927	1.20259	-5.34851	1.1468e-05	0.00873288	3.32339
cg11846912	-0.374581	-3.90708	-5.34644	1.15324e-05	0.00876613	3.31834
cg09331206	-0.319583	0.581144	-5.34413	1.16044e-05	0.00877782	3.31271
cg14069287	0.82703	0.0105364	5.34408	1.16057e-05	0.00877782	3.31261
cg11213707	-0.526337	2.12592	-5.34391	1.16112e-05	0.00877782	3.31218
cg17969902	-1.03568	5.16066	-5.34279	1.16463e-05	0.00877782	3.30945
cg00322919	0.909915	1.98208	5.34263	1.16514e-05	0.00877782	3.30906
cg27038439	0.810483	-0.0964478	5.34118	1.1697e-05	0.00878817	3.30553
cg04999824	-0.394201	2.31148	-5.34087	1.17067e-05	0.00878817	3.30479
cg05903386	-0.52457	-3.71812	-5.3388	1.17724e-05	0.00882186	3.29973
cg10373607	-1.50855	0.217686	-5.33616	1.18563e-05	0.00886909	3.29331
cg27533237	-0.877353	-2.26199	-5.33497	1.18945e-05	0.00888197	3.2904
cg23088157	-0.800495	2.37062	-5.33252	1.19733e-05	0.00891934	3.28444
cg11293176	-0.866096	-2.86831	-5.3321	1.19867e-05	0.00891934	3.28343
cg09703323	-1.06035	-1.04869	-5.33028	1.20459e-05	0.00892991	3.27898
cg18451035	1.68973	0.572556	5.32963	1.20669e-05	0.00892991	3.27741
cg08705406	-0.593849	1.47669	-5.32878	1.20947e-05	0.00892991	3.27533
cg01224949	0.841845	1.81906	5.3284	1.21072e-05	0.00892991	3.27439
cg04945457	-0.773079	-0.162806	-5.32733	1.21421e-05	0.00892991	3.27179
cg10967114	0.768602	2.6247	5.32726	1.21443e-05	0.00892991	3.27163
cg09790628	-0.59127	3.2193	-5.32713	1.21486e-05	0.00892991	3.27131
cg17297305	-0.942615	-2.36341	-5.32492	1.22211e-05	0.00896767	3.26593
cg03276401	-0.91608	-0.292248	-5.32258	1.22987e-05	0.00897928	3.26021
cg13580196	1.2059	1.38348	5.32253	1.23001e-05	0.00897928	3.26011
cg21505334	-2.11008	1.75074	-5.32252	1.23006e-05	0.00897928	3.26008
cg03091589	-0.331283	-3.8539	-5.32152	1.23337e-05	0.008988	3.25764
cg07573937	-0.85052	1.21163	-5.32086	1.23559e-05	0.00898866	3.25602
cg09644109	-0.380096	-4.20649	-5.31823	1.24438e-05	0.00903712	3.24961
cg10473158	0.811497	0.43165	5.31603	1.25177e-05	0.00907519	3.24427
cg12597472	-0.620694	2.77585	-5.3118	1.26613e-05	0.00916364	3.23396
cg07914621	-0.410403	-0.288991	-5.31039	1.27097e-05	0.00918295	3.23051
cg19375403	-1.09671	-1.21593	-5.30934	1.27456e-05	0.00919319	3.22796
cg05004785	-0.335034	-4.36304	-5.30747	1.28103e-05	0.00920635	3.22339
cg01234420	-0.988335	1.37201	-5.30703	1.28255e-05	0.00920635	3.22232
cg02959609	-0.96974	-1.95006	-5.30692	1.28291e-05	0.00920635	3.22206
cg06228828	-0.986727	1.08039	-5.30578	1.28688e-05	0.00921924	3.21927
cg09552240	-0.422111	3.10718	-5.30483	1.29018e-05	0.00922025	3.21696
cg05514743	-0.37226	-3.81733	-5.30445	1.2915e-05	0.00922025	3.21603
cg17494199	-0.783139	1.36048	-5.30386	1.29355e-05	0.00922025	3.21459
cg27250435	-0.434015	2.36683	-5.30309	1.29624e-05	0.00922047	3.21272
cg22949637	-0.360742	-4.19141	-5.30261	1.29794e-05	0.00922047	3.21154
cg26683425	-0.753439	-3.25188	-5.29969	1.30819e-05	0.00926534	3.20443
cg15160274	-0.429744	2.9675	-5.29956	1.30863e-05	0.00926534	3.20412
cg24031377	-0.403471	4.06589	-5.29856	1.31219e-05	0.009275	3.20167
cg13052638	-0.958428	2.31024	-5.29486	1.32535e-05	0.00934427	3.19265
cg18150721	-0.44095	-4.67736	-5.29457	1.3264e-05	0.00934427	3.19193
cg23727007	-0.412772	-4.47272	-5.29258	1.33354e-05	0.00936706	3.18708
cg25173129	-0.490359	2.95035	-5.29243	1.33406e-05	0.00936706	3.18673
cg26018357	-0.504405	-2.58471	-5.28894	1.34669e-05	0.00944008	3.17821
cg03102306	-0.394468	-4.3425	-5.28605	1.35724e-05	0.00948376	3.17116
cg06277849	-0.669086	-0.583053	-5.28564	1.35873e-05	0.00948376	3.17017
cg08478125	-0.726578	1.42844	-5.28539	1.35964e-05	0.00948376	3.16956
cg24174557	-0.886422	-2.26081	-5.28422	1.36394e-05	0.00949813	3.16671
cg07494614	0.714684	1.90039	5.28283	1.36909e-05	0.00950379	3.1633
cg18423469	0.844018	-0.226688	5.28237	1.37078e-05	0.00950379	3.16219
cg25482874	-0.567413	0.502488	-5.28218	1.37149e-05	0.00950379	3.16172
cg23199327	-0.818185	2.17361	-5.28064	1.37718e-05	0.00952759	3.15798
cg00085448	-0.456134	-3.77397	-5.27985	1.38014e-05	0.00953254	3.15603
cg24137322	0.710518	2.87918	5.27781	1.38775e-05	0.0095532	3.15107
cg13517124	-0.704246	1.26475	-5.27644	1.39288e-05	0.0095532	3.14773
cg21341645	-0.845606	-0.0217054	-5.27612	1.3941e-05	0.0095532	3.14694
cg04963607	-0.503933	3.32175	-5.27582	1.39521e-05	0.0095532	3.14622
cg18721397	-0.672295	2.68408	-5.27563	1.39593e-05	0.0095532	3.14576
cg05385923	-0.87415	2.5133	-5.27491	1.39865e-05	0.0095532	3.14399
cg12850892	-0.591607	-0.379414	-5.27484	1.39893e-05	0.0095532	3.14382
cg13599596	0.985939	1.21008	5.27351	1.40393e-05	0.00956566	3.14059
cg20470467	-0.374396	-4.39342	-5.27316	1.40527e-05	0.00956566	3.13973
cg25598370	1.19069	0.266959	5.27249	1.40782e-05	0.00956764	3.13809
cg19738281	0.862004	-0.318955	5.2711	1.41311e-05	0.0095796	3.1347
cg24806326	0.877477	-0.396716	5.27084	1.41411e-05	0.0095796	3.13406
cg04341454	-0.442665	3.39456	-5.27006	1.41708e-05	0.00958442	3.13216
cg25008614	-0.526454	0.332207	-5.26371	1.44158e-05	0.00972205	3.11667
cg08918431	-0.449733	-4.78713	-5.2631	1.44396e-05	0.00972205	3.11518
cg09452027	-0.615001	2.10377	-5.263	1.44432e-05	0.00972205	3.11495
cg24166450	-1.98731	-0.295867	-5.26205	1.44806e-05	0.00973171	3.11262
cg11492856	0.625132	2.13386	5.25827	1.46291e-05	0.00981596	3.10339
cg26840755	-0.927669	-0.397451	-5.25724	1.46698e-05	0.00982771	3.10088
cg05299185	-0.441594	-4.29978	-5.2539	1.48025e-05	0.00990094	3.09274
cg23533285	-0.994547	-1.56269	-5.25248	1.48595e-05	0.00992341	3.08926
cg20923498	-0.620748	1.08261	-5.25018	1.4952e-05	0.00995919	3.08365
cg16766382	-0.795788	-1.79791	-5.24906	1.49974e-05	0.00995919	3.08091
cg00306721	-0.925436	-2.60732	-5.24853	1.50187e-05	0.00995919	3.07963
cg04396098	-0.423077	-3.8897	-5.24826	1.50295e-05	0.00995919	3.07898
cg14809932	-1.32404	0.263286	-5.24823	1.50307e-05	0.00995919	3.0789
cg24017995	-0.487105	2.74812	-5.24761	1.50559e-05	0.0099603	3.07739
cg09147068	-0.851118	2.26434	-5.24638	1.51063e-05	0.00997803	3.07437
