# Supplementary material for: DNA Methylation and Transcription Patterns in Intestinal Epithelial Cells From Pediatric Patients With Inflammatory Bowel Diseases Differentiate Disease Subtypes and Associate With Outcome
Source: Gastroenterology. 2018 Feb;154(3):585–98. doi: 10.1053/j.gastro.2017.10.007 (PMC6381389; doi:10.1053/j.gastro.2017.10.007)
Supplement: Supplementary Table 7 [file mmc9.xlsx]

## Sheet: Table_S7_RNAseq_TI_CD_vs_Ctrl_D
Table S7: Differentially expressed genes (DEGs) comparing CD vs Ctrl in TI epithelium
	baseMean	log2FoldChange	lfcSE	stat	pvalue	padj
ENSG00000000938	64.3589	1.81769	0.402066	4.52087	6.15866e-06	0.000271392
ENSG00000001461	397.184	-0.524259	0.136398	-3.8436	0.000121244	0.00244559
ENSG00000002549	1000.62	1.07291	0.211518	5.07246	3.92716e-07	3.78052e-05
ENSG00000002587	73.1003	0.879261	0.242983	3.61861	0.000296185	0.00484569
ENSG00000002726	3653.85	-0.856412	0.185435	-4.61839	3.8672e-06	0.000205548
ENSG00000003096	78.7147	-0.643546	0.216812	-2.96823	0.00299524	0.0261312
ENSG00000004399	181.363	0.926575	0.311208	2.97735	0.00290754	0.025567
ENSG00000004468	64.862	1.09899	0.335851	3.27226	0.00106693	0.0125755
ENSG00000004799	5184.57	-1.17211	0.296747	-3.94986	7.81974e-05	0.00178729
ENSG00000005059	84.5883	0.883748	0.194547	4.54259	5.55663e-06	0.000254357
ENSG00000005249	103.986	0.89118	0.324139	2.74937	0.00597091	0.042468
ENSG00000005469	329.992	-0.598557	0.160539	-3.72842	0.00019268	0.00345898
ENSG00000005810	1015.61	0.580707	0.137149	4.23413	2.29435e-05	0.000704963
ENSG00000005882	462.684	-0.971749	0.22059	-4.40523	1.05672e-05	0.000396559
ENSG00000006042	612.644	-0.559084	0.1582	-3.53403	0.000409274	0.00612818
ENSG00000006074	28.203	1.26239	0.427275	2.95452	0.00313151	0.0269842
ENSG00000006075	264.72	1.89458	0.427193	4.43496	9.20912e-06	0.000358612
ENSG00000006118	41.9445	1.15546	0.259607	4.4508	8.55526e-06	0.000342058
ENSG00000006210	98.1191	1.08363	0.316543	3.42332	0.000618606	0.00838389
ENSG00000006534	229.486	-0.759125	0.175928	-4.31497	1.59623e-05	0.000546616
ENSG00000006555	725.971	-0.572306	0.175642	-3.25837	0.00112054	0.0129957
ENSG00000006704	117.009	0.688081	0.177465	3.87729	0.000105628	0.00222046
ENSG00000006747	1832.93	-1.16003	0.204814	-5.66383	1.48028e-08	3.25516e-06
ENSG00000007171	1527.26	1.4283	0.403717	3.53788	0.000403354	0.00605166
ENSG00000007174	11.6172	2.18081	0.35772	6.0964	1.08482e-09	4.16695e-07
ENSG00000007216	451.464	-1.21288	0.274127	-4.42453	9.66511e-06	0.000369316
ENSG00000007237	122.622	0.962482	0.324796	2.96335	0.00304315	0.0264156
ENSG00000007306	33.0388	1.91478	0.438747	4.36421	1.27584e-05	0.000459122
ENSG00000007384	92.0941	0.539557	0.199635	2.70272	0.00687744	0.0469747
ENSG00000007908	101.878	1.23031	0.385912	3.18804	0.00143239	0.0154767
ENSG00000008323	739.738	-0.751774	0.188842	-3.98097	6.86358e-05	0.00160198
ENSG00000008513	117.14	1.00375	0.330636	3.03582	0.00239886	0.0223171
ENSG00000008516	39.3976	1.58276	0.355018	4.45825	8.26321e-06	0.000335768
ENSG00000008853	474.622	-1.38223	0.282243	-4.8973	9.71632e-07	7.57209e-05
ENSG00000009765	678.736	-0.922705	0.198655	-4.64475	3.40485e-06	0.000190927
ENSG00000009790	43.219	1.02179	0.368654	2.77169	0.0055766	0.0404936
ENSG00000010318	62.1011	-0.567012	0.15847	-3.57804	0.000346174	0.00541093
ENSG00000010327	253.317	0.858102	0.318774	2.69188	0.00710503	0.0479873
ENSG00000010404	381.345	-0.579065	0.150303	-3.85265	0.000116846	0.00240665
ENSG00000010438	604.448	-0.637693	0.163081	-3.91028	9.21905e-05	0.00200955
ENSG00000010610	106.179	1.46841	0.308387	4.76159	1.92073e-06	0.000124875
ENSG00000010932	260.996	-1.66536	0.424994	-3.91854	8.90863e-05	0.00197646
ENSG00000011028	165.232	1.16678	0.357557	3.2632	0.00110161	0.0128559
ENSG00000011198	334.79	-0.6944	0.129325	-5.36941	7.89954e-08	1.12143e-05
ENSG00000011347	153.489	-1.0122	0.241136	-4.19765	2.69699e-05	0.000793534
ENSG00000011422	519.759	1.17499	0.298129	3.9412	8.10751e-05	0.00184434
ENSG00000011600	76.012	1.83776	0.35608	5.16108	2.45526e-07	2.66046e-05
ENSG00000012171	1070.36	-0.806039	0.195661	-4.11957	3.79575e-05	0.00104209
ENSG00000012660	356.192	0.757093	0.232508	3.2562	0.00112914	0.0130684
ENSG00000013016	36.2354	1.34672	0.32535	4.13929	3.48375e-05	0.000973108
ENSG00000013293	7.4631	-1.07133	0.288962	-3.70753	0.000209292	0.00368031
ENSG00000013583	585.38	-0.585204	0.194173	-3.01382	0.00257979	0.0235127
ENSG00000013725	36.3523	1.23237	0.360659	3.41701	0.000633141	0.00853215
ENSG00000014257	48.8112	1.03234	0.246382	4.19	2.78955e-05	0.000811537
ENSG00000015133	469.16	0.674332	0.118984	5.66739	1.44987e-08	3.21986e-06
ENSG00000015413	5108.45	-1.44334	0.250834	-5.75418	8.70648e-09	2.24467e-06
ENSG00000015475	205.452	0.632838	0.176036	3.59493	0.000324474	0.00516166
ENSG00000016082	9.60845	1.05755	0.293895	3.59841	0.000320171	0.00511498
ENSG00000016391	834.896	-0.500529	0.127294	-3.93207	8.42189e-05	0.0019041
ENSG00000016402	12.0522	1.23991	0.354482	3.49781	0.000469097	0.0068235
ENSG00000018280	35.3451	1.68458	0.422873	3.98365	6.7865e-05	0.00159227
ENSG00000018408	164.941	0.735836	0.26712	2.7547	0.00587458	0.0420643
ENSG00000019169	2.20619	2.24221	0.453831	4.94063	7.78718e-07	6.46913e-05
ENSG00000019582	15946.7	0.730993	0.161242	4.53352	5.80091e-06	0.000262884
ENSG00000019991	70.0666	1.88086	0.362873	5.18324	2.18067e-07	2.50036e-05
ENSG00000021300	68.784	0.512862	0.147674	3.47294	0.000514786	0.007308
ENSG00000021488	1530.05	-1.05166	0.249864	-4.20894	2.56576e-05	0.000767334
ENSG00000021645	15.3886	1.17924	0.321374	3.66939	0.000243133	0.00415144
ENSG00000023171	338.421	-0.959846	0.22513	-4.26352	2.0123e-05	0.000648506
ENSG00000023697	478.748	-0.69179	0.127917	-5.40812	6.36903e-08	9.71818e-06
ENSG00000023839	450.709	-1.50336	0.303034	-4.96102	7.01226e-07	5.95777e-05
ENSG00000023902	95.3751	1.21411	0.322903	3.75999	0.000169918	0.00314201
ENSG00000024862	171.566	-0.55216	0.143637	-3.84414	0.000120974	0.00244454
ENSG00000025039	26.1454	1.20589	0.339903	3.54774	0.000388547	0.00588064
ENSG00000025708	374.57	1.00307	0.250682	4.00137	6.29767e-05	0.00151077
ENSG00000026103	250.521	0.517584	0.189977	2.72445	0.00644092	0.0447275
ENSG00000026297	115.134	0.676377	0.17457	3.87453	0.000106832	0.00223948
ENSG00000026508	1547.51	0.636649	0.175219	3.63344	0.000279666	0.0046604
ENSG00000026559	65.572	-0.830969	0.304118	-2.73239	0.00628765	0.0440587
ENSG00000026751	188.103	1.66977	0.407263	4.09998	4.13182e-05	0.00110329
ENSG00000026950	668.083	0.759936	0.122531	6.20199	5.57534e-10	2.779e-07
ENSG00000029153	200.851	0.807073	0.230677	3.49872	0.000467505	0.00681803
ENSG00000029534	12.6022	1.66515	0.387768	4.2942	1.75323e-05	0.000586939
ENSG00000031544	4.1994	-1.2356	0.386037	-3.20072	0.00137082	0.0149988
ENSG00000034053	17.3741	1.56676	0.338476	4.62887	3.67668e-06	0.000200652
ENSG00000034533	129.427	-0.573919	0.151282	-3.79369	0.000148424	0.00284057
ENSG00000035403	1039.33	0.631433	0.112661	5.60474	2.08573e-08	4.33176e-06
ENSG00000036672	193.55	-1.2097	0.293206	-4.12577	3.69489e-05	0.00102064
ENSG00000036828	16.1208	-1.30989	0.36962	-3.54387	0.000394294	0.00595557
ENSG00000037042	15.5453	0.773334	0.256657	3.0131	0.00258596	0.0235459
ENSG00000038427	554.526	1.21954	0.319929	3.81192	0.000137894	0.00270347
ENSG00000038945	38.1129	1.62762	0.35172	4.62759	3.69938e-06	0.000200913
ENSG00000039523	36.3521	0.936001	0.333546	2.80621	0.00501277	0.0375288
ENSG00000040199	1594.92	-1.15075	0.228366	-5.03907	4.67793e-07	4.2139e-05
ENSG00000040933	211.756	0.702895	0.172845	4.06661	4.7701e-05	0.00123134
ENSG00000042062	29.3559	1.07779	0.371222	2.90337	0.00369176	0.0304441
ENSG00000042445	1959.92	-1.02254	0.187959	-5.44023	5.32113e-08	8.64876e-06
ENSG00000042980	316.501	1.13182	0.300436	3.76725	0.000165057	0.0030775
ENSG00000043462	274.117	1.81554	0.400827	4.52948	5.91292e-06	0.000265254
ENSG00000043591	38.7214	-1.25296	0.297328	-4.21406	2.50816e-05	0.000756155
ENSG00000044012	726.639	-1.69696	0.396259	-4.28244	1.84854e-05	0.000613528
ENSG00000047457	184.958	1.04273	0.363853	2.8658	0.00415958	0.0331673
ENSG00000047597	379.557	-0.546178	0.186925	-2.92191	0.00347893	0.0291383
ENSG00000047617	9.85204	1.0049	0.358942	2.79961	0.00511636	0.0380757
ENSG00000047936	20.0613	-0.946402	0.292237	-3.23847	0.00120171	0.0136478
ENSG00000048740	281.745	0.818391	0.224192	3.6504	0.000261831	0.00438929
ENSG00000049192	18.8576	1.05524	0.24908	4.23656	2.26975e-05	0.000698361
ENSG00000049449	642.563	0.640955	0.212184	3.02075	0.00252151	0.0231698
ENSG00000049759	1752	-0.576947	0.128342	-4.4954	6.94401e-06	0.000295549
ENSG00000049768	2.73518	1.88983	0.421573	4.4828	7.36693e-06	0.000309602
ENSG00000050555	5.89127	1.65711	0.426607	3.8844	0.000102581	0.00216657
ENSG00000050730	7.77377	1.54193	0.421796	3.65564	0.000256542	0.00431353
ENSG00000050767	23.9266	1.24	0.356864	3.47471	0.000511406	0.00727845
ENSG00000051523	539.808	0.765287	0.173621	4.40779	1.04429e-05	0.000393011
ENSG00000053254	1155.99	-0.690723	0.161311	-4.28192	1.85285e-05	0.000613877
ENSG00000053702	6.02183	1.1345	0.390879	2.90244	0.00370273	0.0305227
ENSG00000054938	1.62943	1.46509	0.450075	3.25521	0.0011331	0.0130939
ENSG00000055732	39.681	0.653453	0.240331	2.71897	0.00654855	0.0452926
ENSG00000056558	93.1177	0.991409	0.312932	3.16813	0.00153422	0.0162938
ENSG00000057593	10.0055	-2.06985	0.337272	-6.13705	8.40692e-10	3.6974e-07
ENSG00000057657	345.299	1.40859	0.225582	6.24427	4.25785e-10	2.32936e-07
ENSG00000058056	68.3766	0.613063	0.172266	3.55882	0.000372529	0.00569197
ENSG00000058866	14.2643	0.790629	0.293708	2.69189	0.00710482	0.0479873
ENSG00000059377	76.7579	1.35099	0.305253	4.42581	9.6081e-06	0.000368393
ENSG00000059573	1722.94	-0.582842	0.124145	-4.69485	2.66797e-06	0.000159134
ENSG00000059804	592.772	1.30411	0.360543	3.61708	0.000297944	0.00486736
ENSG00000060138	689.838	0.564379	0.132311	4.26556	1.99399e-05	0.000645385
ENSG00000060558	21.7925	1.7398	0.3727	4.66809	3.04016e-06	0.000175298
ENSG00000060566	1935.1	-1.25268	0.238166	-5.25972	1.44279e-07	1.7684e-05
ENSG00000060971	718.126	-0.925785	0.160704	-5.7608	8.37152e-09	2.24467e-06
ENSG00000061455	4.21584	1.0929	0.379105	2.88284	0.00394101	0.0318717
ENSG00000061938	87.6564	0.807993	0.209902	3.84938	0.000118416	0.00242342
ENSG00000062038	29.876	1.67322	0.385983	4.33496	1.4579e-05	0.000509356
ENSG00000062524	52.0918	-1.31333	0.24078	-5.4545	4.91107e-08	8.35379e-06
ENSG00000063660	64.5033	0.880354	0.317591	2.77197	0.00557177	0.0404842
ENSG00000063854	202.86	-0.5381	0.138437	-3.88698	0.000101499	0.00214775
ENSG00000064652	118.541	-1.08471	0.175681	-6.17428	6.64639e-10	3.04242e-07
ENSG00000064666	276.063	1.06754	0.240866	4.43211	9.33171e-06	0.000362756
ENSG00000064687	57.5432	1.07908	0.258051	4.18166	2.89394e-05	0.000835405
ENSG00000064692	24.906	1.10904	0.364292	3.04439	0.00233155	0.0218906
ENSG00000064932	720.838	0.590981	0.215141	2.74695	0.00601529	0.0426702
ENSG00000065154	5548.7	-1.04838	0.231323	-4.5321	5.84005e-06	0.000263319
ENSG00000065361	3455.2	-0.631959	0.159669	-3.95794	7.55977e-05	0.00173913
ENSG00000065413	169.682	0.784674	0.275339	2.84985	0.00437403	0.034304
ENSG00000065600	32.6365	0.649775	0.213068	3.04962	0.00229131	0.0216123
ENSG00000065618	1741.36	-0.766417	0.187846	-4.08002	4.50327e-05	0.00117725
ENSG00000065675	37.5177	0.82056	0.272187	3.01469	0.00257242	0.0234705
ENSG00000065833	114.748	0.707845	0.222142	3.18645	0.0014403	0.0155466
ENSG00000065911	399.982	0.664037	0.205876	3.22542	0.00125789	0.0141002
ENSG00000065923	45.7639	1.07621	0.279401	3.85184	0.000117232	0.00240681
ENSG00000066230	1186.3	-0.533333	0.195692	-2.72537	0.00642285	0.0446435
ENSG00000066248	527.053	-0.631057	0.148849	-4.23959	2.23931e-05	0.000694714
ENSG00000066294	66.3635	1.01643	0.355233	2.86131	0.00421894	0.0334755
ENSG00000066336	44.4717	1.54948	0.387711	3.99647	6.42931e-05	0.00153251
ENSG00000067177	59.7202	1.00629	0.187746	5.35984	8.32942e-08	1.16768e-05
ENSG00000067225	2837.94	0.517945	0.150879	3.43285	0.000597266	0.00819369
ENSG00000067992	222.194	-0.532545	0.16232	-3.28084	0.00103497	0.0122632
ENSG00000068078	336.942	-1.0472	0.206438	-5.07271	3.92188e-07	3.78052e-05
ENSG00000068137	31.8068	0.716116	0.253535	2.82452	0.00473514	0.0362365
ENSG00000068366	384.902	1.24977	0.204241	6.11911	9.40993e-10	3.98236e-07
ENSG00000069011	14.7288	1.00272	0.365312	2.74483	0.00605416	0.0428645
ENSG00000069188	25.585	0.856424	0.249072	3.43846	0.000585035	0.00804065
ENSG00000069424	39.1202	0.919456	0.343826	2.67419	0.007491	0.0497457
ENSG00000069535	662.034	-1.45038	0.278678	-5.20448	1.94542e-07	2.26092e-05
ENSG00000069667	158.333	0.846031	0.304708	2.77653	0.00549423	0.0400594
ENSG00000070019	1733.43	-0.533348	0.144659	-3.68694	0.000226968	0.00392816
ENSG00000070081	354.908	0.613574	0.206266	2.97468	0.00293296	0.0257682
ENSG00000070087	289.264	-1.06622	0.179492	-5.94019	2.84684e-09	9.03451e-07
ENSG00000070193	10.5607	1.72772	0.410396	4.20988	2.55501e-05	0.00076514
ENSG00000070371	20.482	0.978399	0.251179	3.89522	9.81078e-05	0.00209777
ENSG00000070540	232.657	0.603781	0.130435	4.62899	3.67456e-06	0.000200652
ENSG00000070601	5.76051	-1.2593	0.350129	-3.59666	0.000322333	0.00514084
ENSG00000070759	193.311	-0.781444	0.187057	-4.17758	2.94629e-05	0.000845081
ENSG00000071054	415.159	0.604043	0.185343	3.25906	0.00111782	0.012972
ENSG00000071242	150.492	1.24964	0.265932	4.69907	2.61346e-06	0.000157158
ENSG00000071246	48.6177	0.88318	0.319223	2.76666	0.00566343	0.0409909
ENSG00000071575	113.145	1.21458	0.299973	4.04897	5.14445e-05	0.0013009
ENSG00000071889	249.63	-0.549245	0.123627	-4.44275	8.8815e-06	0.000350726
ENSG00000071967	4842.9	-1.13653	0.262079	-4.33659	1.4471e-05	0.000506371
ENSG00000072042	278.067	0.554858	0.18816	2.94886	0.00318948	0.0273566
ENSG00000072110	718.015	0.831055	0.136693	6.07971	1.204e-09	4.33054e-07
ENSG00000072415	840.405	-0.711939	0.149775	-4.75339	2.00032e-06	0.0001293
ENSG00000072657	281.341	-1.28279	0.248913	-5.15357	2.55571e-07	2.74281e-05
ENSG00000072952	78.3318	1.13304	0.342234	3.31073	0.000930535	0.0113127
ENSG00000073146	2.23567	1.72143	0.45292	3.80074	0.000144264	0.00277994
ENSG00000073464	24.6225	1.51566	0.248034	6.11071	9.9192e-10	4.10284e-07
ENSG00000073756	534.476	1.6866	0.355339	4.74646	2.07006e-06	0.000132283
ENSG00000074219	51.4125	0.787634	0.233304	3.37599	0.000735501	0.00953049
ENSG00000074276	5732.93	-0.987374	0.195905	-5.04008	4.65342e-07	4.2139e-05
ENSG00000074657	127.271	0.762398	0.252104	3.02414	0.00249342	0.0230028
ENSG00000075213	39.2504	1.113	0.322987	3.44595	0.000569052	0.00787405
ENSG00000075420	936.548	0.623792	0.158666	3.93148	8.44252e-05	0.0019041
ENSG00000076067	86.2888	0.757036	0.188545	4.01514	5.94098e-05	0.00144686
ENSG00000076258	145.973	-0.792189	0.234446	-3.37899	0.000727533	0.00946224
ENSG00000076641	998.337	-0.567407	0.173474	-3.27085	0.00107223	0.0126247
ENSG00000077514	315.342	0.628215	0.210205	2.98859	0.00280268	0.0249066
ENSG00000077585	69.2362	0.742321	0.135506	5.47813	4.2985e-08	7.53245e-06
ENSG00000077782	114.3	0.922732	0.327173	2.82032	0.00479753	0.0365023
ENSG00000077943	91.073	1.00808	0.354722	2.84188	0.00448487	0.0348685
ENSG00000077984	23.522	1.19646	0.407537	2.93583	0.00332656	0.0281353
ENSG00000078081	46.282	1.3238	0.334728	3.95485	7.6583e-05	0.0017546
ENSG00000078098	14.7917	1.0276	0.350502	2.9318	0.00337003	0.0284279
ENSG00000078114	250.021	0.707826	0.185849	3.80861	0.000139751	0.00272339
ENSG00000078401	549.051	-1.06532	0.214892	-4.95747	7.14182e-07	6.04495e-05
ENSG00000078804	489.049	-0.592353	0.176287	-3.36017	0.000778959	0.0099273
ENSG00000078902	323.773	-0.503035	0.110544	-4.55055	5.35065e-06	0.000247639
ENSG00000079215	22.017	2.07336	0.407433	5.08884	3.60257e-07	3.57548e-05
ENSG00000079308	188.694	0.916263	0.337428	2.71543	0.00661891	0.0456929
ENSG00000079335	424.005	-0.751929	0.169672	-4.43166	9.35114e-06	0.000362883
ENSG00000079435	106.535	-0.73912	0.222018	-3.32909	0.000871293	0.0107557
ENSG00000080200	371.054	0.696368	0.195899	3.55472	0.000378377	0.00574999
ENSG00000081041	363.669	0.931924	0.300967	3.09643	0.00195867	0.019405
ENSG00000081059	95.9874	0.53243	0.186436	2.85583	0.00429246	0.0338656
ENSG00000081237	1071.36	1.09262	0.395251	2.76438	0.0057031	0.0411717
ENSG00000081800	445.487	-1.50189	0.328177	-4.57646	4.72908e-06	0.000229074
ENSG00000081985	8.31543	1.31467	0.390304	3.36834	0.000756228	0.0097372
ENSG00000082014	19.3115	1.01856	0.344973	2.95259	0.00315122	0.0270793
ENSG00000082074	351.676	1.0201	0.334392	3.05062	0.0022837	0.0215496
ENSG00000082146	543.115	-0.945864	0.18361	-5.15148	2.58435e-07	2.74541e-05
ENSG00000084636	295.771	0.588409	0.198858	2.95894	0.00308697	0.0267378
ENSG00000084674	63609.8	-1.38233	0.302001	-4.57725	4.71135e-06	0.000229074
ENSG00000084710	15.8499	-0.805511	0.290346	-2.77431	0.00553187	0.0402407
ENSG00000084764	9.15207	0.936503	0.318642	2.93904	0.00329226	0.0279189
ENSG00000085265	39.3714	2.36633	0.416966	5.67512	1.38589e-08	3.13996e-06
ENSG00000085514	36.7714	1.41228	0.392848	3.59499	0.000324404	0.00516166
ENSG00000085552	245.093	-1.77025	0.32723	-5.40981	6.30912e-08	9.69271e-06
ENSG00000085563	3106.48	-0.843222	0.229167	-3.67951	0.000233683	0.00401957
ENSG00000085788	374.407	-0.69689	0.149042	-4.67578	2.92834e-06	0.000170604
ENSG00000085999	45.5914	0.652864	0.233651	2.79419	0.00520297	0.0386129
ENSG00000086205	504.029	1.78842	0.439902	4.0655	4.79294e-05	0.00123428
ENSG00000086289	107.1	-0.725593	0.133976	-5.41584	6.10003e-08	9.56808e-06
ENSG00000086300	175.177	1.11294	0.336127	3.31107	0.000929384	0.0113048
ENSG00000086696	582.332	-1.12443	0.245667	-4.57707	4.71541e-06	0.000229074
ENSG00000087077	90.6592	1.04011	0.222321	4.67842	2.8909e-06	0.000169302
ENSG00000087086	9762.76	-0.653438	0.143937	-4.53975	5.63198e-06	0.000257281
ENSG00000087111	413.397	-0.584359	0.132979	-4.39438	1.1109e-05	0.000412542
ENSG00000087116	56.3055	1.05112	0.387105	2.71534	0.00662081	0.0456929
ENSG00000087245	482.717	1.08434	0.352639	3.07493	0.0021055	0.0203386
ENSG00000087253	236.01	0.701771	0.209632	3.34763	0.000815069	0.0102535
ENSG00000087510	2.62643	1.20431	0.446723	2.69588	0.00702023	0.0476009
ENSG00000087589	46.0279	1.38304	0.36821	3.75612	0.000172568	0.00318363
ENSG00000087916	115.914	1.74586	0.437691	3.9888	6.64079e-05	0.00156792
ENSG00000088256	3051.65	-0.516071	0.152666	-3.38039	0.000723827	0.0094392
ENSG00000088386	3125.56	-1.03158	0.247721	-4.16427	3.12354e-05	0.000889098
ENSG00000088812	1196	-0.539395	0.171667	-3.14211	0.00167736	0.0173081
ENSG00000088827	26.5852	1.44739	0.331774	4.36258	1.28537e-05	0.000460557
ENSG00000088882	25.7039	1.26597	0.384325	3.294	0.00098771	0.0118726
ENSG00000089041	16.1678	1.61968	0.380088	4.26133	2.03212e-05	0.000651815
ENSG00000089220	2329.26	-0.728276	0.172905	-4.21201	2.53108e-05	0.00076102
ENSG00000089327	56.4565	1.16863	0.260524	4.4857	7.26741e-06	0.000306983
ENSG00000089351	156.631	0.818946	0.186743	4.38542	1.15762e-05	0.00042617
ENSG00000089356	807.992	-0.633476	0.199819	-3.17025	0.00152308	0.0162216
ENSG00000089486	187.524	-0.521961	0.163359	-3.19518	0.00139743	0.0152083
ENSG00000089820	167.367	0.9161	0.188592	4.85758	1.18829e-06	8.8256e-05
ENSG00000090238	231.869	-0.612319	0.213081	-2.87365	0.00405762	0.0324928
ENSG00000090339	719.243	1.3805	0.335545	4.11419	3.88536e-05	0.00105507
ENSG00000090376	121.713	1.31353	0.322083	4.07824	4.53775e-05	0.00118351
ENSG00000090382	8925.88	1.05767	0.204312	5.17675	2.25783e-07	2.53215e-05
ENSG00000090402	19661.9	-0.769757	0.25	-3.07903	0.00207674	0.0201651
ENSG00000091106	16.867	1.77679	0.408795	4.34641	1.38384e-05	0.000488813
ENSG00000091136	1576.5	0.588716	0.179106	3.28698	0.00101269	0.0120627
ENSG00000091138	2154.4	-1.14344	0.275712	-4.14723	3.36525e-05	0.000949465
ENSG00000091181	7.60172	1.20077	0.348105	3.44944	0.000561746	0.00779219
ENSG00000091317	654.91	0.63221	0.205546	3.07577	0.00209963	0.0202994
ENSG00000091428	63.9024	0.970019	0.302297	3.20882	0.00133279	0.0146718
ENSG00000091583	1.38605	-1.57307	0.448942	-3.50395	0.000458418	0.00673367
ENSG00000091879	22.1522	0.993968	0.354968	2.80016	0.00510772	0.0380563
ENSG00000092067	4.56483	1.51761	0.421434	3.60106	0.000316918	0.00507748
ENSG00000092847	732.024	-0.525288	0.135932	-3.86435	0.000111387	0.00231081
ENSG00000092929	132.293	0.696994	0.254476	2.73893	0.00616388	0.043463
ENSG00000093183	355.778	-0.673404	0.168204	-4.0035	6.24123e-05	0.00150082
ENSG00000093217	148.53	-0.654151	0.14261	-4.58701	4.49643e-06	0.000221974
ENSG00000095203	1181.98	-0.811954	0.187638	-4.32723	1.50995e-05	0.000523466
ENSG00000095321	801.865	-0.602583	0.16165	-3.72771	0.000193228	0.00345898
ENSG00000095397	126.382	-0.843704	0.216139	-3.90353	9.48008e-05	0.0020502
ENSG00000095932	1614.75	-0.984287	0.277149	-3.55147	0.000383091	0.00581376
ENSG00000095970	2.81058	2.07962	0.447881	4.64324	3.42988e-06	0.000191851
ENSG00000096006	4.7884	1.66396	0.444828	3.74068	0.000183525	0.003344
ENSG00000096968	556.136	0.837532	0.18104	4.62623	3.72375e-06	0.000201262
ENSG00000096996	35.8921	1.65118	0.304472	5.42309	5.85786e-08	9.25294e-06
ENSG00000099139	2982	-0.603479	0.158876	-3.79842	0.00014562	0.00279646
ENSG00000099194	445.856	1.18667	0.229395	5.17305	2.30304e-07	2.55155e-05
ENSG00000099250	502.085	0.704867	0.25764	2.73586	0.00622171	0.0437607
ENSG00000099330	117.226	-0.500803	0.176051	-2.84465	0.00444604	0.0347088
ENSG00000099725	55.1516	0.995229	0.216252	4.60217	4.18105e-06	0.000214112
ENSG00000099834	5823.93	-1.04712	0.231601	-4.52123	6.14799e-06	0.000271392
ENSG00000099958	36.1337	1.06543	0.322372	3.30499	0.000949811	0.0114848
ENSG00000099985	139.38	2.23883	0.452561	4.94702	7.53597e-07	6.33078e-05
ENSG00000099994	907.27	-1.00431	0.340137	-2.95265	0.00315059	0.0270793
ENSG00000100003	115.877	-0.607471	0.216522	-2.80559	0.00502247	0.0375513
ENSG00000100031	472.348	-1.15294	0.238752	-4.82903	1.37202e-06	9.80074e-05
ENSG00000100033	849.128	-0.730948	0.256244	-2.85255	0.00433699	0.0340765
ENSG00000100055	84.2637	1.44289	0.378434	3.81278	0.00013741	0.00269886
ENSG00000100077	105.561	0.8418	0.304322	2.76615	0.00567221	0.0410298
ENSG00000100078	5.19641	1.64816	0.437	3.77154	0.000162245	0.00304774
ENSG00000100079	564.549	-0.747782	0.193762	-3.85929	0.000113718	0.00235086
ENSG00000100097	133.173	0.952109	0.337348	2.82234	0.00476752	0.0363714
ENSG00000100191	63.4068	-1.58023	0.325132	-4.86026	1.17232e-06	8.73595e-05
ENSG00000100197	183.191	-1.29636	0.3456	-3.75104	0.000176103	0.00323034
ENSG00000100228	6.13108	0.972039	0.324702	2.99363	0.00275676	0.024645
ENSG00000100336	59.8079	1.60017	0.298369	5.36307	8.18206e-08	1.15424e-05
ENSG00000100342	411.694	0.698159	0.196358	3.55555	0.000377195	0.00573757
ENSG00000100344	14.4767	0.961528	0.296144	3.24683	0.001167	0.0134029
ENSG00000100346	7.84743	1.0664	0.29956	3.5599	0.000370992	0.00568768
ENSG00000100350	51.1963	0.693746	0.198832	3.48911	0.000484635	0.00699959
ENSG00000100365	46.1988	1.30782	0.334366	3.91135	9.17802e-05	0.00200651
ENSG00000100368	310.494	1.1058	0.398326	2.77613	0.00550107	0.0400874
ENSG00000100379	19.9013	0.619262	0.210818	2.93743	0.0033095	0.0280121
ENSG00000100417	264.775	-0.717022	0.170591	-4.20317	2.63208e-05	0.000777833
ENSG00000100422	729.867	-0.629777	0.114077	-5.52065	3.37754e-08	6.47506e-06
ENSG00000100427	2.42379	1.71243	0.425025	4.02901	5.60117e-05	0.00138606
ENSG00000100453	10.3902	1.3157	0.40289	3.26565	0.00109214	0.012812
ENSG00000100490	66.5911	-0.667258	0.154809	-4.31022	1.63096e-05	0.000554936
ENSG00000100504	79.9835	1.73687	0.319611	5.43433	5.50028e-08	8.81223e-06
ENSG00000100612	976.18	-0.912706	0.187115	-4.87778	1.07288e-06	8.21318e-05
ENSG00000100629	62.8579	0.864904	0.193692	4.46536	7.99348e-06	0.000327776
ENSG00000100644	1546.96	0.747873	0.200374	3.73238	0.000189683	0.00342008
ENSG00000100884	5.2231	-1.45056	0.390106	-3.71838	0.000200508	0.00356653
ENSG00000100889	1773.16	-0.714325	0.2045	-3.49302	0.000477582	0.00692447
ENSG00000100911	1527.67	0.538102	0.179714	2.99421	0.00275154	0.0246179
ENSG00000100918	114.422	1.14559	0.263501	4.34756	1.37659e-05	0.000487017
ENSG00000100985	148.3	1.62627	0.366034	4.44293	8.87411e-06	0.000350726
ENSG00000100997	389.402	-0.640726	0.163705	-3.91391	9.08151e-05	0.00199789
ENSG00000101017	99.6021	1.17812	0.222159	5.30306	1.13878e-07	1.47646e-05
ENSG00000101049	351.989	-0.813759	0.17176	-4.73776	2.16094e-06	0.00013692
ENSG00000101084	55.2417	0.506014	0.16665	3.03639	0.00239432	0.022284
ENSG00000101187	88.1185	0.734475	0.261106	2.81294	0.00490908	0.0370675
ENSG00000101194	24.6422	0.884846	0.325893	2.71514	0.00662476	0.0456929
ENSG00000101213	367.015	-0.522788	0.155753	-3.35651	0.000789318	0.0100195
ENSG00000101224	242.913	1.14681	0.236743	4.84411	1.27183e-06	9.3056e-05
ENSG00000101236	130.499	0.806858	0.182452	4.42231	9.76498e-06	0.000371865
ENSG00000101276	370.266	-1.2531	0.249232	-5.02784	4.96031e-07	4.43266e-05
ENSG00000101298	26.9095	1.14315	0.247818	4.61284	3.972e-06	0.000207891
ENSG00000101336	148.643	1.30588	0.341684	3.82189	0.000132434	0.00262411
ENSG00000101347	637.643	1.05933	0.250451	4.22969	2.34009e-05	0.000712187
ENSG00000101405	2.26099	-1.65696	0.431147	-3.84314	0.000121471	0.00244797
ENSG00000101470	36.7365	-1.30237	0.279917	-4.65272	3.2758e-06	0.000185078
ENSG00000101542	3.7407	1.52779	0.417084	3.66302	0.000249255	0.00422545
ENSG00000101665	388.655	-0.655531	0.194383	-3.37236	0.000745267	0.00962445
ENSG00000101670	266.699	0.562067	0.187945	2.99059	0.00278439	0.0247931
ENSG00000101680	70.0603	-1.45193	0.267376	-5.43029	5.62631e-08	8.95022e-06
ENSG00000101825	726.995	2.01776	0.257116	7.84766	4.23861e-15	8.64292e-12
ENSG00000101842	4.97903	1.23891	0.449966	2.75334	0.00589912	0.0421603
ENSG00000101856	1281.9	-0.609922	0.164232	-3.71379	0.000204177	0.00361174
ENSG00000101916	63.7613	2.14808	0.401571	5.34919	8.83487e-08	1.22325e-05
ENSG00000101986	491.481	-0.814352	0.236641	-3.4413	0.000578922	0.00798108
ENSG00000102024	369.554	0.83997	0.135848	6.18317	6.28276e-10	2.93588e-07
ENSG00000102174	41.5122	-0.900871	0.286974	-3.1392	0.00169407	0.0174463
ENSG00000102245	4.56214	1.52999	0.425788	3.59333	0.000326483	0.0051826
ENSG00000102265	211.122	1.54559	0.278214	5.5554	2.76981e-08	5.54704e-06
ENSG00000102302	30.1291	0.709334	0.219368	3.23354	0.00122265	0.0138435
ENSG00000102312	13.8538	0.659694	0.220464	2.9923	0.00276883	0.0247232
ENSG00000102359	15.7015	1.34169	0.366325	3.66257	0.000249695	0.00422545
ENSG00000102575	127.686	1.2515	0.293581	4.26288	2.01809e-05	0.000648506
ENSG00000102743	162.039	-0.625864	0.199497	-3.13721	0.00170566	0.0175279
ENSG00000102984	53.9924	-0.748905	0.219663	-3.40934	0.000651202	0.00871507
ENSG00000102996	1009.81	-0.518145	0.155297	-3.33648	0.000848473	0.010532
ENSG00000103056	1353.9	-0.843898	0.187688	-4.49628	6.91527e-06	0.000294885
ENSG00000103175	28.0014	0.911953	0.325737	2.79966	0.00511564	0.0380757
ENSG00000103187	477.09	0.688369	0.184571	3.72955	0.000191818	0.00345027
ENSG00000103222	312.89	0.781784	0.108553	7.20188	5.93869e-13	9.51463e-10
ENSG00000103257	138.808	1.10384	0.309152	3.57054	0.000356241	0.00552361
ENSG00000103310	3.96714	-1.62417	0.377013	-4.308	1.64737e-05	0.000556485
ENSG00000103313	42.8918	2.32781	0.409285	5.6875	1.28909e-08	2.98086e-06
ENSG00000103316	20.2371	-0.920732	0.244792	-3.76128	0.000169048	0.00313368
ENSG00000103319	423.846	-0.774606	0.165692	-4.67498	2.93983e-06	0.00017083
ENSG00000103355	2.66118	1.6137	0.432669	3.72964	0.000191753	0.00345027
ENSG00000103485	266.246	-0.634295	0.213523	-2.97061	0.00297208	0.0259999
ENSG00000103494	47.7129	0.609816	0.202944	3.00485	0.00265716	0.0239743
ENSG00000103502	293.575	-0.551427	0.177547	-3.10581	0.00189759	0.0189505
ENSG00000103599	13.2521	0.69001	0.248464	2.7771	0.00548457	0.0400138
ENSG00000103742	29.0881	1.55527	0.375514	4.14172	3.44716e-05	0.00096529
ENSG00000103855	157.756	0.580375	0.15569	3.72776	0.00019319	0.00345898
ENSG00000103888	41.69	1.05824	0.27233	3.88587	0.000101965	0.00215557
ENSG00000104081	249.07	-1.01966	0.233659	-4.36386	1.27789e-05	0.000459122
ENSG00000104154	492.647	-0.691248	0.219109	-3.15482	0.00160597	0.016816
ENSG00000104213	6.37046	1.02182	0.334849	3.05158	0.00227639	0.0215169
ENSG00000104267	63.0973	1.40058	0.317996	4.4044	1.06079e-05	0.000396559
ENSG00000104290	94.1502	0.707628	0.174884	4.04627	5.20409e-05	0.00131155
ENSG00000104312	149.986	1.12011	0.278755	4.01826	5.86305e-05	0.00143411
ENSG00000104332	103.289	1.32571	0.381231	3.47744	0.000506235	0.00721972
ENSG00000104369	73.0993	0.64759	0.22666	2.8571	0.00427528	0.0337776
ENSG00000104415	20.7666	1.64392	0.398856	4.12159	3.76266e-05	0.00103604
ENSG00000104419	4978.7	-0.685234	0.176882	-3.87396	0.00010708	0.00224259
ENSG00000104427	25.9131	0.812036	0.197452	4.11257	3.9128e-05	0.00105949
ENSG00000104447	71.8823	1.21141	0.317049	3.8209	0.000132965	0.0026323
ENSG00000104490	103.85	1.04152	0.234802	4.43576	9.17467e-06	0.000358612
ENSG00000104537	406.33	-0.891667	0.228564	-3.90117	9.57278e-05	0.00205668
ENSG00000104635	2147.85	-0.8146	0.155048	-5.25385	1.48952e-07	1.81575e-05
ENSG00000104808	121.658	-0.947677	0.294628	-3.21653	0.00129753	0.0144435
ENSG00000104823	363.65	-0.529335	0.130891	-4.04408	5.25291e-05	0.00132088
ENSG00000104951	16.8357	1.41245	0.377104	3.74551	0.000180028	0.00328562
ENSG00000104972	23.4334	1.19134	0.393429	3.0281	0.00246096	0.0228003
ENSG00000104974	6.32484	1.61908	0.435896	3.71436	0.000203717	0.00360893
ENSG00000105205	88.5354	2.45874	0.349209	7.04087	1.91037e-12	2.6781e-09
ENSG00000105327	114.529	0.921903	0.229067	4.0246	5.70713e-05	0.00140517
ENSG00000105329	77.4676	1.02965	0.338412	3.04258	0.00234557	0.0219671
ENSG00000105339	205.531	0.670081	0.21584	3.10453	0.00190582	0.0190073
ENSG00000105341	230.582	-0.541979	0.146378	-3.7026	0.000213399	0.00373081
ENSG00000105383	11.4744	1.62426	0.394234	4.12004	3.78804e-05	0.00104125
ENSG00000105388	3982.77	1.08141	0.309306	3.49626	0.000471837	0.00685447
ENSG00000105398	298.95	-1.15585	0.416138	-2.77756	0.0054768	0.0400015
ENSG00000105464	5.59093	1.41696	0.379194	3.73678	0.000186394	0.00338528
ENSG00000105497	86.8351	-0.589623	0.18064	-3.26409	0.00109818	0.0128559
ENSG00000105516	162.551	-0.610736	0.197857	-3.08676	0.00202351	0.0198523
ENSG00000105559	34.4364	1.08438	0.242652	4.46887	7.86331e-06	0.000323622
ENSG00000105639	101.049	1.17162	0.346774	3.37863	0.000728492	0.00946702
ENSG00000105707	5.85747	1.10982	0.311471	3.56314	0.000366446	0.00562587
ENSG00000105737	3.61862	1.2189	0.409586	2.97593	0.00292105	0.0256736
ENSG00000105784	126.84	-0.93943	0.223415	-4.20487	2.61238e-05	0.000776101
ENSG00000105825	14.8925	1.03631	0.344212	3.01069	0.00260657	0.023651
ENSG00000105852	19.9481	-0.982435	0.275999	-3.55955	0.000371487	0.00568768
ENSG00000105926	410.162	-0.995291	0.202281	-4.92035	8.63913e-07	6.92056e-05
ENSG00000105928	234.796	-0.904739	0.280764	-3.22242	0.00127114	0.014199
ENSG00000105967	211.191	-1.23876	0.336101	-3.68569	0.000228085	0.00394444
ENSG00000106025	598.568	-0.643872	0.1637	-3.93323	8.38116e-05	0.00189888
ENSG00000106066	151.761	1.18076	0.30707	3.84526	0.000120427	0.00243789
ENSG00000106069	881.484	-0.870795	0.227556	-3.82672	0.00012986	0.00258453
ENSG00000106078	1049.99	-0.542723	0.16142	-3.36217	0.00077332	0.00987974
ENSG00000106080	105.529	0.540782	0.186946	2.89271	0.00381929	0.031231
ENSG00000106100	93.6791	0.569323	0.166069	3.42822	0.000607547	0.00827903
ENSG00000106178	99.7655	1.01056	0.23586	4.28458	1.83087e-05	0.000609294
ENSG00000106333	48.8171	1.2669	0.36748	3.44753	0.000565744	0.0078428
ENSG00000106348	69.1272	0.840599	0.217129	3.87142	0.000108203	0.00226187
ENSG00000106366	47.2405	1.22189	0.378878	3.22503	0.00125962	0.0141125
ENSG00000106538	103.786	1.05932	0.340901	3.1074	0.0018874	0.0189077
ENSG00000106546	1324.57	0.621974	0.153763	4.04502	5.23182e-05	0.00131706
ENSG00000106560	88.5578	0.868855	0.231633	3.75099	0.000176135	0.00323034
ENSG00000106605	38.8434	1.38904	0.237393	5.85121	4.88013e-09	1.42158e-06
ENSG00000106624	201.711	1.02784	0.366649	2.80334	0.00505759	0.037751
ENSG00000106683	77.5549	0.819938	0.226354	3.62238	0.00029191	0.00479388
ENSG00000106688	1195.3	-1.09757	0.240646	-4.56095	5.09232e-06	0.000238957
ENSG00000106799	391.044	0.670483	0.148354	4.51947	6.19944e-06	0.00027212
ENSG00000106853	1625.6	-1.24714	0.221225	-5.63741	1.72623e-08	3.72302e-06
ENSG00000106952	17.1523	1.15954	0.376638	3.07866	0.00207937	0.0201818
ENSG00000106992	5.996	0.989316	0.366689	2.69797	0.00697635	0.0473894
ENSG00000107021	184.873	-0.559295	0.159882	-3.49818	0.000468446	0.00682289
ENSG00000107159	35.4959	0.898411	0.331417	2.71082	0.00671174	0.0461227
ENSG00000107165	3.31865	1.72001	0.442399	3.88791	0.000101109	0.00214153
ENSG00000107317	125.853	1.484	0.37173	3.99216	6.54743e-05	0.00155078
ENSG00000107537	285.552	-1.03438	0.183247	-5.64472	1.65454e-08	3.60305e-06
ENSG00000107611	4319.26	-1.6595	0.40884	-4.05905	4.92734e-05	0.00125901
ENSG00000107742	146.942	0.958658	0.3358	2.85484	0.00430579	0.0338993
ENSG00000107796	405.128	1.02371	0.330059	3.10161	0.00192469	0.0191275
ENSG00000107798	1591.5	-0.665705	0.210779	-3.15831	0.00158685	0.0166518
ENSG00000107821	130.413	-0.951101	0.236111	-4.0282	5.62061e-05	0.00138844
ENSG00000107864	238.284	-0.561987	0.148484	-3.78483	0.000153815	0.00291637
ENSG00000107968	214.66	0.979045	0.284649	3.43948	0.000582833	0.00801898
ENSG00000108187	1304.06	-0.636108	0.218686	-2.90877	0.00362857	0.0300994
ENSG00000108244	11.1545	1.44882	0.428297	3.38274	0.000717657	0.00938604
ENSG00000108272	1313.11	-0.708699	0.168883	-4.1964	2.7119e-05	0.000796178
ENSG00000108342	5.17061	1.30929	0.391715	3.34246	0.000830389	0.0103764
ENSG00000108352	803.136	-0.564121	0.182109	-3.09772	0.00195018	0.019338
ENSG00000108381	222.546	-1.1313	0.250959	-4.50791	6.54684e-06	0.000281854
ENSG00000108433	283.591	-0.54317	0.114911	-4.72688	2.27996e-06	0.000142054
ENSG00000108556	11.8498	1.08018	0.376324	2.87034	0.00410037	0.0327533
ENSG00000108576	833.329	-1.46307	0.317313	-4.6108	4.01118e-06	0.000209235
ENSG00000108641	17.9639	1.10878	0.282898	3.91938	8.8778e-05	0.00197157
ENSG00000108684	11.9288	0.831051	0.2659	3.12543	0.00177545	0.0181015
ENSG00000108821	805.347	1.33827	0.365041	3.66608	0.000246296	0.00419151
ENSG00000108932	8.74191	1.17331	0.394972	2.97063	0.00297193	0.0259999
ENSG00000108946	884.891	0.56164	0.131177	4.28153	1.85615e-05	0.000614063
ENSG00000108950	15.2927	1.48271	0.330726	4.48319	7.35339e-06	0.000309602
ENSG00000109062	1852.93	-0.704071	0.177415	-3.9685	7.23265e-05	0.00167591
ENSG00000109107	320.42	-0.859729	0.248077	-3.46558	0.000529098	0.00745925
ENSG00000109113	39.6285	0.976988	0.325063	3.00554	0.0026511	0.0239679
ENSG00000109265	1152.56	-0.579774	0.152108	-3.81161	0.000138065	0.00270347
ENSG00000109618	341.981	-0.642958	0.140603	-4.57287	4.81092e-06	0.000230575
ENSG00000109667	112.666	-0.631001	0.200198	-3.15189	0.00162215	0.016924
ENSG00000109680	40.1588	0.747063	0.170641	4.37798	1.19782e-05	0.000436154
ENSG00000109743	160.516	-1.00556	0.181315	-5.54592	2.92408e-08	5.71394e-06
ENSG00000109861	819.504	1.10891	0.228372	4.85569	1.19966e-06	8.88063e-05
ENSG00000110077	85.1445	1.27635	0.327338	3.89918	9.65204e-05	0.00206974
ENSG00000110079	23.5075	1.24731	0.350485	3.55882	0.000372524	0.00569197
ENSG00000110080	36.0237	1.31532	0.299949	4.38512	1.15921e-05	0.00042617
ENSG00000110090	2512.52	-0.524335	0.143055	-3.66526	0.000247086	0.0041986
ENSG00000110092	493.682	0.730598	0.203473	3.59063	0.000329875	0.00521432
ENSG00000110171	293.106	-0.625341	0.166709	-3.7511	0.000176063	0.00323034
ENSG00000110243	2.22913	-1.28836	0.439352	-2.9324	0.00336351	0.0283942
ENSG00000110244	19393.6	-1.55913	0.337349	-4.62171	3.80599e-06	0.00020423
ENSG00000110245	1439.28	-1.23184	0.32189	-3.82689	0.000129772	0.00258453
ENSG00000110315	527.422	-0.541376	0.151833	-3.5656	0.000363027	0.00558766
ENSG00000110324	153.97	1.03861	0.368291	2.82008	0.00480119	0.0365177
ENSG00000110347	109.201	1.74746	0.417011	4.19045	2.78397e-05	0.000810968
ENSG00000110446	72.4784	1.51446	0.305585	4.95596	7.19752e-07	6.06918e-05
ENSG00000110448	23.7823	1.36399	0.372103	3.66562	0.000246737	0.00419584
ENSG00000110628	490.525	-0.620281	0.164036	-3.78136	0.000155975	0.00294736
ENSG00000110651	448.824	0.682093	0.250788	2.7198	0.00653216	0.0452071
ENSG00000110693	885.543	-0.566931	0.161053	-3.52016	0.000431287	0.00640223
ENSG00000110719	506.584	0.759744	0.174109	4.36361	1.27932e-05	0.000459122
ENSG00000110848	542.653	1.10414	0.365307	3.0225	0.002507	0.0230648
ENSG00000110852	67.3772	1.25701	0.353544	3.55547	0.000377303	0.00573757
ENSG00000110876	42.2416	1.44348	0.345125	4.18247	2.88354e-05	0.000833922
ENSG00000110934	74.5376	1.04409	0.341923	3.05359	0.00226123	0.0214186
ENSG00000111012	12.661	1.03404	0.314583	3.28701	0.00101259	0.0120627
ENSG00000111052	120.984	-1.19097	0.235075	-5.06635	4.05518e-07	3.87054e-05
ENSG00000111199	3.72159	1.61428	0.409368	3.94336	8.0349e-05	0.00183153
ENSG00000111252	222.749	0.937427	0.242607	3.86398	0.000111555	0.00231081
ENSG00000111331	555.868	0.59836	0.214127	2.79441	0.00519941	0.038604
ENSG00000111335	158.491	1.11853	0.21643	5.1681	2.36485e-07	2.58208e-05
ENSG00000111344	34.5225	0.823935	0.283454	2.90677	0.00365187	0.0302145
ENSG00000111537	8.6309	1.48191	0.432009	3.43029	0.000602939	0.00824127
ENSG00000111666	727.039	-0.605286	0.157304	-3.84787	0.000119148	0.00242963
ENSG00000111684	665.602	-0.792823	0.171148	-4.63237	3.61505e-06	0.000198253
ENSG00000111701	212.404	-0.589221	0.19362	-3.04318	0.00234089	0.0219365
ENSG00000111716	312.582	0.989804	0.269863	3.6678	0.000244645	0.00416657
ENSG00000111728	23.4342	0.984222	0.35833	2.74669	0.00602	0.04269
ENSG00000111729	19.354	1.30578	0.393112	3.32164	0.000894894	0.0109938
ENSG00000111732	6.47194	-1.55364	0.428904	-3.62234	0.00029195	0.00479388
ENSG00000111801	474.928	0.804199	0.13799	5.82795	5.61126e-09	1.6136e-06
ENSG00000111802	2108.57	-0.857113	0.187903	-4.56146	5.07985e-06	0.000238957
ENSG00000111816	1348.47	-0.559175	0.180908	-3.09094	0.00199523	0.0196544
ENSG00000111817	168.579	1.32732	0.286183	4.63801	3.51776e-06	0.000195305
ENSG00000111846	317.987	-0.691225	0.160627	-4.30329	1.68284e-05	0.000565061
ENSG00000112033	265.017	-0.607806	0.155284	-3.91415	9.07231e-05	0.00199789
ENSG00000112137	86.3341	1.34019	0.383451	3.49507	0.000473931	0.00688044
ENSG00000112195	16.4228	1.56035	0.441438	3.5347	0.000408245	0.00611685
ENSG00000112210	78.1365	0.670506	0.18463	3.63162	0.00028165	0.00467811
ENSG00000112232	14.5232	-2.38081	0.428928	-5.5506	2.84695e-08	5.65107e-06
ENSG00000112242	162.183	0.65254	0.219481	2.9731	0.00294806	0.0258604
ENSG00000112276	12.09	1.05762	0.353252	2.99396	0.0027538	0.0246283
ENSG00000112290	20.2635	0.747761	0.21347	3.50289	0.000460244	0.006742
ENSG00000112394	127.31	-0.549404	0.184037	-2.98528	0.00283315	0.0250978
ENSG00000112494	23.5512	-0.827797	0.278026	-2.97741	0.00290697	0.025567
ENSG00000112531	280.096	1.01098	0.310391	3.25713	0.00112545	0.0130325
ENSG00000112541	50.0247	1.37022	0.34991	3.91593	9.00549e-05	0.00199008
ENSG00000112559	10.4673	1.35039	0.332689	4.059	4.92827e-05	0.00125901
ENSG00000112562	176.368	0.730751	0.244299	2.99122	0.0027787	0.0247522
ENSG00000112576	210.748	0.537229	0.165919	3.2379	0.00120413	0.0136627
ENSG00000112655	167.593	0.775573	0.252977	3.06579	0.00217096	0.0208008
ENSG00000112773	1085.25	-0.683253	0.16926	-4.03671	5.42064e-05	0.00135237
ENSG00000112818	7788.98	-0.999629	0.244162	-4.09411	4.23784e-05	0.00112624
ENSG00000112851	3537.48	-0.556114	0.141826	-3.92109	8.81484e-05	0.00195953
ENSG00000112877	34.6536	0.604288	0.225207	2.68326	0.0072909	0.0488748
ENSG00000113273	112.957	0.630176	0.165169	3.81533	0.000136	0.00267821
ENSG00000113492	37.1303	-2.42592	0.291952	-8.30934	9.62391e-17	3.08377e-13
ENSG00000113494	846.761	-0.623732	0.193558	-3.22245	0.00127098	0.014199
ENSG00000113532	173.542	0.964555	0.323959	2.9774	0.00290708	0.025567
ENSG00000113721	292.294	0.946866	0.331493	2.85637	0.00428517	0.0338319
ENSG00000113805	66.0309	-0.530066	0.195869	-2.70623	0.00680511	0.0466214
ENSG00000113924	236.052	-0.740781	0.160351	-4.61974	3.84215e-06	0.000204725
ENSG00000114013	52.0827	1.36212	0.355927	3.82695	0.000129739	0.00258453
ENSG00000114026	138.379	-0.626532	0.141649	-4.42312	9.72855e-06	0.000371108
ENSG00000114107	255.076	0.545747	0.156188	3.49417	0.000475535	0.00689926
ENSG00000114251	185.138	1.55645	0.285655	5.44871	5.07356e-08	8.36765e-06
ENSG00000114268	589.549	-1.19319	0.225454	-5.2924	1.2072e-07	1.5385e-05
ENSG00000114450	81.1157	1.19945	0.297694	4.02916	5.59775e-05	0.00138606
ENSG00000114455	1756.38	-0.509239	0.175707	-2.89823	0.00375279	0.0308243
ENSG00000114771	628.863	-1.76489	0.319913	-5.51679	3.45244e-08	6.50384e-06
ENSG00000114796	901.105	-0.501251	0.153856	-3.25792	0.00112231	0.0130095
ENSG00000114812	606.724	-0.865721	0.190761	-4.53825	5.6723e-06	0.000258597
ENSG00000114853	29.7796	0.797069	0.287887	2.76869	0.00562817	0.0408015
ENSG00000115042	144.526	-0.515327	0.134827	-3.82213	0.000132301	0.0026238
ENSG00000115112	46.793	0.952071	0.331424	2.87267	0.00407019	0.0325818
ENSG00000115165	317.604	1.06371	0.334035	3.18443	0.0014504	0.0156481
ENSG00000115232	209.759	1.10906	0.328678	3.37431	0.000740022	0.00957248
ENSG00000115255	729.399	-1.09334	0.232505	-4.70245	2.57054e-06	0.000155411
ENSG00000115295	42.7574	0.983499	0.346528	2.83815	0.00453755	0.0351441
ENSG00000115318	15.9357	1.00359	0.351299	2.85679	0.00427946	0.0337987
ENSG00000115363	15.3707	0.891448	0.268603	3.31883	0.00090395	0.0110675
ENSG00000115415	2372.42	1.58587	0.246174	6.44207	1.17855e-10	7.55282e-08
ENSG00000115419	2861.41	-0.946734	0.1493	-6.34115	2.28055e-10	1.34612e-07
ENSG00000115457	384.377	1.1913	0.249712	4.77068	1.83607e-06	0.000121484
ENSG00000115461	607.83	1.45395	0.32856	4.42523	9.63396e-06	0.000368754
ENSG00000115474	1446.46	-1.12885	0.313171	-3.60457	0.000312665	0.0050309
ENSG00000115523	22.8355	1.18784	0.43039	2.75991	0.00578174	0.0415922
ENSG00000115590	46.44	1.40541	0.379574	3.7026	0.000213403	0.00373081
ENSG00000115602	65.8073	1.02486	0.372453	2.75166	0.00592949	0.0422754
ENSG00000115604	64.488	1.06737	0.273262	3.90604	9.38221e-05	0.0020372
ENSG00000115607	28.5825	1.666	0.445941	3.73593	0.000187023	0.00338848
ENSG00000115616	144.537	-0.814081	0.252072	-3.22956	0.0012398	0.0139602
ENSG00000115718	8.54399	-1.77709	0.361268	-4.91903	8.69733e-07	6.94239e-05
ENSG00000115738	1109.94	-0.596082	0.13017	-4.57924	4.66661e-06	0.000228044
ENSG00000115841	237.795	-0.60175	0.182939	-3.28935	0.0010042	0.0120065
ENSG00000115850	584.285	-1.98545	0.369078	-5.37949	7.4699e-08	1.0672e-05
ENSG00000115902	143.445	0.785143	0.239157	3.28296	0.00102722	0.0122167
ENSG00000115919	38.3027	1.69207	0.396913	4.26308	2.01632e-05	0.000648506
ENSG00000116106	88.5218	0.725881	0.232427	3.12304	0.00178991	0.0182075
ENSG00000116132	22.9421	1.14079	0.36728	3.10605	0.00189601	0.0189505
ENSG00000116574	829.22	-0.766755	0.220175	-3.48247	0.000496803	0.00711964
ENSG00000116649	56.7446	0.839086	0.233467	3.59403	0.000325602	0.00517228
ENSG00000116663	56.3647	1.10157	0.234193	4.70369	2.55504e-06	0.000154906
ENSG00000116670	35.9391	0.61819	0.214172	2.88642	0.00389648	0.0316089
ENSG00000116701	188.64	2.19032	0.404872	5.4099	6.30608e-08	9.69271e-06
ENSG00000116704	725.19	-0.510387	0.132954	-3.83881	0.00012363	0.00248256
ENSG00000116761	105.285	-0.745125	0.189763	-3.92661	8.61501e-05	0.00192849
ENSG00000116774	74.2665	0.975945	0.34571	2.82301	0.00475744	0.0363452
ENSG00000116791	333.657	-0.526462	0.191029	-2.75593	0.00585253	0.04194
ENSG00000116793	78.8849	0.570609	0.139822	4.08095	4.48513e-05	0.00117662
ENSG00000116824	55.7858	0.95962	0.351655	2.72887	0.00635513	0.0442843
ENSG00000116852	78.9759	0.952708	0.247677	3.84657	0.000119782	0.00243173
ENSG00000116962	571.259	1.05061	0.340691	3.08375	0.00204408	0.0199603
ENSG00000116985	99.9216	-1.15585	0.281973	-4.09914	4.1468e-05	0.00110466
ENSG00000117009	13.1766	1.07863	0.40123	2.68831	0.00718149	0.0483436
ENSG00000117054	612.868	-0.887406	0.169369	-5.23947	1.61038e-07	1.94198e-05
ENSG00000117091	119.205	1.10591	0.363885	3.03918	0.00237226	0.0221247
ENSG00000117115	581.999	-1.25728	0.294431	-4.27022	1.95282e-05	0.000634807
ENSG00000117228	1219.37	1.64427	0.309919	5.30549	1.12369e-07	1.46537e-05
ENSG00000117280	135.868	-0.553332	0.195204	-2.83463	0.0045879	0.035423
ENSG00000117318	677.252	-0.680217	0.178643	-3.80768	0.000140275	0.00272656
ENSG00000117385	83.1403	0.731095	0.223343	3.27342	0.00106253	0.0125368
ENSG00000117394	259.504	0.844435	0.184534	4.57603	4.73875e-06	0.000229074
ENSG00000117461	209.991	1.19293	0.221489	5.38596	7.20592e-08	1.04277e-05
ENSG00000117528	1159.2	-0.525849	0.169287	-3.10625	0.00189473	0.0189505
ENSG00000117594	6.34659	2.09862	0.432485	4.85247	1.21932e-06	8.99646e-05
ENSG00000117791	353.893	-0.711105	0.160527	-4.42981	9.43162e-06	0.000365208
ENSG00000117877	33.9283	0.53293	0.19579	2.72194	0.00648993	0.0449843
ENSG00000117983	219.443	1.93594	0.420519	4.60368	4.1508e-06	0.000213538
ENSG00000118094	331.703	-1.14729	0.28815	-3.98157	6.84619e-05	0.00159958
ENSG00000118137	11430.5	-1.9291	0.382818	-5.03922	4.67443e-07	4.2139e-05
ENSG00000118257	64.3166	1.0045	0.318414	3.1547	0.00160663	0.016816
ENSG00000118276	124.053	-0.525245	0.159535	-3.29235	0.000993534	0.0119107
ENSG00000118473	18.5183	1.25464	0.385182	3.25726	0.00112493	0.0130325
ENSG00000118503	2405.07	0.998668	0.27277	3.6612	0.000251034	0.00424318
ENSG00000118640	558.152	-0.526322	0.114233	-4.60744	4.07662e-06	0.000211663
ENSG00000118707	81.7205	0.708309	0.220742	3.20876	0.00133309	0.0146718
ENSG00000118777	1640.98	-1.28164	0.31132	-4.1168	3.84177e-05	0.00105031
ENSG00000118804	29.4687	-1.19047	0.259843	-4.5815	4.61653e-06	0.000226584
ENSG00000118849	952.914	1.09405	0.348101	3.14291	0.0016728	0.0172907
ENSG00000118971	2451.25	0.554232	0.158728	3.49172	0.000479925	0.00694947
ENSG00000118997	190.423	-0.81916	0.254894	-3.21373	0.00131023	0.0145214
ENSG00000119042	442.027	-0.549083	0.129494	-4.24021	2.23312e-05	0.000694418
ENSG00000119121	1080	-1.30281	0.286495	-4.5474	5.43126e-06	0.000250665
ENSG00000119125	3404.65	-0.708147	0.203261	-3.48392	0.000494121	0.00710224
ENSG00000119326	191	0.535999	0.153112	3.5007	0.000464042	0.00678961
ENSG00000119535	142.865	2.03146	0.4507	4.50735	6.56422e-06	0.00028206
ENSG00000119547	7.18139	1.45945	0.342282	4.26388	2.00911e-05	0.000648407
ENSG00000119655	361.991	0.576792	0.123655	4.66452	3.09342e-06	0.000177457
ENSG00000119661	59.7864	0.534318	0.131583	4.06069	4.89287e-05	0.00125425
ENSG00000119686	482.609	-0.704655	0.180256	-3.90919	9.26079e-05	0.00201474
ENSG00000119729	123.779	1.0135	0.291031	3.48246	0.000496835	0.00711964
ENSG00000119862	410.518	-0.842428	0.180875	-4.65752	3.20042e-06	0.000183126
ENSG00000119900	215.977	0.672122	0.236556	2.84129	0.00449321	0.0348971
ENSG00000119950	363.288	-0.650007	0.186531	-3.48472	0.000492647	0.0070908
ENSG00000119969	296.051	0.653144	0.222158	2.93999	0.00328221	0.0278758
ENSG00000120057	158.132	-1.45771	0.313397	-4.65132	3.29813e-06	0.000185406
ENSG00000120137	2389	-0.785815	0.185072	-4.246	2.17621e-05	0.000683647
ENSG00000120217	154.439	1.28714	0.342702	3.75585	0.000172757	0.00318401
ENSG00000120262	14.8218	0.858314	0.31219	2.74933	0.00597164	0.042468
ENSG00000120280	19.7734	1.2514	0.394832	3.16944	0.00152736	0.016244
ENSG00000120341	58.1636	-0.670176	0.195325	-3.43108	0.000601189	0.00822737
ENSG00000120498	2.48732	1.25688	0.436411	2.88005	0.00397618	0.0320466
ENSG00000120708	574.571	1.46821	0.240897	6.09475	1.09608e-09	4.16695e-07
ENSG00000120896	192.43	-0.783958	0.276604	-2.83423	0.00459364	0.0354439
ENSG00000120913	175.788	-0.744326	0.235228	-3.16427	0.00155471	0.0164414
ENSG00000120915	1278.7	-0.565059	0.167854	-3.36637	0.000761635	0.00977874
ENSG00000121005	7.75685	1.15806	0.401867	2.88171	0.00395528	0.0319586
ENSG00000121207	92.9097	-2.25105	0.260097	-8.65465	4.94417e-18	2.77244e-14
ENSG00000121274	455.438	-0.548014	0.150863	-3.63252	0.000280664	0.00467357
ENSG00000121281	107.685	1.06224	0.323583	3.28274	0.00102804	0.0122198
ENSG00000121310	431.707	-0.634509	0.164223	-3.86371	0.000111677	0.00231081
ENSG00000121440	105.213	0.769441	0.211991	3.62959	0.000283874	0.00470342
ENSG00000121552	10.4911	1.28128	0.405983	3.156	0.00159948	0.0167568
ENSG00000121594	16.3259	1.45907	0.412336	3.53854	0.000402343	0.00604457
ENSG00000121690	230.845	-0.902895	0.23474	-3.84636	0.000119884	0.00243173
ENSG00000121691	1291.45	-0.616017	0.130547	-4.71874	2.37311e-06	0.000145833
ENSG00000121753	77.4541	0.57658	0.178141	3.23664	0.00120945	0.013701
ENSG00000121807	25.8152	1.66601	0.337871	4.93091	8.18464e-07	6.67569e-05
ENSG00000121898	40.1295	-1.28182	0.361079	-3.54998	0.000385262	0.00583486
ENSG00000121988	49.7538	0.520725	0.18247	2.85376	0.00432058	0.0339918
ENSG00000121989	405.565	-0.660355	0.177382	-3.72277	0.000197046	0.00351052
ENSG00000122121	3915.92	-1.19949	0.286148	-4.19184	2.76701e-05	0.000807075
ENSG00000122378	458.42	-1.3706	0.186016	-7.36816	1.73001e-13	2.98493e-10
ENSG00000122417	232.558	0.706275	0.174745	4.04175	5.30548e-05	0.00132963
ENSG00000122547	176.601	-0.535841	0.167135	-3.20604	0.00134575	0.014765
ENSG00000122592	46.8758	0.637934	0.176568	3.61297	0.000302712	0.0049357
ENSG00000122641	65.3938	2.74928	0.393765	6.98204	2.90921e-12	3.62519e-09
ENSG00000122644	995.622	-0.796371	0.154018	-5.17064	2.33297e-07	2.56512e-05
ENSG00000122694	130.389	0.551673	0.165409	3.33521	0.000852343	0.0105683
ENSG00000122711	4205.85	0.876524	0.27768	3.1566	0.00159618	0.0167301
ENSG00000122756	78.5299	-1.88963	0.415267	-4.55039	5.35465e-06	0.000247639
ENSG00000122861	326.373	1.46285	0.324399	4.50941	6.50082e-06	0.00028095
ENSG00000122862	1545.58	1.55671	0.398813	3.90336	9.48652e-05	0.0020502
ENSG00000122873	347.974	-0.535685	0.125936	-4.25364	2.1032e-05	0.000669145
ENSG00000122884	298.375	0.566547	0.157319	3.60126	0.000316675	0.00507721
ENSG00000122971	846.98	-0.564216	0.157756	-3.57651	0.000348214	0.00543145
ENSG00000123131	226.887	0.546523	0.175964	3.10588	0.00189713	0.0189505
ENSG00000123146	673.971	0.753783	0.181479	4.15356	3.27349e-05	0.000925905
ENSG00000123213	150.98	-0.548376	0.143175	-3.8301	0.000128091	0.00255841
ENSG00000123329	61.5654	0.977172	0.349886	2.79283	0.00522486	0.0387033
ENSG00000123342	58.2697	1.57204	0.355847	4.41775	9.97336e-06	0.000377876
ENSG00000123388	4.12966	-1.63758	0.426149	-3.84274	0.000121668	0.00244975
ENSG00000123643	845.809	-0.961002	0.219058	-4.38698	1.14937e-05	0.000424717
ENSG00000123689	454.09	1.28746	0.409749	3.14207	0.00167756	0.0173081
ENSG00000123843	42.1157	0.981678	0.357363	2.747	0.00601423	0.0426702
ENSG00000124067	69.4575	0.923671	0.294442	3.13702	0.00170675	0.0175285
ENSG00000124107	24.5972	1.13883	0.416155	2.73656	0.00620855	0.0436955
ENSG00000124126	278.006	1.07131	0.336876	3.18012	0.00147216	0.015822
ENSG00000124171	396.579	-0.518166	0.148198	-3.49644	0.000471515	0.00685424
ENSG00000124205	424.137	-1.03681	0.190507	-5.4424	5.25675e-08	8.60649e-06
ENSG00000124225	225.355	0.833586	0.217473	3.83305	0.000126566	0.00253245
ENSG00000124233	1.38175	1.28338	0.450364	2.84964	0.00437683	0.034314
ENSG00000124253	10001.2	-1.14235	0.264676	-4.31604	1.58855e-05	0.000545653
ENSG00000124256	54.0793	1.53577	0.334458	4.59183	4.39384e-06	0.000219009
ENSG00000124257	18.4788	-0.841234	0.260512	-3.22916	0.00124154	0.0139727
ENSG00000124299	1323.24	-0.994902	0.222561	-4.47025	7.81287e-06	0.000322401
ENSG00000124406	1556.58	-0.596436	0.123571	-4.82668	1.38826e-06	9.854e-05
ENSG00000124496	119.31	0.714215	0.182622	3.9109	9.19542e-05	0.00200651
ENSG00000124508	108.349	0.987999	0.220562	4.47947	7.48286e-06	0.000313135
ENSG00000124549	39.8209	0.702343	0.183864	3.8199	0.000133508	0.00264073
ENSG00000124615	200.089	-0.728027	0.232051	-3.13736	0.00170478	0.0175279
ENSG00000124762	2163.13	-0.524273	0.128526	-4.07911	4.52078e-05	0.00118045
ENSG00000124767	632.246	-0.533586	0.181767	-2.93555	0.00332956	0.02815
ENSG00000124813	36.0602	0.861919	0.299829	2.8747	0.0040441	0.0324077
ENSG00000124839	492.984	-0.894053	0.162326	-5.50777	3.63403e-08	6.62693e-06
ENSG00000124875	86.3599	1.76049	0.415541	4.23663	2.269e-05	0.000698361
ENSG00000124942	23398.2	-0.664757	0.201892	-3.29263	0.000992536	0.0119107
ENSG00000125046	94.1894	-1.05006	0.272758	-3.84978	0.000118224	0.00242171
ENSG00000125089	64.9749	0.972564	0.290308	3.35012	0.000807777	0.0101732
ENSG00000125144	806.453	-1.43988	0.300465	-4.79217	1.64983e-06	0.000112479
ENSG00000125148	832.272	-1.00638	0.246049	-4.09018	4.31033e-05	0.00113876
ENSG00000125255	2242.05	-1.28759	0.337803	-3.81167	0.000138034	0.00270347
ENSG00000125347	2020.19	0.808518	0.209752	3.85464	0.000115898	0.00238933
ENSG00000125384	74.8749	0.860385	0.277928	3.09571	0.00196342	0.019435
ENSG00000125409	6.7728	-0.905103	0.321128	-2.81851	0.00482468	0.0366715
ENSG00000125538	858.972	2.29928	0.429191	5.35725	8.45002e-08	1.17723e-05
ENSG00000125648	601.111	-0.64407	0.210166	-3.06458	0.00217977	0.0208584
ENSG00000125744	12.0841	0.869809	0.317452	2.73997	0.00614448	0.0433535
ENSG00000125746	146.293	0.544811	0.159631	3.41295	0.000642647	0.00862115
ENSG00000125775	1143.17	-0.540217	0.124168	-4.3507	1.35702e-05	0.000482375
ENSG00000125780	9.57445	-1.12509	0.324755	-3.46443	0.000531351	0.00748161
ENSG00000125798	60.8114	0.594386	0.187822	3.16463	0.00155283	0.0164321
ENSG00000125821	82.7056	0.502275	0.154782	3.24504	0.00117432	0.0134457
ENSG00000125841	20.7085	0.755479	0.256739	2.94259	0.00325476	0.0277478
ENSG00000125845	520.855	-0.613887	0.211914	-2.89687	0.0037691	0.0309221
ENSG00000125850	111.866	-0.537096	0.121537	-4.41921	9.90616e-06	0.000375965
ENSG00000125895	37.2018	-0.839978	0.270214	-3.10857	0.00187994	0.0188839
ENSG00000125910	7.73623	1.10674	0.412128	2.68542	0.00724387	0.0486321
ENSG00000125966	19.9336	-1.66924	0.377563	-4.42107	9.82112e-06	0.000373369
ENSG00000126107	855.862	-0.553845	0.129605	-4.27333	1.92576e-05	0.000629153
ENSG00000126218	44.4664	-0.856849	0.319926	-2.67827	0.00740033	0.0493136
ENSG00000126262	188.344	1.85581	0.372552	4.98135	6.31416e-07	5.44718e-05
ENSG00000126264	21.0079	0.963855	0.357891	2.69315	0.00707798	0.0478622
ENSG00000126351	507.403	-0.520443	0.155684	-3.34295	0.000828923	0.0103674
ENSG00000126353	30.7116	1.04592	0.38032	2.75009	0.00595783	0.0424101
ENSG00000126561	178.938	0.852946	0.210183	4.05812	4.94701e-05	0.00126093
ENSG00000126562	121.373	-0.617899	0.225316	-2.74236	0.00609987	0.0431201
ENSG00000126759	27.7258	1.17704	0.347361	3.38853	0.000702681	0.00922243
ENSG00000126860	39.3537	1.12884	0.385431	2.92878	0.00340294	0.0286624
ENSG00000127074	68.2049	-0.90971	0.314203	-2.8953	0.00378801	0.0310318
ENSG00000127084	49.1662	1.15026	0.352133	3.26654	0.00108871	0.0127785
ENSG00000127124	37.7835	0.762438	0.256708	2.97006	0.00297742	0.0260364
ENSG00000127129	201.913	-0.65924	0.244268	-2.69884	0.00695813	0.0473516
ENSG00000127311	151.191	0.631864	0.204396	3.09137	0.00199235	0.0196363
ENSG00000127507	71.8868	1.591	0.307209	5.17889	2.23213e-07	2.52862e-05
ENSG00000127831	6170.9	-0.62093	0.167241	-3.71278	0.000204997	0.00362339
ENSG00000127947	393.647	0.611102	0.129244	4.72828	2.2643e-06	0.000142011
ENSG00000127948	1101.16	-0.534091	0.136533	-3.9118	9.16094e-05	0.00200651
ENSG00000127951	1522.4	0.782717	0.23323	3.35599	0.000790826	0.0100329
ENSG00000127954	119.692	1.3306	0.358476	3.71183	0.000205765	0.00363404
ENSG00000128011	1.42676	1.40332	0.452385	3.10204	0.00192194	0.0191087
ENSG00000128203	37.9087	1.00515	0.22517	4.46396	8.04587e-06	0.000328723
ENSG00000128242	77.2762	-1.08156	0.29037	-3.72478	0.000195486	0.00349105
ENSG00000128268	440.065	-0.831432	0.202122	-4.11351	3.89684e-05	0.00105691
ENSG00000128283	226.78	0.660249	0.184751	3.57371	0.000351956	0.00547459
ENSG00000128284	201.072	1.09127	0.211857	5.15096	2.59151e-07	2.74541e-05
ENSG00000128311	759.177	-0.574623	0.16097	-3.56975	0.000357323	0.00552361
ENSG00000128335	360.764	0.523845	0.181842	2.88077	0.00396701	0.0320303
ENSG00000128340	53.9491	0.970647	0.330401	2.93778	0.00330571	0.0279906
ENSG00000128394	16.8337	0.955366	0.251274	3.80209	0.000143481	0.00276961
ENSG00000128422	6.71976	2.21778	0.435112	5.09702	3.45043e-07	3.47055e-05
ENSG00000128512	141.614	1.20389	0.321414	3.74561	0.000179957	0.00328562
ENSG00000128578	33.6402	1.29941	0.333977	3.89073	9.99444e-05	0.00212488
ENSG00000128602	33.8696	0.868787	0.315377	2.75476	0.00587355	0.0420643
ENSG00000128683	3.39648	1.95773	0.439709	4.45233	8.4944e-06	0.000342058
ENSG00000128791	193.571	0.796612	0.211366	3.76887	0.000163986	0.00307029
ENSG00000128805	8.69717	0.788746	0.294526	2.67802	0.00740594	0.049325
ENSG00000128918	38.0274	1.788	0.432776	4.13147	3.60448e-05	0.000997244
ENSG00000129038	41.451	0.86057	0.314966	2.73226	0.00629012	0.0440622
ENSG00000129116	564.884	0.643423	0.102483	6.27836	3.42158e-10	1.96785e-07
ENSG00000129214	31.9315	-1.71384	0.356482	-4.80765	1.52718e-06	0.000106269
ENSG00000129270	127.006	-1.12949	0.275395	-4.10137	4.10718e-05	0.00109933
ENSG00000129277	203.842	1.75281	0.422197	4.15163	3.30112e-05	0.000932546
ENSG00000129450	8.57699	1.40478	0.400446	3.50804	0.000451427	0.00665713
ENSG00000129473	236.883	-0.596934	0.129389	-4.61348	3.95986e-06	0.000207891
ENSG00000129657	310.655	0.548711	0.161634	3.39477	0.000686851	0.00905297
ENSG00000129667	131.306	1.08669	0.230484	4.71484	2.41899e-06	0.000148246
ENSG00000129946	42.9957	0.924328	0.222138	4.16104	3.16798e-05	0.000900604
ENSG00000130052	40.9705	1.07453	0.348511	3.0832	0.00204784	0.0199796
ENSG00000130055	145.492	-1.43897	0.27911	-5.15554	2.52896e-07	2.72714e-05
ENSG00000130203	333.537	1.40104	0.336981	4.15763	3.21571e-05	0.000913019
ENSG00000130208	18.4287	1.53981	0.340303	4.52484	6.04421e-06	0.000268833
ENSG00000130234	3652.04	-1.00718	0.238325	-4.22606	2.37823e-05	0.000722814
ENSG00000130244	108.148	-0.534007	0.167969	-3.1792	0.00147683	0.0158432
ENSG00000130303	155.793	1.50131	0.241996	6.20388	5.50862e-10	2.779e-07
ENSG00000130304	19.2846	0.910505	0.252357	3.608	0.000308565	0.0049828
ENSG00000130338	1153.77	-0.556428	0.138956	-4.00436	6.21867e-05	0.00149853
ENSG00000130363	293.091	-0.525195	0.123652	-4.24736	2.16309e-05	0.000681913
ENSG00000130413	41.866	-0.534969	0.192218	-2.78314	0.00538355	0.0394876
ENSG00000130487	6.43752	1.60304	0.379916	4.21947	2.4488e-05	0.000741907
ENSG00000130508	200.921	1.04993	0.349665	3.00267	0.00267626	0.0240981
ENSG00000130545	221.232	-0.52878	0.162938	-3.24529	0.00117329	0.0134457
ENSG00000130592	142.693	1.02122	0.356543	2.86423	0.00418025	0.0332847
ENSG00000130635	372.636	1.01074	0.366747	2.75596	0.005852	0.04194
ENSG00000130734	272.768	-0.679024	0.165648	-4.09919	4.14597e-05	0.00110466
ENSG00000130755	49.9548	1.16953	0.343908	3.40071	0.000672112	0.008941
ENSG00000130775	117.36	1.50983	0.355858	4.24279	2.20761e-05	0.000689702
ENSG00000130816	466.81	0.575559	0.172089	3.34454	0.00082418	0.0103333
ENSG00000130822	17.7082	1.80182	0.397377	4.53427	5.78031e-06	0.000262884
ENSG00000130830	441.95	-0.534776	0.191537	-2.79203	0.00523784	0.0387867
ENSG00000130881	94.5106	0.674216	0.207348	3.25162	0.00114748	0.0132261
ENSG00000131042	34.7012	1.91	0.415302	4.59906	4.2441e-06	0.000216353
ENSG00000131203	312.97	2.33656	0.350713	6.66233	2.69529e-11	2.15912e-08
ENSG00000131238	279.956	0.842009	0.198472	4.24246	2.21086e-05	0.000689702
ENSG00000131355	36.7433	1.8461	0.384045	4.807	1.53213e-06	0.000106269
ENSG00000131482	2493.5	-1.69688	0.412328	-4.11536	3.86568e-05	0.00105165
ENSG00000131746	59.8882	1.38871	0.33495	4.14602	3.38303e-05	0.000952863
ENSG00000131781	936.196	-0.993776	0.223675	-4.44296	8.87317e-06	0.000350726
ENSG00000131791	431.664	-0.778696	0.202329	-3.84866	0.000118768	0.0024262
ENSG00000131831	60.4232	0.547292	0.189521	2.88776	0.00387999	0.0315892
ENSG00000131873	255.835	0.767333	0.18821	4.077	4.56206e-05	0.00118709
ENSG00000131910	69.5498	-0.717078	0.232472	-3.08458	0.00203839	0.0199221
ENSG00000132003	41.8965	0.594738	0.156135	3.80912	0.000139463	0.00272251
ENSG00000132142	462.554	0.578794	0.155438	3.72362	0.000196383	0.00350149
ENSG00000132170	259.546	-0.736531	0.17451	-4.22057	2.43683e-05	0.000739622
ENSG00000132205	98.2241	1.32058	0.287482	4.5936	4.35654e-06	0.000218119
ENSG00000132274	495.983	1.34066	0.245233	5.46686	4.58066e-08	7.96467e-06
ENSG00000132357	116.843	0.81944	0.223068	3.67351	0.000239245	0.00410265
ENSG00000132386	126.369	1.20842	0.328054	3.6836	0.000229967	0.00396477
ENSG00000132437	1272.6	-0.736845	0.182892	-4.02886	5.6048e-05	0.00138606
ENSG00000132514	38.5341	1.15118	0.36022	3.19577	0.00139458	0.0151868
ENSG00000132530	463.064	0.57649	0.179435	3.21281	0.00131444	0.0145318
ENSG00000132561	1290.58	-0.791638	0.240991	-3.28492	0.0010201	0.0121384
ENSG00000132874	68.0526	-2.61119	0.39609	-6.59243	4.32696e-11	3.03293e-08
ENSG00000132879	20.0017	0.823929	0.223864	3.68049	0.000232785	0.00400719
ENSG00000132965	73.8706	1.30592	0.343141	3.80579	0.000141352	0.00273793
ENSG00000133019	122.028	0.744112	0.25304	2.94068	0.00327489	0.0278347
ENSG00000133048	67.2223	2.39275	0.449022	5.3288	9.88664e-08	1.33573e-05
ENSG00000133065	51.5875	0.754041	0.25026	3.01302	0.00258658	0.0235459
ENSG00000133067	40.0584	0.731584	0.24554	2.97949	0.0028873	0.0254768
ENSG00000133106	589.534	0.55946	0.194431	2.87742	0.00400937	0.0321869
ENSG00000133107	7.30933	2.17311	0.427715	5.08075	3.75948e-07	3.65619e-05
ENSG00000133135	778.998	-0.729532	0.19725	-3.69852	0.000216863	0.0037854
ENSG00000133216	1134.83	0.521541	0.177481	2.93856	0.00329736	0.0279515
ENSG00000133246	4.05178	1.01189	0.365833	2.76598	0.00567515	0.041036
ENSG00000133313	2933.13	-0.535482	0.157008	-3.41053	0.000648371	0.00869031
ENSG00000133317	10.0026	1.63321	0.372471	4.3848	1.1609e-05	0.00042617
ENSG00000133321	502.799	0.655403	0.142089	4.61262	3.97616e-06	0.000207891
ENSG00000133328	126.346	-0.969403	0.28893	-3.35515	0.00079323	0.0100521
ENSG00000133475	9.7514	-1.00535	0.344067	-2.92197	0.00347826	0.0291383
ENSG00000133477	562.118	-0.580705	0.170421	-3.40747	0.000655674	0.00875924
ENSG00000133574	140.405	0.944491	0.302403	3.12329	0.00178841	0.0182006
ENSG00000133619	15.8527	0.898325	0.253847	3.53885	0.000401879	0.00604165
ENSG00000133636	1133.82	-1.31948	0.390882	-3.37565	0.000736405	0.0095367
ENSG00000133740	72.51	0.855993	0.270211	3.16787	0.00153562	0.0162984
ENSG00000133818	486.063	-0.643022	0.167179	-3.84632	0.000119906	0.00243173
ENSG00000133962	107.101	0.680876	0.236748	2.87595	0.00402816	0.0323107
ENSG00000134013	96.7251	0.92476	0.342516	2.6999	0.00693602	0.0472514
ENSG00000134042	41.1515	-1.21492	0.334318	-3.63402	0.000279036	0.00465337
ENSG00000134072	33.9273	0.894216	0.280839	3.18408	0.00145213	0.0156582
ENSG00000134107	559.883	0.906626	0.193125	4.69451	2.6724e-06	0.000159134
ENSG00000134121	266.231	0.966892	0.360824	2.67968	0.00736926	0.0492308
ENSG00000134240	765.309	-3.17119	0.322639	-9.8289	8.45353e-23	1.24829e-18
ENSG00000134245	124.398	0.827755	0.275504	3.00452	0.00266004	0.0239752
ENSG00000134250	993.314	0.691893	0.120835	5.72593	1.02871e-08	2.59257e-06
ENSG00000134256	60.569	1.12697	0.23511	4.79339	1.63986e-06	0.00011214
ENSG00000134285	90.1523	0.735139	0.209428	3.51022	0.000447731	0.00662004
ENSG00000134317	25.5808	0.89313	0.266143	3.35583	0.000791278	0.010033
ENSG00000134324	359.77	0.986615	0.170949	5.77141	7.86132e-09	2.17691e-06
ENSG00000134339	16.7213	2.33016	0.436383	5.33972	9.30926e-08	1.27321e-05
ENSG00000134460	25.7221	1.76921	0.370361	4.77699	1.7794e-06	0.000119497
ENSG00000134470	114.033	0.748858	0.19476	3.84503	0.000120539	0.00243796
ENSG00000134489	11.4293	1.75967	0.402006	4.37723	1.20199e-05	0.000436962
ENSG00000134508	138.845	-0.586063	0.192871	-3.03863	0.00237656	0.0221371
ENSG00000134571	1.37475	1.66523	0.446717	3.72771	0.000193225	0.00345898
ENSG00000134590	62.1269	0.597932	0.185008	3.23193	0.00122959	0.0139002
ENSG00000134602	160.13	0.744704	0.244103	3.05077	0.00228252	0.0215476
ENSG00000134716	802.267	-1.35408	0.262973	-5.14913	2.61702e-07	2.75586e-05
ENSG00000134802	24.4505	1.10518	0.379799	2.90991	0.00361536	0.030012
ENSG00000134827	26.9517	2.12808	0.446604	4.76503	1.88825e-06	0.000123663
ENSG00000134955	14.6381	1.45523	0.351303	4.14239	3.43712e-05	0.000964889
ENSG00000135045	151.218	-0.648874	0.148919	-4.35723	1.31721e-05	0.000471211
ENSG00000135046	328.36	1.06945	0.311942	3.42835	0.000607271	0.00827903
ENSG00000135047	163.253	0.80072	0.277759	2.88279	0.00394169	0.0318717
ENSG00000135069	54.1974	1.08323	0.286101	3.78619	0.000152976	0.00290538
ENSG00000135074	116.705	0.89423	0.333773	2.67916	0.00738076	0.0492417
ENSG00000135077	29.2528	1.64235	0.337183	4.87081	1.11142e-06	8.42759e-05
ENSG00000135093	148.7	-0.513309	0.155279	-3.30573	0.000947284	0.0114604
ENSG00000135097	38.2391	0.594304	0.19306	3.07834	0.00208159	0.0201946
ENSG00000135111	862.031	-0.580601	0.149075	-3.89469	9.83243e-05	0.00210039
ENSG00000135124	400.248	-0.559497	0.166831	-3.35368	0.000797454	0.0100828
ENSG00000135148	386.155	0.555446	0.171607	3.23673	0.00120909	0.013701
ENSG00000135220	1785.41	-0.900345	0.254174	-3.54224	0.000396747	0.00598053
ENSG00000135253	24.7899	-0.933659	0.278458	-3.35297	0.0007995	0.0100944
ENSG00000135318	454.357	-0.686218	0.249693	-2.74825	0.00599148	0.0425657
ENSG00000135437	32.8762	-0.81295	0.208364	-3.90159	9.55627e-05	0.0020551
ENSG00000135476	282.624	-0.804914	0.196222	-4.10206	4.09494e-05	0.00109736
ENSG00000135480	11.3111	1.56855	0.354111	4.42954	9.44364e-06	0.000365208
ENSG00000135549	403.124	-0.80661	0.168058	-4.7996	1.5898e-06	0.000109384
ENSG00000135604	79.3861	1.84508	0.396235	4.65653	3.21585e-06	0.000183541
ENSG00000135617	100.407	-0.511954	0.162889	-3.14296	0.00167251	0.0172907
ENSG00000135631	54.3758	0.716594	0.22896	3.12978	0.00174936	0.0178843
ENSG00000135636	122.675	1.40959	0.343494	4.10368	4.06636e-05	0.00109183
ENSG00000135697	197.05	0.695843	0.238859	2.9132	0.00357743	0.0297854
ENSG00000135702	125.447	-0.589744	0.189242	-3.11635	0.00183103	0.0184834
ENSG00000135744	73.9621	-0.905241	0.296065	-3.05758	0.00223135	0.0212253
ENSG00000135749	102.793	1.0007	0.207456	4.82368	1.40933e-06	9.972e-05
ENSG00000135773	304.366	-0.942099	0.272371	-3.45888	0.000542424	0.00756157
ENSG00000135821	2136.05	0.60513	0.217206	2.78597	0.00533675	0.0392728
ENSG00000135838	56.9525	0.968265	0.31717	3.05282	0.002267	0.0214371
ENSG00000135842	176.541	1.31329	0.361909	3.62879	0.000284756	0.00470677
ENSG00000135905	292.284	0.818446	0.276743	2.95743	0.0031022	0.026814
ENSG00000135917	149.243	-1.39078	0.275269	-5.05244	4.36201e-07	4.05975e-05
ENSG00000135925	2.90701	1.21812	0.443782	2.74487	0.00605355	0.0428645
ENSG00000135929	659.854	-0.545325	0.167097	-3.26351	0.0011004	0.0128559
ENSG00000135931	49.5872	0.589555	0.178045	3.31127	0.00092873	0.011303
ENSG00000135953	208.221	-0.615214	0.130199	-4.72518	2.29915e-06	0.000142853
ENSG00000135960	21.1664	1.34015	0.268434	4.99248	5.96099e-07	5.22285e-05
ENSG00000135976	200.291	0.622289	0.158894	3.91638	8.98902e-05	0.0019884
ENSG00000136010	22.4918	0.782195	0.27516	2.84269	0.00447349	0.0348162
ENSG00000136040	225.518	1.49869	0.341971	4.3825	1.17324e-05	0.000429295
ENSG00000136044	1104.42	-0.628237	0.171478	-3.66366	0.000248641	0.00421958
ENSG00000136048	105.128	1.23539	0.258185	4.78492	1.71055e-06	0.000116266
ENSG00000136059	1185.46	-0.588145	0.154175	-3.81479	0.000136298	0.00268172
ENSG00000136099	7.38923	1.25589	0.425365	2.95249	0.00315221	0.0270793
ENSG00000136167	1222.54	1.07299	0.394379	2.72072	0.00651408	0.0451099
ENSG00000136235	178.321	1.50868	0.355219	4.2472	2.16461e-05	0.000681913
ENSG00000136244	45.9142	1.57299	0.391226	4.02067	5.80331e-05	0.00142416
ENSG00000136250	91.3252	1.18406	0.342027	3.46189	0.000536401	0.00751331
ENSG00000136286	48.4776	0.96909	0.356915	2.71518	0.00662396	0.0456929
ENSG00000136305	660.207	-0.874829	0.209083	-4.18412	2.86268e-05	0.000829586
ENSG00000136371	11.3043	-0.764403	0.27085	-2.82224	0.00476899	0.0363714
ENSG00000136425	154.392	-0.784293	0.171973	-4.56057	5.10146e-06	0.000238957
ENSG00000136457	35.4431	-1.23984	0.330491	-3.75152	0.000175765	0.00323034
ENSG00000136630	20.6879	1.0478	0.379426	2.76153	0.00575307	0.0414524
ENSG00000136653	191.421	1.14407	0.357012	3.20457	0.00135267	0.0148146
ENSG00000136854	62.3982	1.00802	0.186491	5.40517	6.47479e-08	9.81281e-06
ENSG00000136869	205.796	1.51438	0.329636	4.59409	4.34644e-06	0.0002181
ENSG00000136872	47670.3	-0.85916	0.215139	-3.99351	6.5101e-05	0.00154838
ENSG00000136997	398.681	0.630847	0.183232	3.44289	0.00057553	0.00795387
ENSG00000137193	415.559	-0.50441	0.157229	-3.20811	0.00133608	0.0146976
ENSG00000137198	13.5352	0.855612	0.262825	3.25544	0.00113215	0.0130898
ENSG00000137267	388.245	-0.5211	0.135811	-3.83695	0.000124573	0.00249703
ENSG00000137274	216.175	-0.919632	0.184531	-4.98362	6.2407e-07	5.40459e-05
ENSG00000137285	26.798	-0.742041	0.23838	-3.11285	0.00185288	0.0186787
ENSG00000137393	152.752	0.94537	0.328426	2.87849	0.00399587	0.032113
ENSG00000137509	318.35	0.659137	0.173507	3.7989	0.000145339	0.00279646
ENSG00000137558	13.9118	1.75997	0.41484	4.24254	2.21005e-05	0.000689702
ENSG00000137571	37.3236	0.713403	0.220331	3.23787	0.00120424	0.0136627
ENSG00000137573	335.964	1.04164	0.342699	3.03951	0.00236965	0.0221095
ENSG00000137575	1552.33	0.632918	0.182306	3.47174	0.000517088	0.00733604
ENSG00000137642	3527.67	-0.605286	0.168973	-3.58214	0.000340785	0.00534543
ENSG00000137673	20.4797	1.77214	0.452677	3.91481	9.04757e-05	0.00199741
ENSG00000137700	742.688	-0.546884	0.148457	-3.68378	0.000229801	0.00396477
ENSG00000137710	139.98	1.06435	0.324274	3.28225	0.00102981	0.0122345
ENSG00000137745	1.77349	1.21296	0.453211	2.67637	0.00744244	0.0495059
ENSG00000137809	26.2183	1.28676	0.392495	3.27841	0.00104393	0.0123434
ENSG00000137819	384.688	-1.14041	0.283393	-4.02414	5.71848e-05	0.00140642
ENSG00000137841	63.7241	0.903693	0.304773	2.96514	0.00302546	0.0263232
ENSG00000137857	10.5681	1.07954	0.372402	2.89885	0.00374531	0.0307944
ENSG00000137860	1072.88	-2.23713	0.366522	-6.10368	1.03656e-09	4.15178e-07
ENSG00000137878	37.9621	-0.63313	0.218624	-2.89597	0.00377983	0.0309866
ENSG00000137936	306.781	-0.643934	0.136411	-4.72055	2.35204e-06	0.000145334
ENSG00000137959	134.896	1.18477	0.27827	4.25763	2.06603e-05	0.000660128
ENSG00000137965	127.102	0.706531	0.242083	2.91855	0.00351665	0.0294103
ENSG00000138030	1194.48	-0.976245	0.235691	-4.14206	3.44206e-05	0.000965069
ENSG00000138075	100.19	-0.781162	0.257637	-3.03202	0.00242921	0.0225714
ENSG00000138079	1347.93	-0.783276	0.228225	-3.43203	0.000599077	0.00821351
ENSG00000138080	373.943	1.10165	0.392038	2.81007	0.00495314	0.0372815
ENSG00000138101	30.758	0.782842	0.216907	3.60912	0.00030724	0.00497574
ENSG00000138109	244.358	-0.890434	0.255318	-3.48755	0.000487469	0.00703146
ENSG00000138115	38.1868	-1.81566	0.434708	-4.17672	2.95739e-05	0.000847181
ENSG00000138119	568.961	0.67975	0.178521	3.80768	0.000140278	0.00272656
ENSG00000138135	36.1706	1.07868	0.373788	2.8858	0.00390416	0.0316481
ENSG00000138166	919.073	-0.677536	0.208305	-3.25261	0.0011435	0.0132005
ENSG00000138185	143.341	0.880912	0.326686	2.69651	0.00700701	0.0475417
ENSG00000138308	277.661	-0.73539	0.18369	-4.00344	6.24281e-05	0.00150082
ENSG00000138316	42.9388	0.829426	0.289653	2.86351	0.00418974	0.0333247
ENSG00000138378	33.872	1.21809	0.332588	3.66247	0.000249797	0.00422545
ENSG00000138448	1112.88	0.523606	0.150051	3.48952	0.000483892	0.00699336
ENSG00000138496	757.675	0.803306	0.231949	3.46329	0.000533605	0.00748515
ENSG00000138623	53.1666	0.91805	0.319416	2.87416	0.00405108	0.0324521
ENSG00000138660	508.618	-0.624019	0.144612	-4.31514	1.59503e-05	0.000546616
ENSG00000138669	568.672	-1.1969	0.302544	-3.95611	7.61793e-05	0.00174722
ENSG00000138670	502.559	0.533137	0.171529	3.10814	0.00188266	0.018894
ENSG00000138678	382.134	-0.870412	0.216829	-4.01428	5.96287e-05	0.00144748
ENSG00000138722	207.157	1.1789	0.3621	3.25573	0.001131	0.0130832
ENSG00000138744	430.011	-1.0081	0.206972	-4.87068	1.11216e-06	8.42759e-05
ENSG00000138755	219.933	2.52821	0.434946	5.81271	6.14703e-09	1.74529e-06
ENSG00000138759	92.9331	-1.03461	0.273917	-3.77711	0.000158657	0.00299301
ENSG00000138792	6965.62	-0.899195	0.248994	-3.61132	0.000304644	0.00495558
ENSG00000138821	437.575	0.616726	0.201229	3.0648	0.00217819	0.0208522
ENSG00000138964	40.3929	1.09308	0.375522	2.91083	0.00360473	0.029946
ENSG00000139044	166.364	0.741356	0.231303	3.20513	0.00135003	0.0148002
ENSG00000139144	79.734	-1.39809	0.229205	-6.09972	1.06253e-09	4.16695e-07
ENSG00000139182	135.46	0.832718	0.2634	3.16141	0.00157006	0.0165335
ENSG00000139209	31.7568	-2.48373	0.369679	-6.71861	1.8347e-11	1.52416e-08
ENSG00000139278	91.6068	1.04792	0.339126	3.09007	0.0020011	0.0197002
ENSG00000139289	313.254	0.982171	0.258157	3.80455	0.000142061	0.00274455
ENSG00000139405	135.189	-0.723467	0.18389	-3.93424	8.34592e-05	0.00189281
ENSG00000139508	719.948	-0.939005	0.205725	-4.56436	5.01015e-06	0.000237585
ENSG00000139514	571.712	0.748888	0.178158	4.20351	2.62806e-05	0.000777669
ENSG00000139540	1649.77	-0.855003	0.156757	-5.45432	4.91618e-08	8.35379e-06
ENSG00000139567	319.893	1.05138	0.206946	5.08045	3.76541e-07	3.65619e-05
ENSG00000139572	10.3596	1.91934	0.451645	4.24966	2.14097e-05	0.000678277
ENSG00000139629	431.574	-0.779613	0.24783	-3.14575	0.00165659	0.0172104
ENSG00000139641	380.086	0.583071	0.154009	3.78596	0.000153115	0.00290556
ENSG00000139668	67.2822	0.520491	0.142738	3.64648	0.000265855	0.0044501
ENSG00000139679	110.26	0.86624	0.217239	3.9875	6.67721e-05	0.00157321
ENSG00000139874	124.246	-0.855991	0.184628	-4.63631	3.54682e-06	0.000196433
ENSG00000139970	23.0882	0.950643	0.263241	3.6113	0.00030467	0.00495558
ENSG00000140030	148.836	1.36943	0.403008	3.39803	0.000678733	0.00899231
ENSG00000140044	295.613	-0.515392	0.146285	-3.5232	0.000426366	0.00634599
ENSG00000140057	25.3105	0.594335	0.213767	2.78029	0.005431	0.0398096
ENSG00000140105	1244.79	1.59574	0.302502	5.27515	1.32644e-07	1.66213e-05
ENSG00000140274	188.064	1.65434	0.450625	3.67122	0.000241396	0.00413638
ENSG00000140279	2049.66	1.77448	0.451641	3.92895	8.53169e-05	0.00191557
ENSG00000140284	404.052	-0.830525	0.199854	-4.15567	3.24341e-05	0.000918557
ENSG00000140285	37.0286	1.26533	0.349723	3.6181	0.000296773	0.00485176
ENSG00000140323	153.088	-0.707678	0.255836	-2.76614	0.00567246	0.0410298
ENSG00000140367	172.691	0.536091	0.132812	4.03646	5.42636e-05	0.00135237
ENSG00000140368	15.1447	1.03622	0.351957	2.94418	0.00323812	0.0276412
ENSG00000140379	300.816	2.03531	0.413412	4.9232	8.51418e-07	6.86953e-05
ENSG00000140391	3269.37	-0.536103	0.121808	-4.4012	1.07656e-05	0.000401784
ENSG00000140464	387.277	0.859526	0.183428	4.68591	2.78719e-06	0.000164518
ENSG00000140474	540.955	-0.6965	0.211367	-3.29522	0.000983456	0.0118278
ENSG00000140511	46.0991	1.44526	0.34909	4.14007	3.47199e-05	0.000971033
ENSG00000140557	2.86151	-1.30815	0.412989	-3.16753	0.00153739	0.0163043
ENSG00000140678	120.828	1.98604	0.41082	4.83434	1.33588e-06	9.63463e-05
ENSG00000140743	419.634	-0.675192	0.155968	-4.32904	1.49762e-05	0.000519993
ENSG00000140749	94.3205	2.12414	0.411051	5.16758	2.37141e-07	2.58208e-05
ENSG00000140848	278.077	-0.745494	0.206486	-3.61038	0.000305744	0.00496584
ENSG00000140853	739.808	1.59122	0.255444	6.22924	4.68709e-10	2.48443e-07
ENSG00000140931	37.4755	1.0489	0.325346	3.22395	0.00126434	0.0141442
ENSG00000140932	5.53932	1.35351	0.451846	2.99551	0.00273987	0.0245527
ENSG00000140937	234.933	1.24148	0.321765	3.85833	0.000114164	0.00235792
ENSG00000140961	239.253	-0.88675	0.18746	-4.73034	2.24139e-06	0.00014122
ENSG00000141052	24.5215	1.04234	0.348099	2.99439	0.00274996	0.0246136
ENSG00000141150	10.4628	-0.989849	0.367992	-2.68987	0.00714803	0.0482051
ENSG00000141424	144.391	0.543937	0.144815	3.75608	0.000172595	0.00318363
ENSG00000141431	45.9953	-1.67281	0.29697	-5.63292	1.77182e-08	3.78494e-06
ENSG00000141434	4023.87	-1.57298	0.306727	-5.12826	2.9244e-07	3.02277e-05
ENSG00000141441	474.399	-0.522073	0.162079	-3.2211	0.00127701	0.0142434
ENSG00000141504	449.699	-0.92701	0.193991	-4.77863	1.76492e-06	0.00011888
ENSG00000141505	4.61507	0.978674	0.353869	2.76564	0.00568118	0.0410664
ENSG00000141506	67.7334	1.25876	0.347178	3.6257	0.000288185	0.0047467
ENSG00000141540	26.0717	0.902299	0.289238	3.11957	0.00181115	0.018357
ENSG00000141542	77.5031	-0.62269	0.184635	-3.37255	0.000744754	0.00962445
ENSG00000141574	975.146	-0.752622	0.228887	-3.28818	0.00100839	0.0120495
ENSG00000141736	2173.39	-0.527698	0.170843	-3.08878	0.00200979	0.0197545
ENSG00000141756	79.9999	0.94903	0.316534	2.9982	0.00271581	0.0243717
ENSG00000142089	457.5	1.26254	0.230222	5.48403	4.15749e-08	7.34271e-06
ENSG00000142173	1151.14	0.990467	0.36893	2.6847	0.00725946	0.0486814
ENSG00000142185	21.5502	1.13551	0.376132	3.0189	0.00253693	0.0232676
ENSG00000142227	38.7131	1.09682	0.341397	3.21275	0.00131471	0.0145318
ENSG00000142347	126.761	1.63264	0.347423	4.69929	2.61071e-06	0.000157158
ENSG00000142405	3.82334	1.55509	0.429208	3.62317	0.000291015	0.00478553
ENSG00000142484	210.564	-1.34927	0.260332	-5.18288	2.18489e-07	2.50036e-05
ENSG00000142494	6.68919	1.1665	0.401279	2.90695	0.00364976	0.0302082
ENSG00000142512	78.6814	1.10923	0.351928	3.15188	0.00162223	0.016924
ENSG00000142583	477.704	-0.91747	0.245738	-3.73353	0.000188816	0.0034072
ENSG00000142606	77.861	-1.44428	0.289288	-4.99253	5.95924e-07	5.22285e-05
ENSG00000142611	20.3019	0.898675	0.226961	3.9596	7.5076e-05	0.00172891
ENSG00000142661	222.756	-1.12145	0.222077	-5.04983	4.42206e-07	4.08176e-05
ENSG00000142677	486.789	-0.590562	0.181056	-3.26176	0.00110722	0.0129079
ENSG00000142733	104.894	0.731017	0.235551	3.10344	0.00191287	0.0190438
ENSG00000142748	5.86698	1.18808	0.435264	2.72957	0.00634168	0.0442584
ENSG00000142949	6032.83	-0.513974	0.148054	-3.47154	0.000517487	0.00733706
ENSG00000143061	503.768	-0.647374	0.165271	-3.91705	8.96393e-05	0.00198677
ENSG00000143110	23.8913	1.0739	0.345839	3.10519	0.00190155	0.0189733
ENSG00000143126	65.8744	0.565641	0.192358	2.94056	0.00327622	0.0278354
ENSG00000143167	2892.71	-0.551922	0.124366	-4.43788	9.08485e-06	0.000356247
ENSG00000143179	385.177	-0.586016	0.142289	-4.1185	3.81341e-05	0.00104438
ENSG00000143199	13.7356	-0.829875	0.260309	-3.18803	0.00143244	0.0154767
ENSG00000143226	229.702	2.30216	0.412114	5.58623	2.32047e-08	4.77505e-06
ENSG00000143257	10.6476	-1.40654	0.381247	-3.68932	0.000224853	0.00390359
ENSG00000143365	341.842	-1.22511	0.20442	-5.9931	2.05883e-09	6.7001e-07
ENSG00000143369	45.1489	0.919267	0.334726	2.74633	0.0060266	0.0426964
ENSG00000143387	195.407	1.33987	0.325588	4.11522	3.86809e-05	0.00105165
ENSG00000143418	959.942	-0.673756	0.128841	-5.22937	1.70093e-07	2.01862e-05
ENSG00000143434	57.6482	-0.912072	0.298608	-3.05442	0.00225499	0.0213776
ENSG00000143452	8.23125	1.25251	0.329149	3.80531	0.000141629	0.00274072
ENSG00000143627	79.2761	-1.22643	0.309169	-3.96687	7.28235e-05	0.00168569
ENSG00000143702	197.729	0.602007	0.20851	2.88718	0.00388709	0.0316089
ENSG00000143858	4.54583	-1.08155	0.388243	-2.78576	0.00534026	0.0392857
ENSG00000143921	173.943	-0.692813	0.213581	-3.2438	0.00117948	0.0134841
ENSG00000144035	56.2481	-1.63656	0.433187	-3.77796	0.00015812	0.00298538
ENSG00000144036	1055.32	-0.691067	0.178665	-3.86794	0.000109757	0.00229008
ENSG00000144061	8.35032	0.836458	0.297127	2.81515	0.00487538	0.0369075
ENSG00000144063	2703.83	-0.718879	0.177622	-4.04723	5.18268e-05	0.00130762
ENSG00000144115	134.39	-1.13721	0.375424	-3.02915	0.00245246	0.0227497
ENSG00000144191	13.4349	-1.37473	0.328202	-4.18866	2.80604e-05	0.000814224
ENSG00000144229	1.5687	1.21093	0.448043	2.70271	0.00687762	0.0469747
ENSG00000144331	3.76628	-1.24906	0.391735	-3.18854	0.00142992	0.0154644
ENSG00000144410	777.462	-1.26147	0.364675	-3.45916	0.00054186	0.0075584
ENSG00000144485	123.22	0.564919	0.195703	2.88662	0.0038941	0.0316089
ENSG00000144596	11.2922	1.20723	0.348532	3.46376	0.000532686	0.00748515
ENSG00000144619	156.737	-0.686525	0.240783	-2.85122	0.00435516	0.034168
ENSG00000144648	20.5031	-0.948629	0.235357	-4.03059	5.5636e-05	0.00138044
ENSG00000144802	1709.07	0.63591	0.222932	2.85248	0.00433798	0.0340765
ENSG00000144810	11.5171	1.19167	0.38878	3.06516	0.0021755	0.0208354
ENSG00000144815	56.6142	0.731143	0.273394	2.67432	0.00748799	0.0497457
ENSG00000144837	15.6761	1.26097	0.373085	3.37986	0.000725236	0.0094466
ENSG00000144843	35.4551	0.83094	0.308413	2.69425	0.00705483	0.0477345
ENSG00000144852	911.428	-0.505592	0.148268	-3.40999	0.000649651	0.00869951
ENSG00000144857	31.1477	1.04296	0.350275	2.97754	0.00290571	0.025567
ENSG00000145113	431.643	1.27374	0.365184	3.48795	0.000486742	0.0070255
ENSG00000145217	39.0672	-0.86749	0.271091	-3.19999	0.00137431	0.0150223
ENSG00000145246	259.888	0.551979	0.1004	5.4978	3.8456e-08	6.84578e-06
ENSG00000145247	350.368	-0.596673	0.132182	-4.51401	6.36119e-06	0.000277051
ENSG00000145384	5828.66	-1.20797	0.236355	-5.11081	3.20787e-07	3.25577e-05
ENSG00000145391	385.75	1.00218	0.189259	5.29527	1.18838e-07	1.52316e-05
ENSG00000145476	612.855	-0.681219	0.186123	-3.66004	0.000252172	0.00425201
ENSG00000145626	39.0397	-1.72322	0.403238	-4.27346	1.92465e-05	0.000629153
ENSG00000145730	443.426	0.622905	0.167566	3.71738	0.000201302	0.00357498
ENSG00000145779	173.033	0.765362	0.269543	2.83948	0.00451871	0.0350465
ENSG00000145850	1.98646	1.23764	0.447789	2.7639	0.00571154	0.0412194
ENSG00000146021	50.1575	0.751998	0.182959	4.11019	3.95336e-05	0.00106451
ENSG00000146039	682.162	-0.911144	0.179249	-5.08312	3.71294e-07	3.63674e-05
ENSG00000146054	4.23955	1.80115	0.42449	4.2431	2.20453e-05	0.000689702
ENSG00000146070	57.616	1.94933	0.400522	4.86696	1.13326e-06	8.55859e-05
ENSG00000146112	116.235	0.951045	0.337698	2.81626	0.00485866	0.0368548
ENSG00000146192	44.0166	1.23631	0.363172	3.4042	0.000663576	0.00885066
ENSG00000146197	3.5127	1.09048	0.394401	2.76489	0.00569414	0.0411467
ENSG00000146205	227.959	-0.688859	0.245596	-2.80485	0.00503405	0.0376254
ENSG00000146242	124.409	0.513511	0.164343	3.12463	0.00178027	0.0181424
ENSG00000146411	32.7148	0.791209	0.293512	2.69566	0.00702484	0.0476177
ENSG00000146426	455.499	-0.588653	0.188891	-3.11636	0.00183098	0.0184834
ENSG00000146521	23.1881	-1.20882	0.237518	-5.08939	3.59224e-07	3.57548e-05
ENSG00000146540	88.0856	0.66567	0.189704	3.50899	0.000449809	0.00663836
ENSG00000146592	31.9164	1.35998	0.35942	3.78382	0.00015444	0.00292329
ENSG00000146858	29.3573	0.860769	0.193024	4.45938	8.2197e-06	0.000334606
ENSG00000147010	344.843	0.63566	0.161925	3.92563	8.65016e-05	0.00193058
ENSG00000147036	15.5074	-1.10451	0.241826	-4.56736	4.93902e-06	0.000235206
ENSG00000147065	756.707	0.864931	0.309674	2.79304	0.00522159	0.0387033
ENSG00000147100	35.0306	1.40524	0.298681	4.7048	2.54109e-06	0.000154882
ENSG00000147164	439.198	-0.512338	0.141939	-3.60956	0.000306717	0.00497445
ENSG00000147206	32.0423	1.28147	0.314765	4.07119	4.67741e-05	0.00121429
ENSG00000147251	248.659	0.791089	0.253113	3.12543	0.00177543	0.0181015
ENSG00000147255	2.36635	1.14298	0.408191	2.8001	0.00510867	0.0380563
ENSG00000147408	38.2262	1.24663	0.310228	4.01843	5.8587e-05	0.00143411
ENSG00000147443	23.8955	1.19674	0.389954	3.06894	0.00214823	0.0206359
ENSG00000147485	2.31804	1.1141	0.411142	2.70977	0.00673305	0.0462266
ENSG00000147606	6.90103	1.02831	0.332402	3.09357	0.00197761	0.0195485
ENSG00000147804	588.838	-0.940213	0.202938	-4.63301	3.6038e-06	0.000198253
ENSG00000147872	1889.63	-0.913843	0.192469	-4.74801	2.05431e-06	0.000132029
ENSG00000147883	839.676	-1.0499	0.221307	-4.74408	2.09451e-06	0.000133466
ENSG00000148057	117.383	-0.761075	0.18964	-4.01326	5.98866e-05	0.0014506
ENSG00000148123	2.38717	-1.15955	0.42474	-2.73001	0.00633317	0.0442584
ENSG00000148218	318.556	-0.568135	0.133107	-4.26825	1.97016e-05	0.000639518
ENSG00000148219	64.3177	-0.623578	0.187295	-3.3294	0.000870344	0.010754
ENSG00000148288	15.4814	0.817762	0.279241	2.92852	0.00340581	0.0286758
ENSG00000148346	1233.98	1.77644	0.412502	4.3065	1.6586e-05	0.000559436
ENSG00000148357	287.523	1.14415	0.201758	5.67092	1.42034e-08	3.18583e-06
ENSG00000148484	214.097	0.503822	0.12924	3.89833	9.68565e-05	0.00207383
ENSG00000148584	1593.75	-0.663641	0.160074	-4.14583	3.38579e-05	0.000952863
ENSG00000148600	514.787	-1.49813	0.261941	-5.71934	1.06938e-08	2.63584e-06
ENSG00000148655	8.45247	1.00068	0.308343	3.24534	0.00117309	0.0134457
ENSG00000148671	1502.41	-1.33352	0.276589	-4.8213	1.42623e-06	0.000100283
ENSG00000148730	2060.75	-0.913166	0.167587	-5.44891	5.06805e-08	8.36765e-06
ENSG00000148734	6.89722	1.46945	0.40656	3.61436	0.000301093	0.00491522
ENSG00000148773	1550.62	0.624572	0.23318	2.6785	0.00739536	0.0493097
ENSG00000148803	180.016	-0.640822	0.163734	-3.9138	9.08536e-05	0.00199789
ENSG00000148841	125.676	0.998712	0.25592	3.90245	9.52252e-05	0.00205144
ENSG00000148848	15.1016	1.10736	0.355269	3.11696	0.00182728	0.0184798
ENSG00000148942	1469.24	-1.31806	0.355752	-3.705	0.000211389	0.00371007
ENSG00000148985	115.47	-0.750073	0.123406	-6.07808	1.21633e-09	4.33054e-07
ENSG00000149043	17.1868	-1.37831	0.305988	-4.50446	6.65415e-06	0.000285378
ENSG00000149131	123.393	1.34991	0.32407	4.1655	3.10671e-05	0.000885431
ENSG00000149177	949.368	-0.557542	0.125518	-4.44192	8.91589e-06	0.000351458
ENSG00000149257	398.243	0.590785	0.218669	2.70173	0.00689799	0.0470777
ENSG00000149485	85.1546	1.45937	0.322896	4.51961	6.19523e-06	0.00027212
ENSG00000149531	128.96	-0.809242	0.192492	-4.20402	2.62216e-05	0.000777182
ENSG00000149577	746.992	-0.795911	0.188671	-4.21851	2.45922e-05	0.000743402
ENSG00000149582	298.634	-0.90954	0.253985	-3.58108	0.000342178	0.00536342
ENSG00000150347	599.145	0.528576	0.122436	4.31716	1.58048e-05	0.00054455
ENSG00000150457	80.6013	1.03712	0.234318	4.42613	9.59397e-06	0.000368393
ENSG00000150527	89.3703	-0.663581	0.182863	-3.62884	0.000284699	0.00470677
ENSG00000150593	2280.41	-0.636761	0.160599	-3.96492	7.34209e-05	0.00169776
ENSG00000150637	18.24	0.971904	0.335133	2.90006	0.00373094	0.0306876
ENSG00000150681	45.7485	1.55436	0.345494	4.49894	6.82926e-06	0.000291772
ENSG00000150867	188.431	0.717468	0.253921	2.82556	0.00471986	0.0361442
ENSG00000150893	8.20131	-1.3295	0.366633	-3.62625	0.000287568	0.00474276
ENSG00000150977	77.5965	1.3052	0.319157	4.08953	4.32254e-05	0.00114064
ENSG00000150995	280.168	0.92133	0.290804	3.16822	0.00153378	0.0162938
ENSG00000151012	200.626	1.06708	0.335381	3.18168	0.00146422	0.0157442
ENSG00000151062	51.2876	-0.781964	0.21023	-3.71956	0.000199573	0.00355271
ENSG00000151117	14.9664	0.891394	0.308342	2.89093	0.00384106	0.0313633
ENSG00000151136	30.5368	0.778055	0.271924	2.8613	0.00421914	0.0334755
ENSG00000151320	99.7175	-0.89357	0.162011	-5.51548	3.47822e-08	6.50384e-06
ENSG00000151388	26.8116	1.23563	0.371139	3.32929	0.000870678	0.010754
ENSG00000151422	211.548	0.55288	0.132335	4.17787	2.94246e-05	0.000845063
ENSG00000151490	78.9929	0.861121	0.223855	3.84678	0.00011968	0.00243173
ENSG00000151617	39.485	1.39979	0.318591	4.39369	1.11442e-05	0.000413166
ENSG00000151623	1702.61	-0.533573	0.137593	-3.8779	0.000105363	0.00221905
ENSG00000151640	1.65484	1.31765	0.453684	2.90434	0.00368026	0.0304045
ENSG00000151718	49.6941	0.933766	0.320625	2.91233	0.00358747	0.0298385
ENSG00000151726	437.781	1.94861	0.361692	5.38748	7.14526e-08	1.0407e-05
ENSG00000151743	29.2197	0.780844	0.20315	3.84368	0.000121205	0.00244559
ENSG00000151746	47.9544	0.674258	0.237472	2.83932	0.00452096	0.0350519
ENSG00000151790	49.6027	1.21948	0.369315	3.302	0.000959967	0.0115826
ENSG00000151835	128.577	0.911029	0.252865	3.60284	0.000314764	0.00505379
ENSG00000151883	421.042	0.908296	0.159979	5.67758	1.36615e-08	3.1268e-06
ENSG00000152022	78.9593	0.741252	0.276291	2.68286	0.00729949	0.0488885
ENSG00000152078	315.716	-0.972247	0.2107	-4.61437	3.94287e-06	0.000207891
ENSG00000152104	107.446	0.664	0.203207	3.26761	0.0010846	0.0127436
ENSG00000152207	22.3036	1.35308	0.326916	4.13891	3.4896e-05	0.00097353
ENSG00000152229	89.7811	1.03596	0.304669	3.40029	0.000673147	0.00894472
ENSG00000152527	100.755	0.924011	0.298662	3.09384	0.00197585	0.0195407
ENSG00000152642	576.492	-0.548489	0.147599	-3.71607	0.000202347	0.00359071
ENSG00000152661	206.395	0.975674	0.350281	2.78541	0.00534604	0.0393024
ENSG00000152669	6.37519	1.69116	0.396579	4.26437	2.00468e-05	0.000647911
ENSG00000152700	1418.59	-0.627233	0.174682	-3.59071	0.00032978	0.00521432
ENSG00000152766	116.141	0.950168	0.332797	2.85509	0.00430242	0.0338846
ENSG00000152782	292.273	-0.755233	0.221859	-3.40411	0.0006638	0.00885066
ENSG00000152784	9.46624	1.12849	0.390237	2.89181	0.00383033	0.031287
ENSG00000152785	364.408	-0.854401	0.238438	-3.58333	0.00033924	0.00532853
ENSG00000152818	1574.36	0.794718	0.133803	5.93945	2.85979e-09	9.03451e-07
ENSG00000152952	783.951	-1.00218	0.19457	-5.15072	2.59486e-07	2.74541e-05
ENSG00000153002	7.91255	1.49718	0.452618	3.30782	0.000940244	0.011406
ENSG00000153029	119.921	0.738759	0.215705	3.42486	0.000615123	0.00835182
ENSG00000153250	142.865	1.0127	0.312283	3.24288	0.00118326	0.0135104
ENSG00000153292	33.4849	1.55248	0.416689	3.72576	0.000194724	0.00348021
ENSG00000153303	164.154	-1.86003	0.337485	-5.51146	3.55864e-08	6.54264e-06
ENSG00000153363	34.4628	0.909378	0.196847	4.61972	3.84259e-06	0.000204725
ENSG00000153395	233.124	0.971087	0.268783	3.6129	0.000302787	0.0049357
ENSG00000153551	20.6811	1.0001	0.352615	2.83623	0.004565	0.0352714
ENSG00000153561	1054.52	-0.558716	0.139932	-3.99278	6.53041e-05	0.00154838
ENSG00000153721	856.001	-0.670405	0.213033	-3.14696	0.00164978	0.0171556
ENSG00000153774	406.342	-0.550366	0.129844	-4.23867	2.24848e-05	0.000696424
ENSG00000153944	384.741	0.563233	0.160566	3.5078	0.000451821	0.00665856
ENSG00000153956	78.8878	0.706475	0.232302	3.04119	0.00235646	0.0220047
ENSG00000153982	75.1128	-0.785287	0.159484	-4.92392	8.4829e-07	6.869e-05
ENSG00000154035	75.744	-0.926178	0.229571	-4.03439	5.47443e-05	0.00136144
ENSG00000154096	67.7913	1.02527	0.353082	2.90378	0.00368683	0.0304364
ENSG00000154099	4.22594	1.54117	0.439627	3.50563	0.000455521	0.0066999
ENSG00000154134	36.2332	0.695088	0.253502	2.74194	0.00610774	0.0431515
ENSG00000154153	473.37	-0.916434	0.241262	-3.7985	0.000145575	0.00279646
ENSG00000154188	33.0971	1.28011	0.330247	3.87622	0.000106093	0.00222816
ENSG00000154217	101.048	0.75393	0.272397	2.76776	0.00564434	0.0409055
ENSG00000154258	37.6136	0.812727	0.273462	2.97199	0.00295874	0.0259439
ENSG00000154269	370.234	-0.824838	0.303724	-2.71575	0.00661253	0.0456788
ENSG00000154328	38.6366	0.646347	0.184481	3.5036	0.000459015	0.00673711
ENSG00000154429	90.9154	0.651184	0.181289	3.59196	0.000328205	0.00520256
ENSG00000154511	96.2916	0.738276	0.152416	4.84382	1.27366e-06	9.3056e-05
ENSG00000154589	17.3554	1.80566	0.384646	4.69434	2.6747e-06	0.000159134
ENSG00000154639	1361.04	-0.66483	0.163034	-4.07786	4.54529e-05	0.0011841
ENSG00000154736	83.3707	0.951338	0.336619	2.82616	0.00471094	0.0360883
ENSG00000154760	79.1691	0.883781	0.236541	3.73628	0.000186766	0.00338848
ENSG00000154803	265.323	-0.525097	0.137998	-3.80511	0.00014174	0.00274072
ENSG00000154856	60.0912	1.22299	0.232074	5.26985	1.36537e-07	1.68271e-05
ENSG00000154928	12.9065	1.06988	0.358593	2.98355	0.00284922	0.0251805
ENSG00000154930	706.126	-0.600479	0.158362	-3.7918	0.00014956	0.002855
ENSG00000155016	144.3	-0.910078	0.19408	-4.68919	2.74293e-06	0.000162332
ENSG00000155099	23.9509	0.732883	0.26379	2.77828	0.00546476	0.0399478
ENSG00000155307	276.945	1.62077	0.396	4.09285	4.26099e-05	0.00113105
ENSG00000155324	569.099	-0.60877	0.139504	-4.36383	1.27807e-05	0.000459122
ENSG00000155366	726.426	-0.514916	0.170587	-3.01849	0.00254039	0.0232861
ENSG00000155465	1042.75	-0.867799	0.20467	-4.23999	2.23527e-05	0.000694418
ENSG00000155629	434.612	1.04515	0.330884	3.15865	0.00158503	0.0166443
ENSG00000155659	33.5308	1.02254	0.359885	2.84128	0.00449322	0.0348971
ENSG00000155666	259.767	-1.23494	0.24392	-5.06289	4.12941e-07	3.90813e-05
ENSG00000155760	279.027	-0.908464	0.23049	-3.94144	8.09943e-05	0.00184434
ENSG00000155850	896.459	-1.27843	0.252867	-5.05573	4.28741e-07	4.00839e-05
ENSG00000155926	171.249	1.29074	0.366423	3.52254	0.000427439	0.00635352
ENSG00000156049	50.802	0.640578	0.170412	3.75899	0.000170602	0.00315207
ENSG00000156050	69.7483	-0.690368	0.197272	-3.49957	0.000466007	0.00680503
ENSG00000156127	14.8112	1.1392	0.41381	2.75296	0.0059059	0.0421743
ENSG00000156219	3.75574	1.53833	0.444692	3.45932	0.000541538	0.0075584
ENSG00000156222	422.766	-1.21288	0.290162	-4.18001	2.91502e-05	0.000838445
ENSG00000156284	40.5885	-1.48713	0.452451	-3.28684	0.0010132	0.0120627
ENSG00000156345	82.3969	-1.27085	0.27593	-4.6057	4.11087e-06	0.00021197
ENSG00000156515	246.921	0.675901	0.179328	3.76908	0.00016385	0.00307029
ENSG00000156587	430.067	1.03057	0.18305	5.62999	1.80224e-08	3.8136e-06
ENSG00000156687	107.037	-0.750988	0.236541	-3.17487	0.00149903	0.016034
ENSG00000156920	64.4091	-0.816007	0.23585	-3.45985	0.00054047	0.00755781
ENSG00000157110	71.1544	1.11192	0.348368	3.19179	0.00141392	0.0153432
ENSG00000157150	13.4782	-0.672373	0.244383	-2.75131	0.00593568	0.0423061
ENSG00000157168	26.5158	1.36211	0.339346	4.01393	5.97167e-05	0.00144805
ENSG00000157184	387.134	-0.545194	0.169973	-3.20754	0.00133876	0.014718
ENSG00000157193	31.9183	1.32052	0.365638	3.61153	0.00030439	0.00495558
ENSG00000157227	695.01	0.528412	0.171306	3.0846	0.00203823	0.0199221
ENSG00000157326	153.859	-0.803196	0.158853	-5.05621	4.27662e-07	4.00839e-05
ENSG00000157502	1.75874	-1.76478	0.448721	-3.93291	8.3922e-05	0.00189947
ENSG00000157542	9.32288	1.07424	0.277929	3.86517	0.000111013	0.00230579
ENSG00000157551	51.5943	2.07149	0.442643	4.67981	2.87144e-06	0.000168603
ENSG00000157657	90.3402	1.38024	0.238398	5.78965	7.05322e-09	1.97755e-06
ENSG00000157766	1.63065	1.29046	0.453312	2.84673	0.00441715	0.0345576
ENSG00000157796	66.8708	0.814887	0.201226	4.04961	5.13022e-05	0.00130023
ENSG00000158050	193.439	1.0899	0.363325	2.99978	0.00270173	0.0242982
ENSG00000158106	19.5	1.43656	0.292781	4.90662	9.26605e-07	7.26705e-05
ENSG00000158109	423.024	-0.823449	0.150957	-5.45486	4.90102e-08	8.35379e-06
ENSG00000158163	10.2935	1.11112	0.357508	3.10795	0.00188392	0.0188982
ENSG00000158186	26.2883	1.04649	0.338711	3.08964	0.002004	0.019712
ENSG00000158352	122.006	0.602357	0.206803	2.91271	0.00358312	0.0298217
ENSG00000158485	1.40623	1.23312	0.453132	2.72133	0.00650191	0.0450395
ENSG00000158488	3.10229	1.40963	0.434005	3.24795	0.00116239	0.0133636
ENSG00000158516	66.8042	1.38221	0.347144	3.98167	6.84316e-05	0.00159958
ENSG00000158517	39.9314	1.54631	0.345317	4.47794	7.53651e-06	0.000314208
ENSG00000158552	250.224	-0.627969	0.138707	-4.5273	5.97431e-06	0.000267052
ENSG00000158555	45.6064	0.66874	0.231434	2.88955	0.00385788	0.0314891
ENSG00000158604	906.002	-0.5146	0.128856	-3.9936	6.50788e-05	0.00154838
ENSG00000158714	36.4038	1.99923	0.390863	5.11491	3.1389e-07	3.20025e-05
ENSG00000158825	131.725	-0.77803	0.262865	-2.95981	0.00307824	0.0266995
ENSG00000158828	489.721	-0.573962	0.155774	-3.68458	0.000229079	0.00395858
ENSG00000158865	176.904	-0.904009	0.313845	-2.88043	0.00397132	0.0320372
ENSG00000158869	98.0499	2.16083	0.378719	5.70562	1.15922e-08	2.76609e-06
ENSG00000158955	2.53327	-1.78419	0.431472	-4.13513	3.5475e-05	0.000986002
ENSG00000158966	77.4438	1.17071	0.226106	5.17772	2.24618e-07	2.53175e-05
ENSG00000159189	165.712	1.6079	0.325954	4.93291	8.10125e-07	6.65609e-05
ENSG00000159212	37.1398	1.70134	0.216763	7.84881	4.20003e-15	8.64292e-12
ENSG00000159216	261.535	0.765191	0.191969	3.986	6.71951e-05	0.00157986
ENSG00000159217	2.25878	-1.86464	0.438931	-4.24815	2.15546e-05	0.000680944
ENSG00000159228	1373.81	-0.755667	0.229437	-3.29358	0.000989218	0.0118844
ENSG00000159231	30.7446	1.13339	0.286956	3.9497	7.82488e-05	0.00178729
ENSG00000159339	3.97616	1.40143	0.42583	3.29105	0.000998151	0.0119597
ENSG00000159403	344.927	1.09697	0.339965	3.22671	0.00125223	0.0140649
ENSG00000159423	17.1467	0.751458	0.238908	3.14538	0.00165871	0.0172245
ENSG00000159433	149.782	0.77998	0.246059	3.16989	0.00152498	0.0162342
ENSG00000159640	3718.97	-0.898258	0.304886	-2.9462	0.003217	0.0274913
ENSG00000159733	231.585	-0.511131	0.151293	-3.37842	0.000729032	0.00946855
ENSG00000159840	296.576	0.67015	0.148197	4.52202	6.12531e-06	0.000270988
ENSG00000159871	12.1935	0.966427	0.35169	2.74795	0.00599685	0.0425662
ENSG00000159899	37.6687	0.84044	0.222536	3.77665	0.000158953	0.00299607
ENSG00000160183	34.7795	1.69472	0.35258	4.80662	1.53504e-06	0.000106269
ENSG00000160200	169.627	-1.14434	0.298282	-3.83644	0.000124831	0.00249996
ENSG00000160216	1029.69	-0.586158	0.131291	-4.46458	8.0227e-06	0.000328374
ENSG00000160219	35.4996	1.09164	0.347131	3.14477	0.0016622	0.0172387
ENSG00000160255	316.394	1.83309	0.344126	5.3268	9.99603e-08	1.33573e-05
ENSG00000160325	216.821	-0.547122	0.173541	-3.1527	0.00161768	0.016908
ENSG00000160570	332.615	-0.526509	0.166672	-3.15896	0.00158335	0.0166345
ENSG00000160588	153.685	-0.52771	0.141103	-3.73989	0.000184098	0.00335172
ENSG00000160593	172.848	1.52695	0.331209	4.61023	4.02224e-06	0.000209325
ENSG00000160685	1329.27	-0.671485	0.159897	-4.19948	2.67531e-05	0.00078957
ENSG00000160791	19.2594	1.40335	0.352457	3.98161	6.84514e-05	0.00159958
ENSG00000160796	695.448	0.640799	0.197469	3.24506	0.00117427	0.0134457
ENSG00000160868	4510.2	-1.95801	0.355163	-5.51298	3.52804e-08	6.54e-06
ENSG00000160870	36.9179	-1.71052	0.370199	-4.62056	3.82715e-06	0.000204725
ENSG00000160883	21.62	2.0815	0.365773	5.69069	1.26525e-08	2.95619e-06
ENSG00000160932	123.047	0.770574	0.282309	2.72954	0.00634218	0.0442584
ENSG00000160957	67.7496	0.612322	0.227689	2.68929	0.00716047	0.0482354
ENSG00000161013	2050	-0.627743	0.146991	-4.27062	1.94929e-05	0.00063458
ENSG00000161091	186.332	0.708961	0.148535	4.77303	1.81473e-06	0.000120427
ENSG00000161395	197.43	-0.610733	0.178252	-3.42624	0.00061201	0.00832467
ENSG00000161533	2885.88	-0.739789	0.189162	-3.91088	9.19614e-05	0.00200651
ENSG00000161638	181.151	1.06315	0.344311	3.08775	0.00201676	0.0198056
ENSG00000161642	6.71702	1.29992	0.402698	3.22802	0.00124651	0.0140147
ENSG00000161647	20.9119	0.962299	0.239466	4.01852	5.85651e-05	0.00143411
ENSG00000161791	142.431	0.873913	0.309782	2.82106	0.00478652	0.0364556
ENSG00000161905	16.3891	1.65061	0.312105	5.28863	1.23235e-07	1.56168e-05
ENSG00000161929	22.3978	1.35788	0.383667	3.53921	0.000401327	0.0060374
ENSG00000161944	2.09333	1.42162	0.453203	3.13682	0.00170789	0.0175322
ENSG00000161955	28.9387	0.580087	0.211956	2.73683	0.00620341	0.0436868
ENSG00000162062	17.9174	0.793812	0.274443	2.89245	0.00382254	0.0312462
ENSG00000162078	89.4657	0.671437	0.222898	3.0123	0.00259273	0.0235819
ENSG00000162104	501.053	-0.688494	0.196777	-3.49885	0.000467262	0.00681803
ENSG00000162174	131.781	0.781242	0.271235	2.88031	0.00397281	0.0320372
ENSG00000162344	12.2943	-1.96262	0.405426	-4.84088	1.29265e-06	9.38324e-05
ENSG00000162366	268.58	0.758208	0.266771	2.84217	0.00448076	0.0348486
ENSG00000162391	823.716	-2.02912	0.389647	-5.2076	1.91304e-07	2.23486e-05
ENSG00000162398	18.8865	-0.955564	0.267088	-3.57772	0.000346608	0.00541394
ENSG00000162415	258.086	-0.571659	0.159912	-3.57484	0.000350437	0.00545781
ENSG00000162430	172.827	0.586747	0.138234	4.2446	2.18984e-05	0.000686966
ENSG00000162433	119.682	-0.783965	0.281514	-2.78482	0.00535581	0.0393448
ENSG00000162460	94.9306	-0.776409	0.215079	-3.60989	0.000306332	0.0049718
ENSG00000162461	252.406	-1.19726	0.25504	-4.6944	2.6739e-06	0.000159134
ENSG00000162482	770.786	-0.623015	0.161239	-3.86392	0.00011158	0.00231081
ENSG00000162493	36.0643	1.61768	0.369441	4.37871	1.19382e-05	0.000435405
ENSG00000162496	478.669	-0.557777	0.13097	-4.2588	2.05528e-05	0.00065763
ENSG00000162511	573.252	1.06893	0.353107	3.02722	0.00246817	0.0228199
ENSG00000162512	149.861	1.353	0.254006	5.32664	1.00046e-07	1.33573e-05
ENSG00000162545	700.09	-0.772183	0.171446	-4.50394	6.67059e-06	0.000285537
ENSG00000162551	48.3883	1.28219	0.439318	2.91859	0.00351619	0.0294103
ENSG00000162614	44.4009	1.51638	0.221221	6.85459	7.15191e-12	6.4167e-09
ENSG00000162630	31.1273	-0.787949	0.290578	-2.71166	0.00669469	0.046044
ENSG00000162645	1342.09	0.851049	0.201043	4.23318	2.30413e-05	0.000705787
ENSG00000162654	816.691	1.58801	0.286356	5.54559	2.92957e-08	5.71394e-06
ENSG00000162694	60.7007	0.521361	0.175858	2.96467	0.00303004	0.026349
ENSG00000162711	115.507	1.84033	0.388391	4.73834	2.1548e-06	0.000136919
ENSG00000162734	254.78	0.519239	0.191475	2.71179	0.00669217	0.046044
ENSG00000162745	17.6812	1.12594	0.328392	3.42864	0.000606616	0.00827639
ENSG00000162757	91.8216	-0.528768	0.186415	-2.83651	0.00456096	0.0352524
ENSG00000162769	947.565	-1.14049	0.250081	-4.56051	5.10301e-06	0.000238957
ENSG00000162804	105.81	0.976167	0.363148	2.68807	0.00718667	0.0483587
ENSG00000162817	1916.76	-0.873616	0.198323	-4.40503	1.05771e-05	0.000396559
ENSG00000162843	1.61104	1.86493	0.452491	4.12148	3.76447e-05	0.00103604
ENSG00000162849	57.1115	2.02602	0.28913	7.00731	2.4295e-12	3.2055e-09
ENSG00000162896	64831.4	0.824645	0.206768	3.98826	6.65607e-05	0.00156988
ENSG00000162910	113.007	-0.552297	0.141302	-3.90863	9.28192e-05	0.00201738
ENSG00000162946	24.9927	0.998067	0.276595	3.60841	0.000308078	0.00497852
ENSG00000162949	607.544	-0.623408	0.231061	-2.69802	0.00697539	0.0473894
ENSG00000162989	369.585	-0.541365	0.169221	-3.19916	0.00137829	0.0150365
ENSG00000163032	6.96542	2.05924	0.435943	4.72364	2.31661e-06	0.00014354
ENSG00000163071	73.3182	0.679458	0.193209	3.5167	0.000436945	0.00648193
ENSG00000163131	2197.51	1.03942	0.20095	5.17255	2.30925e-07	2.55155e-05
ENSG00000163154	5.68446	1.2031	0.416556	2.88821	0.00387444	0.0315554
ENSG00000163191	463.443	0.963081	0.257833	3.73529	0.0001875	0.00339163
ENSG00000163220	506.358	1.98512	0.446796	4.44301	8.87088e-06	0.000350726
ENSG00000163221	14.0106	1.92958	0.451555	4.27318	1.92701e-05	0.000629153
ENSG00000163235	247.139	-0.629466	0.143586	-4.38391	1.1657e-05	0.000427233
ENSG00000163251	1186.99	-0.517406	0.129292	-4.00183	6.28544e-05	0.00150945
ENSG00000163293	376.205	-0.541707	0.162003	-3.34381	0.000826362	0.0103491
ENSG00000163295	3168.2	-0.909645	0.23898	-3.80637	0.000141022	0.00273391
ENSG00000163328	57.5873	1.29485	0.242127	5.34781	8.90236e-08	1.22503e-05
ENSG00000163359	1290.68	1.23769	0.362264	3.41655	0.000634202	0.00853348
ENSG00000163362	2323.25	-0.529464	0.151157	-3.50275	0.000460488	0.006742
ENSG00000163393	17.0743	1.01783	0.291883	3.48713	0.000488234	0.00703798
ENSG00000163399	16646.5	-0.62238	0.175813	-3.54001	0.000400116	0.00602322
ENSG00000163406	18.2836	0.774689	0.256268	3.02297	0.00250311	0.0230384
ENSG00000163463	12.4369	1.32413	0.277284	4.77536	1.79385e-06	0.000120098
ENSG00000163464	34.6682	1.27995	0.439023	2.91546	0.0035517	0.0296371
ENSG00000163501	224.046	-0.567321	0.199359	-2.84573	0.00443093	0.0346189
ENSG00000163507	100.91	0.620896	0.226643	2.73953	0.00615267	0.0433976
ENSG00000163508	6.41857	1.18578	0.403048	2.94204	0.00326058	0.0277551
ENSG00000163519	18.0977	1.0958	0.374334	2.92733	0.00341889	0.0287428
ENSG00000163563	122.615	1.94915	0.428307	4.55082	5.34364e-06	0.000247639
ENSG00000163564	11.5261	1.19494	0.389671	3.06655	0.00216545	0.0207569
ENSG00000163565	469.861	0.838695	0.196826	4.2611	2.0342e-05	0.000651815
ENSG00000163568	24.6489	1.40951	0.405719	3.47409	0.00051258	0.00729053
ENSG00000163581	588.236	-1.02934	0.283412	-3.63195	0.000281284	0.00467694
ENSG00000163586	7078.71	-1.07637	0.226727	-4.74741	2.06037e-06	0.00013204
ENSG00000163599	33.9705	1.21791	0.393467	3.09533	0.00196592	0.019451
ENSG00000163600	34.0276	1.11591	0.383252	2.91168	0.0035949	0.0298865
ENSG00000163618	76.1551	0.53381	0.160807	3.31958	0.00090154	0.0110561
ENSG00000163629	184.625	1.7767	0.256761	6.91965	4.52752e-12	4.83582e-09
ENSG00000163630	5.59079	1.36872	0.387538	3.53183	0.000412687	0.00617105
ENSG00000163633	57.4219	-0.583095	0.166385	-3.50449	0.00045748	0.00672429
ENSG00000163644	150.431	0.612809	0.216764	2.82708	0.00469751	0.0360223
ENSG00000163661	8.17044	1.15057	0.389458	2.95429	0.00313388	0.0269942
ENSG00000163686	456.106	-1.29136	0.242567	-5.32372	1.01666e-07	1.34047e-05
ENSG00000163734	195.805	0.921373	0.297195	3.10024	0.00193367	0.0192082
ENSG00000163735	301.299	1.44008	0.452529	3.18228	0.0014612	0.0157343
ENSG00000163739	277.607	1.27278	0.295312	4.30995	1.63289e-05	0.000554936
ENSG00000163803	1419.9	-1.08877	0.290847	-3.74344	0.000181518	0.00331012
ENSG00000163817	621.617	-0.998588	0.220705	-4.52454	6.05264e-06	0.000268833
ENSG00000163823	54.532	1.91009	0.391906	4.87385	1.09445e-06	8.34982e-05
ENSG00000163931	975.841	0.552144	0.189315	2.91654	0.00353933	0.0295559
ENSG00000163947	108.163	0.834661	0.272525	3.0627	0.00219351	0.0209631
ENSG00000163959	405.465	-0.880842	0.193052	-4.56272	5.04956e-06	0.000238445
ENSG00000164039	263.568	-0.723764	0.18152	-3.98725	6.68439e-05	0.00157325
ENSG00000164040	798.982	-0.721454	0.17276	-4.17605	2.96608e-05	0.000848587
ENSG00000164070	43.6327	0.806168	0.270131	2.98436	0.00284172	0.0251538
ENSG00000164088	41.1239	0.843916	0.27135	3.11006	0.0018705	0.018814
ENSG00000164111	752.7	0.855954	0.174179	4.91422	8.91348e-07	7.0897e-05
ENSG00000164120	1651.19	-0.937926	0.179289	-5.23135	1.68272e-07	2.00763e-05
ENSG00000164220	17.132	1.93498	0.396041	4.88581	1.03007e-06	7.96705e-05
ENSG00000164237	1399.19	-1.03774	0.199175	-5.2102	1.88638e-07	2.21526e-05
ENSG00000164251	945.21	-0.611214	0.205668	-2.97185	0.00296014	0.0259461
ENSG00000164294	53.1672	1.51975	0.286862	5.29784	1.17179e-07	1.51053e-05
ENSG00000164379	23.8639	1.31982	0.371514	3.55253	0.000381548	0.00579425
ENSG00000164398	44.774	1.38876	0.23572	5.89156	3.82577e-09	1.14416e-06
ENSG00000164400	1.91239	1.34863	0.452001	2.98369	0.00284798	0.0251805
ENSG00000164406	189.757	-0.849919	0.247666	-3.43172	0.000599773	0.00821803
ENSG00000164418	46.0642	-1.44328	0.313976	-4.59678	4.29068e-06	0.000217246
ENSG00000164430	70.6373	0.584363	0.215931	2.70625	0.00680487	0.0466214
ENSG00000164466	610.996	-0.603484	0.146625	-4.11583	3.85781e-05	0.00105165
ENSG00000164484	198.424	0.841974	0.269938	3.11914	0.00181379	0.0183672
ENSG00000164542	35.193	0.771291	0.222035	3.47374	0.000513266	0.00729566
ENSG00000164626	1063.15	-0.58377	0.180712	-3.23039	0.00123623	0.013934
ENSG00000164691	487.987	1.7473	0.419266	4.16753	3.07917e-05	0.00087982
ENSG00000164692	2460.59	1.18635	0.361629	3.28057	0.00103598	0.0122687
ENSG00000164715	997.968	-0.524879	0.116159	-4.51862	6.22439e-06	0.000272154
ENSG00000164749	3333.28	-0.590876	0.191463	-3.08611	0.00202793	0.0198718
ENSG00000164825	8.0343	-1.57344	0.342284	-4.5969	4.28833e-06	0.000217246
ENSG00000164845	4.23196	-1.26646	0.378555	-3.34552	0.000821296	0.0103087
ENSG00000164855	512.565	-0.789765	0.196739	-4.01429	5.96258e-05	0.00144748
ENSG00000164920	341.053	-0.63857	0.143686	-4.44421	8.8216e-06	0.000350726
ENSG00000164932	9.39736	1.88694	0.349645	5.39673	6.78669e-08	1.00148e-05
ENSG00000164935	1.42156	1.34389	0.451154	2.97879	0.00289391	0.0255252
ENSG00000164972	12.8221	-1.22271	0.29708	-4.11576	3.85902e-05	0.00105165
ENSG00000165029	413.89	1.01166	0.279519	3.61928	0.000295427	0.00484034
ENSG00000165071	31.7523	1.13375	0.37881	2.99293	0.00276316	0.0246923
ENSG00000165140	1271.97	-1.10999	0.242313	-4.5808	4.63206e-06	0.00022685
ENSG00000165168	610.697	1.83585	0.350057	5.24443	1.56769e-07	1.90072e-05
ENSG00000165272	858.89	-0.963523	0.208848	-4.6135	3.95935e-06	0.000207891
ENSG00000165379	4.37042	1.24154	0.44241	2.80632	0.00501107	0.0375286
ENSG00000165388	181.973	-1.07224	0.229793	-4.66612	3.06944e-06	0.000176532
ENSG00000165409	1.28756	1.42752	0.452835	3.15242	0.00161926	0.0169087
ENSG00000165434	115.283	0.809881	0.187017	4.33053	1.48754e-05	0.000517296
ENSG00000165443	210.94	-0.577623	0.179023	-3.22653	0.00125302	0.0140667
ENSG00000165449	25.9405	-1.78028	0.30982	-5.74619	9.12759e-09	2.3265e-06
ENSG00000165457	14.2096	1.12489	0.395525	2.84405	0.00445439	0.0347375
ENSG00000165475	935.497	-0.512407	0.153814	-3.33135	0.000864257	0.0106983
ENSG00000165496	1.30382	-1.67116	0.453219	-3.68732	0.000226633	0.00392538
ENSG00000165507	326.308	0.805107	0.282326	2.85169	0.0043487	0.0341412
ENSG00000165548	25.5804	-1.21962	0.269043	-4.53319	5.81007e-06	0.000262884
ENSG00000165568	16.4108	0.921636	0.235644	3.91113	9.18656e-05	0.00200651
ENSG00000165617	70.6522	0.928277	0.241801	3.83901	0.00012353	0.00248256
ENSG00000165626	455.391	-0.647296	0.182504	-3.54674	0.000390027	0.00589508
ENSG00000165802	331.844	-0.633857	0.171555	-3.69478	0.000220075	0.00383549
ENSG00000165828	50.9067	-0.961022	0.244774	-3.92615	8.63155e-05	0.00193027
ENSG00000165841	425.845	-0.752911	0.196844	-3.82492	0.000130815	0.00259892
ENSG00000165862	360.777	-1.13083	0.293722	-3.84999	0.000118124	0.00242171
ENSG00000165929	1183.93	0.534221	0.180611	2.95786	0.00309784	0.0267867
ENSG00000165949	1855.46	0.629869	0.191602	3.28739	0.00101122	0.0120627
ENSG00000166033	92.9743	0.971073	0.327405	2.96597	0.00301729	0.0262724
ENSG00000166106	36.3563	0.878201	0.248528	3.53362	0.000409917	0.00613372
ENSG00000166123	84.3078	0.791538	0.187081	4.23099	2.32668e-05	0.000709738
ENSG00000166126	1949.28	-1.05041	0.245434	-4.27981	1.87056e-05	0.000617918
ENSG00000166130	59.8039	1.02966	0.235768	4.36724	1.25828e-05	0.000454481
ENSG00000166145	2176.16	-0.518743	0.163223	-3.17813	0.00148229	0.0158831
ENSG00000166147	663.978	1.03057	0.333744	3.08792	0.00201563	0.0198031
ENSG00000166165	68.8214	-0.81568	0.300299	-2.71623	0.00660303	0.0456413
ENSG00000166171	24.9822	0.754153	0.217409	3.46882	0.000522746	0.00739759
ENSG00000166183	10.0194	-1.40615	0.374621	-3.75353	0.000174362	0.00320832
ENSG00000166278	110.404	1.48668	0.223985	6.6374	3.19256e-11	2.46928e-08
ENSG00000166289	24.6686	1.07905	0.321442	3.35692	0.000788169	0.0100105
ENSG00000166341	220.451	0.899712	0.326355	2.75685	0.00583607	0.0418756
ENSG00000166347	957.799	-0.883785	0.172197	-5.13241	2.86053e-07	2.97045e-05
ENSG00000166391	1554.99	-0.789001	0.198437	-3.97608	7.00607e-05	0.00162846
ENSG00000166394	17.3651	0.864867	0.245429	3.5239	0.000425242	0.00633346
ENSG00000166415	3.59597	1.18436	0.434792	2.72396	0.0064505	0.0447524
ENSG00000166426	7.81822	-2.10079	0.394525	-5.32486	1.0103e-07	1.34047e-05
ENSG00000166428	12.4713	1.11971	0.3636	3.07953	0.0020733	0.0201404
ENSG00000166444	352.861	0.569999	0.121686	4.68416	2.81104e-06	0.00016549
ENSG00000166473	17.2368	1.35083	0.354026	3.81562	0.000135839	0.00267821
ENSG00000166557	252.509	0.584652	0.155158	3.76811	0.00016449	0.00307589
ENSG00000166582	244.25	-0.505382	0.124277	-4.06659	4.77055e-05	0.00123134
ENSG00000166664	50.1848	-1.10024	0.231542	-4.75182	2.01595e-06	0.000129936
ENSG00000166670	23.3056	1.94184	0.426609	4.55181	5.31873e-06	0.000247509
ENSG00000166741	99.6952	1.0637	0.37186	2.8605	0.00422979	0.033542
ENSG00000166750	624.293	1.12251	0.222646	5.04167	4.61492e-07	4.20783e-05
ENSG00000166780	22.6481	0.947466	0.299398	3.16458	0.0015531	0.0164321
ENSG00000166819	6.97362	-1.08397	0.316892	-3.42064	0.000624745	0.00844158
ENSG00000166821	116.18	-0.900509	0.173388	-5.19361	2.06259e-07	2.38474e-05
ENSG00000166825	36630.5	-0.588388	0.198017	-2.9714	0.0029645	0.0259541
ENSG00000166833	291.139	0.663742	0.149496	4.43987	9.00124e-06	0.000353587
ENSG00000166866	5712.01	-0.641362	0.175212	-3.66049	0.000251732	0.00424978
ENSG00000166869	2091.48	-0.886954	0.209643	-4.23077	2.32888e-05	0.000709738
ENSG00000166927	78.5584	1.09396	0.337395	3.24237	0.0011854	0.0135104
ENSG00000166959	1088.78	-0.971313	0.226294	-4.29226	1.76867e-05	0.000591226
ENSG00000166971	212.394	-0.655012	0.147673	-4.43556	9.18347e-06	0.000358612
ENSG00000167074	141.851	-0.66995	0.195251	-3.43123	0.000600849	0.00822737
ENSG00000167077	16.4818	1.03302	0.338827	3.0488	0.00229758	0.0216532
ENSG00000167080	136.376	-1.64056	0.313264	-5.237	1.6321e-07	1.95765e-05
ENSG00000167105	269.16	-0.745628	0.152717	-4.88242	1.04791e-06	8.04952e-05
ENSG00000167106	1035.89	-0.660342	0.145935	-4.52489	6.04261e-06	0.000268833
ENSG00000167107	469.463	-1.21847	0.241378	-5.04798	4.46512e-07	4.08786e-05
ENSG00000167114	624.508	-0.860798	0.196771	-4.37462	1.21643e-05	0.000440783
ENSG00000167130	235.789	-0.614904	0.121443	-5.0633	4.12064e-07	3.90813e-05
ENSG00000167157	2.28613	1.20782	0.42727	2.82684	0.00470099	0.0360366
ENSG00000167165	27.6269	-0.869665	0.251727	-3.4548	0.00055071	0.00767232
ENSG00000167183	1213.43	-0.638717	0.1416	-4.51071	6.46111e-06	0.000279773
ENSG00000167207	17.4967	1.91016	0.404052	4.72751	2.27294e-06	0.000142011
ENSG00000167208	33.1982	1.25281	0.377931	3.31492	0.000916678	0.0111867
ENSG00000167232	1816.11	-0.547538	0.155112	-3.52994	0.000415648	0.00620291
ENSG00000167460	1989.93	0.541924	0.13897	3.89957	9.63653e-05	0.0020684
ENSG00000167468	706.526	-0.98551	0.206425	-4.77418	1.80441e-06	0.000120098
ENSG00000167566	47.7582	0.804972	0.288689	2.78837	0.00529737	0.0390727
ENSG00000167588	1149.99	-1.13905	0.230651	-4.9384	7.87658e-07	6.49528e-05
ENSG00000167600	441.199	-1.00404	0.198051	-5.06963	3.98589e-07	3.82067e-05
ENSG00000167604	71.8131	0.783905	0.278397	2.81578	0.00486592	0.0368725
ENSG00000167613	63.0684	1.52209	0.3293	4.62219	3.79708e-06	0.00020423
ENSG00000167618	1.20899	1.51717	0.453783	3.34338	0.000827654	0.0103595
ENSG00000167645	71.7296	0.601812	0.191833	3.13717	0.0017059	0.0175279
ENSG00000167676	4.44785	1.16491	0.411399	2.83159	0.00463174	0.0356872
ENSG00000167701	271.214	-0.624226	0.177895	-3.50896	0.000449857	0.00663836
ENSG00000167703	488.434	-0.615604	0.207332	-2.96917	0.00298609	0.0260817
ENSG00000167723	235.306	-1.29896	0.299925	-4.33093	1.48479e-05	0.000517142
ENSG00000167748	65.1356	-0.702439	0.249033	-2.82067	0.00479237	0.0364753
ENSG00000167780	60.9842	-1.83068	0.299697	-6.10845	1.00605e-09	4.10284e-07
ENSG00000167850	5.64454	1.51381	0.42405	3.56989	0.000357132	0.00552361
ENSG00000167851	59.9273	1.62194	0.372534	4.35381	1.33792e-05	0.000477858
ENSG00000167900	165.432	0.635434	0.194868	3.26084	0.00111082	0.012923
ENSG00000167914	3.67342	1.34278	0.411782	3.2609	0.00111058	0.012923
ENSG00000167995	19.4632	1.06019	0.341592	3.10367	0.0019114	0.0190376
ENSG00000167996	9319.89	-0.719713	0.177737	-4.04931	5.13689e-05	0.00130046
ENSG00000168060	1769.61	-1.20985	0.333103	-3.63204	0.000281185	0.00467694
ENSG00000168062	169.852	1.18965	0.272377	4.36766	1.25584e-05	0.000454329
ENSG00000168071	139.203	1.06087	0.2652	4.00028	6.32678e-05	0.00151613
ENSG00000168077	50.5998	0.809915	0.300848	2.6921	0.00710028	0.0479841
ENSG00000168243	47.3264	-1.0477	0.296989	-3.52775	0.000419102	0.00625031
ENSG00000168273	37.0367	-0.500802	0.175921	-2.84674	0.00441696	0.0345576
ENSG00000168306	237.133	-0.950479	0.207999	-4.56963	4.88589e-06	0.000233171
ENSG00000168350	252.174	-0.784914	0.191439	-4.10008	4.13006e-05	0.00110329
ENSG00000168386	291.643	0.832971	0.235443	3.53789	0.000403331	0.00605166
ENSG00000168394	1821.05	1.19182	0.220587	5.40294	6.55558e-08	9.86857e-06
ENSG00000168404	154.696	0.767269	0.217294	3.53101	0.000413977	0.00618209
ENSG00000168461	124.508	1.22987	0.300524	4.09241	4.26908e-05	0.00113186
ENSG00000168502	87.9565	1.1755	0.266176	4.41625	1.00427e-05	0.000379862
ENSG00000168658	14.2278	0.706704	0.240892	2.93369	0.00334953	0.0282869
ENSG00000168685	346.711	1.06188	0.322439	3.29328	0.000990273	0.0118907
ENSG00000168734	135.686	0.633092	0.191976	3.29777	0.000974552	0.0117446
ENSG00000168772	69.4612	-0.706076	0.205971	-3.42803	0.000607971	0.00827978
ENSG00000168792	196.625	-0.693615	0.158133	-4.38628	1.15307e-05	0.000425385
ENSG00000168811	4.75339	1.3906	0.355254	3.91439	9.06315e-05	0.00199789
ENSG00000168824	16.6746	1.179	0.36848	3.19963	0.00137603	0.0150286
ENSG00000168875	1.79632	1.78982	0.447653	3.99823	6.38166e-05	0.00152439
ENSG00000168907	172.159	-0.664914	0.144091	-4.61455	3.93945e-06	0.000207891
ENSG00000168961	310.434	0.52206	0.157991	3.30436	0.000951941	0.0115043
ENSG00000168993	6.34192	1.56657	0.373384	4.19561	2.72142e-05	0.000796891
ENSG00000169047	121.374	1.01477	0.212353	4.77868	1.76451e-06	0.00011888
ENSG00000169071	27.0865	1.49124	0.360848	4.1326	3.58689e-05	0.000994487
ENSG00000169116	512.468	0.615398	0.179752	3.42359	0.000617987	0.00838056
ENSG00000169122	11.5262	1.37932	0.367912	3.74905	0.000177503	0.00325011
ENSG00000169174	109.704	1.8106	0.279379	6.4808	9.12399e-11	6.20155e-08
ENSG00000169242	999.815	-0.761754	0.193798	-3.93066	8.47132e-05	0.00190775
ENSG00000169330	6.86122	0.829427	0.291669	2.84373	0.00445888	0.0347387
ENSG00000169385	2.10464	2.03142	0.453644	4.47801	7.53437e-06	0.000314208
ENSG00000169403	133.724	1.13214	0.33991	3.3307	0.000866279	0.0107174
ENSG00000169429	3338.35	2.26423	0.428869	5.27954	1.29505e-07	1.63191e-05
ENSG00000169436	29.2468	1.21858	0.4176	2.91806	0.00352219	0.0294457
ENSG00000169508	395.067	1.43441	0.389993	3.67803	0.000235045	0.0040372
ENSG00000169554	429.684	1.00433	0.303296	3.31139	0.000928342	0.011303
ENSG00000169684	38.1581	0.962901	0.262829	3.6636	0.000248697	0.00421958
ENSG00000169692	1425.21	-0.618586	0.216944	-2.85137	0.00435316	0.0341643
ENSG00000169710	802.806	0.924261	0.215358	4.29175	1.77273e-05	0.000591703
ENSG00000169715	1009.81	-1.03336	0.233471	-4.42608	9.59592e-06	0.000368393
ENSG00000169814	259.556	-0.547671	0.142339	-3.84764	0.000119261	0.00242963
ENSG00000169851	174.698	1.13323	0.236191	4.79794	1.60303e-06	0.000109957
ENSG00000169855	569.951	0.987151	0.159624	6.18424	6.24039e-10	2.93588e-07
ENSG00000169860	218.229	-0.774826	0.142549	-5.4355	5.46423e-08	8.81223e-06
ENSG00000169876	16648.8	-0.613447	0.170654	-3.59468	0.000324793	0.00516308
ENSG00000169894	1209.35	-0.605631	0.192491	-3.14629	0.00165359	0.0171872
ENSG00000169903	340.615	-1.48813	0.322294	-4.61729	3.88785e-06	0.000206157
ENSG00000169905	2772.77	-0.711293	0.156232	-4.5528	5.29374e-06	0.000246858
ENSG00000169992	14.5991	1.04154	0.359904	2.89393	0.00380455	0.0311332
ENSG00000170004	573.717	0.611637	0.129819	4.71146	2.45944e-06	0.000150314
ENSG00000170006	120.378	1.20243	0.33414	3.59858	0.000319958	0.00511498
ENSG00000170088	152.965	-0.596915	0.177502	-3.36287	0.000771365	0.00987974
ENSG00000170113	258.831	-0.527827	0.117554	-4.49007	7.11984e-06	0.000301317
ENSG00000170190	178.394	-0.777992	0.199798	-3.89389	9.86484e-05	0.00210531
ENSG00000170231	8250.82	-0.956344	0.357479	-2.67524	0.0074675	0.0496579
ENSG00000170379	17.9958	0.778773	0.238562	3.26444	0.00109681	0.0128534
ENSG00000170385	923.874	-0.720483	0.132156	-5.45177	4.98695e-08	8.36765e-06
ENSG00000170425	29.4008	1.2503	0.25701	4.86478	1.14586e-06	8.62468e-05
ENSG00000170439	338.547	-0.61299	0.174536	-3.51211	0.000444558	0.0065818
ENSG00000170458	96.496	1.08886	0.331796	3.28171	0.00103181	0.0122517
ENSG00000170464	35.3565	0.781104	0.232321	3.36218	0.000773307	0.00987974
ENSG00000170482	548.717	-1.12888	0.307083	-3.67613	0.000236801	0.00406384
ENSG00000170525	584.94	0.776968	0.287136	2.70592	0.0068115	0.046651
ENSG00000170537	105.409	0.532246	0.170877	3.11478	0.00184082	0.0185738
ENSG00000170542	178.861	0.962708	0.35998	2.67434	0.00748772	0.0497457
ENSG00000170745	46.0155	0.830246	0.301149	2.75693	0.00583477	0.0418756
ENSG00000170775	9.77775	1.55909	0.348783	4.47007	7.81926e-06	0.000322401
ENSG00000170854	170.346	0.50412	0.150005	3.3607	0.000777455	0.00991377
ENSG00000170873	95.4059	-0.515648	0.174277	-2.95879	0.0030885	0.0267378
ENSG00000170909	3.90219	1.15411	0.399829	2.88652	0.00389528	0.0316089
ENSG00000170955	28.4829	1.14446	0.364234	3.14212	0.00167732	0.0173081
ENSG00000170956	9.73871	1.81022	0.445605	4.06239	4.85734e-05	0.001248
ENSG00000171045	131.833	-0.540838	0.200414	-2.6986	0.00696323	0.0473719
ENSG00000171067	530.186	-0.688138	0.159892	-4.30376	1.67921e-05	0.000564688
ENSG00000171105	1663.62	-0.596842	0.167404	-3.56529	0.000363459	0.00558766
ENSG00000171159	107.595	0.61177	0.171885	3.55919	0.000372001	0.00569166
ENSG00000171208	85.0581	0.950937	0.207944	4.57305	4.8067e-06	0.000230575
ENSG00000171219	448.866	-0.521485	0.139867	-3.72844	0.000192668	0.00345898
ENSG00000171227	515.968	-0.847966	0.234994	-3.60846	0.000308024	0.00497852
ENSG00000171303	10.2466	1.04311	0.276223	3.77634	0.00015915	0.00299726
ENSG00000171310	94.6709	1.05362	0.327953	3.21273	0.00131482	0.0145318
ENSG00000171357	8.17755	0.904509	0.312266	2.8966	0.00377231	0.0309371
ENSG00000171365	328.003	-0.717419	0.174186	-4.1187	3.81016e-05	0.00104438
ENSG00000171368	140.249	-0.883887	0.311829	-2.83453	0.00458935	0.035423
ENSG00000171385	73.6388	1.60201	0.358753	4.46549	7.98841e-06	0.000327776
ENSG00000171433	27.8789	-0.57277	0.213959	-2.67702	0.0074281	0.0494398
ENSG00000171488	87.6591	0.846748	0.278118	3.04456	0.00233021	0.0218872
ENSG00000171503	639.865	-0.760968	0.159647	-4.76657	1.87391e-06	0.000123623
ENSG00000171657	14.4613	1.00096	0.30265	3.30732	0.000941927	0.0114115
ENSG00000171659	32.5953	0.883903	0.323336	2.7337	0.00626278	0.0439394
ENSG00000171700	34.8555	0.940863	0.344893	2.72799	0.0063722	0.0443464
ENSG00000171766	941.385	-1.33128	0.232888	-5.71639	1.0881e-08	2.65283e-06
ENSG00000171777	12.2394	1.36949	0.418202	3.27472	0.00105768	0.0124889
ENSG00000171817	19.6057	-0.853835	0.302573	-2.82192	0.00477372	0.0363952
ENSG00000171860	90.9957	1.80641	0.36987	4.88391	1.04003e-06	8.01641e-05
ENSG00000171877	22.1575	1.05929	0.244026	4.3409	1.41902e-05	0.00049876
ENSG00000171951	59.9887	-0.841195	0.278062	-3.0252	0.00248467	0.0229441
ENSG00000171970	157.593	-0.973614	0.191194	-5.09228	3.53784e-07	3.54258e-05
ENSG00000171992	889.423	-0.610415	0.174245	-3.5032	0.00045971	0.00673942
ENSG00000172006	52.038	-0.615693	0.175987	-3.49851	0.000467866	0.00681886
ENSG00000172123	37.3534	1.14731	0.275422	4.16564	3.10481e-05	0.000885431
ENSG00000172159	550.577	-0.734665	0.204835	-3.58662	0.000334994	0.00527293
ENSG00000172183	347.134	0.680813	0.178663	3.81059	0.000138634	0.00270868
ENSG00000172215	27.7993	1.52737	0.357031	4.27798	1.88598e-05	0.000622095
ENSG00000172243	95.9348	1.68379	0.410954	4.09726	4.18068e-05	0.00111237
ENSG00000172322	19.2153	1.98661	0.376911	5.27075	1.35864e-07	1.68271e-05
ENSG00000172367	251.329	-0.722572	0.200481	-3.60419	0.000313126	0.00503471
ENSG00000172375	431.437	-0.786407	0.199305	-3.94575	7.95493e-05	0.00181515
ENSG00000172380	2780.97	-0.517845	0.167746	-3.08709	0.00202129	0.0198414
ENSG00000172403	311.046	0.813452	0.296677	2.74188	0.00610892	0.0431515
ENSG00000172497	29.8685	-2.31395	0.36118	-6.40662	1.48784e-10	9.01953e-08
ENSG00000172575	63.6949	0.936904	0.319867	2.92905	0.00340005	0.0286488
ENSG00000172594	670.507	-0.971822	0.201316	-4.82734	1.38365e-06	9.85249e-05
ENSG00000172638	48.4538	0.991473	0.345967	2.8658	0.00415958	0.0331673
ENSG00000172689	1165.67	-1.5912	0.333955	-4.76473	1.89106e-06	0.000123663
ENSG00000172716	156.733	1.06007	0.344058	3.08107	0.00206255	0.020062
ENSG00000172780	15.2848	0.641476	0.210862	3.04217	0.0023488	0.021979
ENSG00000172782	147.085	-1.50659	0.344351	-4.37515	1.21349e-05	0.00044043
ENSG00000172818	484.712	-0.607169	0.144726	-4.19531	2.72499e-05	0.000796891
ENSG00000172819	29.1119	0.85302	0.292667	2.91464	0.003561	0.0296926
ENSG00000172831	5148.68	-0.934494	0.210137	-4.44708	8.70461e-06	0.000346793
ENSG00000172927	20.9942	2.27746	0.344594	6.60912	3.86623e-11	2.8353e-08
ENSG00000172965	32.8266	1.18512	0.364574	3.25071	0.00115116	0.0132578
ENSG00000172985	37.4496	0.996099	0.310124	3.21194	0.00131842	0.0145532
ENSG00000173077	5.28706	-1.46518	0.362889	-4.03755	5.40117e-05	0.00134909
ENSG00000173110	23.3259	1.42933	0.427723	3.34172	0.000832615	0.0103868
ENSG00000173156	58.9788	-1.185	0.292783	-4.04735	5.18006e-05	0.00130762
ENSG00000173193	2433.7	0.71803	0.199839	3.59304	0.000326838	0.00518457
ENSG00000173214	287.597	-0.505758	0.175246	-2.88599	0.00390182	0.0316406
ENSG00000173221	851.411	-0.642714	0.128817	-4.98935	6.05819e-07	5.28736e-05
ENSG00000173258	16.5176	0.748938	0.271061	2.76299	0.00572739	0.0413072
ENSG00000173262	9.35688	1.26432	0.435469	2.90336	0.00369183	0.0304441
ENSG00000173369	245.49	1.86322	0.323579	5.75817	8.50294e-09	2.24467e-06
ENSG00000173372	218.433	1.7221	0.343206	5.01767	5.2302e-07	4.65529e-05
ENSG00000173391	75.7042	2.06879	0.422446	4.89717	9.72253e-07	7.57209e-05
ENSG00000173406	468.707	-0.98034	0.236936	-4.13758	3.50996e-05	0.000977775
ENSG00000173432	8.7242	2.46559	0.438937	5.61719	1.94089e-08	4.06861e-06
ENSG00000173467	910.827	-0.579149	0.133943	-4.32384	1.53338e-05	0.00052995
ENSG00000173566	76.0606	-0.624917	0.156511	-3.9928	6.52986e-05	0.00154838
ENSG00000173599	291.279	-1.07005	0.187661	-5.70202	1.18394e-08	2.79535e-06
ENSG00000173621	34.1083	1.55469	0.259422	5.99292	2.06111e-09	6.7001e-07
ENSG00000173715	154.591	-0.614897	0.197449	-3.1142	0.00184441	0.0186017
ENSG00000173818	70.8882	-0.514991	0.131973	-3.90225	9.5301e-05	0.00205144
ENSG00000173821	6092.36	0.562026	0.173179	3.24536	0.00117304	0.0134457
ENSG00000173826	68.267	-1.17984	0.296704	-3.9765	6.99368e-05	0.00162726
ENSG00000173852	190.446	0.631992	0.160585	3.93556	8.30022e-05	0.00188435
ENSG00000173890	1253.84	-0.581978	0.184555	-3.15342	0.00161371	0.0168823
ENSG00000173894	21.3108	1.02425	0.287734	3.5597	0.000371276	0.00568768
ENSG00000173905	2710.11	-0.64111	0.139299	-4.6024	4.17659e-06	0.000214112
ENSG00000173926	140.924	0.645158	0.141948	4.54504	5.49247e-06	0.000252302
ENSG00000174004	11.6876	1.04155	0.367957	2.83064	0.0046455	0.0357457
ENSG00000174125	100.281	0.825339	0.290828	2.8379	0.00454121	0.0351603
ENSG00000174145	16.3644	-1.32309	0.297049	-4.45413	8.42351e-06	0.000341046
ENSG00000174151	102.9	-0.515458	0.164358	-3.1362	0.00171152	0.0175597
ENSG00000174233	722.428	-0.511181	0.12828	-3.9849	6.75096e-05	0.00158559
ENSG00000174307	23.5586	0.864862	0.264431	3.27066	0.00107298	0.0126269
ENSG00000174332	1.37202	1.43312	0.452406	3.16778	0.0015361	0.0162984
ENSG00000174358	5530.18	-1.21091	0.27848	-4.34826	1.3722e-05	0.000486232
ENSG00000174473	25.3742	1.58013	0.419377	3.76779	0.000164696	0.00307589
ENSG00000174501	374.586	0.836774	0.212617	3.93559	8.29909e-05	0.00188435
ENSG00000174567	147.408	-1.01819	0.243026	-4.18965	2.79381e-05	0.000811724
ENSG00000174600	53.2568	1.27505	0.345779	3.68748	0.000226482	0.00392538
ENSG00000174611	3.71758	1.58906	0.390926	4.06486	4.80606e-05	0.00123624
ENSG00000174628	35.6225	0.546981	0.165368	3.30765	0.000940822	0.0114068
ENSG00000174669	55.3497	0.677638	0.187922	3.60595	0.000311011	0.00501507
ENSG00000174705	107.098	1.03816	0.210975	4.92077	8.6206e-07	6.92056e-05
ENSG00000174827	493.886	-1.18062	0.253638	-4.65472	3.24426e-06	0.000183759
ENSG00000174837	43.2401	1.71579	0.337479	5.08414	3.69287e-07	3.63295e-05
ENSG00000174944	53.4035	1.61618	0.354763	4.55566	5.22207e-06	0.000244023
ENSG00000174946	16.3139	1.09918	0.36804	2.98659	0.0028211	0.0250129
ENSG00000174992	3710.71	-1.4825	0.352464	-4.20611	2.59806e-05	0.000773898
ENSG00000175040	45.1865	1.02595	0.323497	3.17143	0.00151692	0.0161763
ENSG00000175106	108.597	0.525964	0.173717	3.0277	0.00246421	0.022808
ENSG00000175115	90.3577	1.00942	0.223768	4.511	6.45215e-06	0.000279773
ENSG00000175311	862.563	-0.653065	0.166896	-3.91301	9.11523e-05	0.00200053
ENSG00000175322	27.7797	0.790912	0.214474	3.68768	0.000226307	0.00392538
ENSG00000175329	593.451	-0.765572	0.197899	-3.86849	0.000109511	0.00228709
ENSG00000175344	227.553	-0.864015	0.18806	-4.59435	4.34095e-06	0.0002181
ENSG00000175426	291.146	0.913087	0.249576	3.65855	0.000253641	0.00426795
ENSG00000175445	276.675	1.30633	0.34863	3.74703	0.00017894	0.0032711
ENSG00000175489	20.3921	1.33257	0.384566	3.46512	0.000529994	0.00746719
ENSG00000175538	549.098	0.863596	0.272843	3.16518	0.00154987	0.0164151
ENSG00000175567	60.8294	0.937445	0.220429	4.25281	2.111e-05	0.000670677
ENSG00000175591	103.893	-0.807025	0.198856	-4.05834	4.94228e-05	0.00126093
ENSG00000175600	85.3733	-0.654554	0.191474	-3.4185	0.000629662	0.00849267
ENSG00000175711	14.1425	0.793848	0.231777	3.42505	0.00061469	0.008351
ENSG00000175787	45.3774	-0.538591	0.157142	-3.42741	0.000609372	0.00829382
ENSG00000175806	221.707	-0.809939	0.130075	-6.22673	4.76284e-10	2.48443e-07
ENSG00000175857	34.3527	1.2085	0.369514	3.27051	0.00107355	0.012627
ENSG00000176046	34.0771	1.38071	0.235845	5.85429	4.79042e-09	1.4138e-06
ENSG00000176148	285.145	-0.788433	0.182664	-4.31631	1.58663e-05	0.000545653
ENSG00000176273	203.945	-1.07143	0.227787	-4.70367	2.5553e-06	0.000154906
ENSG00000176387	955.782	-0.596576	0.205824	-2.89847	0.00374988	0.0308208
ENSG00000176399	24.8669	-0.927075	0.314111	-2.95143	0.00316308	0.0271623
ENSG00000176463	52.0844	1.00763	0.296563	3.3977	0.000679551	0.00899784
ENSG00000176532	385.168	-0.71764	0.185085	-3.87736	0.000105597	0.00222046
ENSG00000176641	650.58	-0.967319	0.263001	-3.678	0.000235068	0.0040372
ENSG00000176788	89.5758	1.25161	0.359927	3.47739	0.000506314	0.00721972
ENSG00000176824	4.36151	1.14907	0.409294	2.80743	0.00499385	0.0374247
ENSG00000176834	1273.36	-0.754753	0.187081	-4.03437	5.4749e-05	0.00136144
ENSG00000176894	43.6128	-0.624271	0.207781	-3.00447	0.00266047	0.0239752
ENSG00000176903	73.7206	0.784398	0.176859	4.43515	9.20074e-06	0.000358612
ENSG00000176919	72.1524	-0.755414	0.243923	-3.09693	0.00195535	0.0193807
ENSG00000176928	401.542	-1.14887	0.264165	-4.34908	1.36711e-05	0.000485194
ENSG00000176970	1.84073	1.35108	0.44183	3.05792	0.00222876	0.0212097
ENSG00000176971	25.406	1.18464	0.411299	2.88025	0.00397359	0.0320372
ENSG00000177106	1546.03	-0.571054	0.147695	-3.86644	0.000110435	0.00229996
ENSG00000177272	24.8894	1.07264	0.380037	2.82245	0.00476585	0.0363714
ENSG00000177337	33.4333	0.725486	0.180812	4.01237	6.01124e-05	0.0014545
ENSG00000177359	71.6531	-1.17695	0.301334	-3.9058	9.39157e-05	0.00203726
ENSG00000177409	626.205	1.08721	0.241003	4.5112	6.44608e-06	0.000279773
ENSG00000177465	29.0575	-1.04065	0.247026	-4.2127	2.5234e-05	0.000759731
ENSG00000177575	124.661	1.49352	0.352833	4.23295	2.30647e-05	0.000705787
ENSG00000177674	47.9119	0.816714	0.177314	4.60604	4.10418e-06	0.00021197
ENSG00000177738	8.17399	0.911575	0.323703	2.81609	0.00486127	0.0368622
ENSG00000177807	4.81567	1.37636	0.449482	3.06209	0.00219794	0.0209965
ENSG00000177984	3.236	-2.06875	0.442308	-4.67717	2.90856e-06	0.000169893
ENSG00000177989	74.4333	0.791252	0.199089	3.97436	7.057e-05	0.0016386
ENSG00000178075	493.986	-0.961915	0.207641	-4.63259	3.61127e-06	0.000198253
ENSG00000178146	18.3203	-0.69043	0.224689	-3.07283	0.0021204	0.0204386
ENSG00000178226	27.1531	-0.669768	0.213102	-3.14295	0.00167254	0.0172907
ENSG00000178401	310.172	-0.706583	0.16073	-4.3961	1.10214e-05	0.000409968
ENSG00000178462	230.413	-0.970823	0.235381	-4.12447	3.71586e-05	0.00102518
ENSG00000178562	46.4224	1.20714	0.378343	3.19059	0.00141981	0.0153847
ENSG00000178573	2062.61	-1.02935	0.252099	-4.08311	4.44365e-05	0.00116848
ENSG00000178695	669.43	0.76423	0.229848	3.32494	0.000884371	0.0108819
ENSG00000178789	7.50614	1.17144	0.39812	2.94244	0.00325632	0.0277505
ENSG00000178826	205.331	-0.524944	0.122582	-4.28238	1.84906e-05	0.000613528
ENSG00000178828	110.262	0.871513	0.198939	4.3808	1.18247e-05	0.000431966
ENSG00000178860	18.5958	1.18344	0.38675	3.05997	0.00221362	0.0211194
ENSG00000178882	219.763	-0.526673	0.157652	-3.34073	0.000835589	0.0104066
ENSG00000178977	50.0076	-0.93019	0.18399	-5.05566	4.28896e-07	4.00839e-05
ENSG00000179044	14.8159	0.887464	0.275895	3.21668	0.00129685	0.014443
ENSG00000179104	194.321	0.575189	0.153974	3.73563	0.000187248	0.00338982
ENSG00000179168	20.1533	-0.849534	0.301749	-2.81537	0.00487213	0.0369071
ENSG00000179178	276.448	-0.622503	0.160989	-3.86673	0.000110305	0.00229939
ENSG00000179241	37.7041	0.856461	0.301829	2.83757	0.00454578	0.0351835
ENSG00000179314	260.933	-0.871769	0.217446	-4.00913	6.09419e-05	0.00147298
ENSG00000179388	51.6491	0.954532	0.317913	3.0025	0.00267774	0.0241018
ENSG00000179403	203.349	1.00492	0.268763	3.73905	0.000184716	0.00336025
ENSG00000179431	8.50895	1.03248	0.370956	2.78329	0.00538103	0.0394876
ENSG00000179520	395.665	-0.884992	0.297112	-2.97865	0.00289525	0.0255269
ENSG00000179546	95.707	-0.738559	0.243361	-3.03483	0.00240668	0.0223806
ENSG00000179583	735.075	0.702397	0.161419	4.3514	1.35274e-05	0.000481618
ENSG00000179593	5.94011	2.29512	0.442922	5.18177	2.19788e-07	2.50246e-05
ENSG00000179914	2435.79	0.792045	0.208515	3.79851	0.000145566	0.00279646
ENSG00000179918	1111.54	-0.510177	0.149693	-3.40816	0.000654021	0.00874237
ENSG00000179981	416.472	-0.702295	0.196726	-3.56991	0.000357106	0.00552361
ENSG00000180316	7.7777	-0.890116	0.314363	-2.83149	0.00463312	0.0356872
ENSG00000180332	3.8026	-1.53862	0.378299	-4.06721	4.75793e-05	0.00123092
ENSG00000180340	6.0521	1.77692	0.396413	4.48249	7.37787e-06	0.000309602
ENSG00000180353	178.073	0.936047	0.347775	2.69153	0.00711252	0.0480183
ENSG00000180488	316.628	-0.610852	0.147856	-4.13139	3.60573e-05	0.000997244
ENSG00000180537	9.33292	2.27992	0.38646	5.89951	3.64578e-09	1.12085e-06
ENSG00000180767	18.1078	-1.75054	0.306787	-5.70604	1.15632e-08	2.76609e-06
ENSG00000180773	75.7625	0.605446	0.174641	3.4668	0.000526689	0.00743463
ENSG00000180785	18.422	0.635225	0.227743	2.78922	0.00528353	0.0390091
ENSG00000180801	22.4735	1.49338	0.220877	6.76111	1.36936e-11	1.18134e-08
ENSG00000180871	63.387	1.40366	0.451564	3.10844	0.00188081	0.0188839
ENSG00000180884	96.3647	0.502	0.130317	3.85213	0.000117093	0.00240681
ENSG00000180999	5.73756	-1.06645	0.346038	-3.08187	0.00205703	0.0200312
ENSG00000181035	85.6254	-1.14658	0.24014	-4.77463	1.80039e-06	0.000120098
ENSG00000181143	17.5739	2.78922	0.452212	6.16796	6.91786e-10	3.10335e-07
ENSG00000181191	80.905	0.814658	0.150882	5.3993	6.69031e-08	9.99006e-06
ENSG00000181234	4.55979	1.34824	0.433733	3.10845	0.00188074	0.0188839
ENSG00000181378	14.4222	-1.15083	0.329776	-3.48973	0.000483517	0.00699244
ENSG00000181409	406.403	-0.794092	0.209251	-3.79492	0.000147691	0.00283138
ENSG00000181450	119.538	0.550629	0.125184	4.39855	1.08976e-05	0.000406034
ENSG00000181513	170.905	-0.773005	0.177917	-4.34475	1.39432e-05	0.00049174
ENSG00000181577	31.0953	1.70223	0.340917	4.9931	5.94162e-07	5.22285e-05
ENSG00000181631	50.9655	1.71427	0.369349	4.64132	3.46194e-06	0.000192905
ENSG00000181778	238.412	-1.96207	0.313495	-6.2587	3.88196e-10	2.17681e-07
ENSG00000181804	77.0027	0.869317	0.303739	2.86205	0.00420907	0.0334429
ENSG00000182022	97.444	0.996013	0.307301	3.24116	0.00119044	0.0135541
ENSG00000182040	7.94565	-1.48111	0.426255	-3.47472	0.000511394	0.00727845
ENSG00000182054	1486.59	0.7038	0.220395	3.19336	0.00140628	0.0152824
ENSG00000182165	75.3104	-0.522803	0.15553	-3.36143	0.000775406	0.0098989
ENSG00000182240	601.951	1.08393	0.22075	4.9102	9.09819e-07	7.21104e-05
ENSG00000182247	23.7838	0.916828	0.300922	3.04673	0.00231346	0.0217664
ENSG00000182271	1119.51	-1.14673	0.223328	-5.13474	2.82528e-07	2.94749e-05
ENSG00000182310	4.6681	1.18468	0.384317	3.08256	0.00205228	0.0200055
ENSG00000182319	453.584	-0.646576	0.170404	-3.79437	0.00014802	0.00283527
ENSG00000182326	1138.49	1.09642	0.345195	3.17623	0.00149201	0.0159665
ENSG00000182368	2.62165	-1.21086	0.397325	-3.04754	0.00230724	0.021726
ENSG00000182463	88.9639	1.83015	0.263456	6.94671	3.73909e-12	4.19339e-09
ENSG00000182492	24.6452	1.10234	0.395036	2.79048	0.00526299	0.0389217
ENSG00000182511	66.0188	0.795927	0.27074	2.93982	0.00328404	0.0278808
ENSG00000182534	152.629	0.78337	0.272115	2.87882	0.00399168	0.0321023
ENSG00000182551	859.708	-0.544024	0.133174	-4.08507	4.40637e-05	0.00116003
ENSG00000182578	139.481	1.2485	0.336073	3.71496	0.000203239	0.00360367
ENSG00000182580	276.501	0.506506	0.165566	3.05923	0.00221905	0.0211441
ENSG00000182752	36.8311	1.09378	0.368971	2.96442	0.00303258	0.026349
ENSG00000182795	664.507	-0.59374	0.156201	-3.80114	0.000144033	0.00277787
ENSG00000182816	2.47271	-1.45557	0.442714	-3.28784	0.00100961	0.0120519
ENSG00000182871	659.414	1.48877	0.358123	4.15714	3.2225e-05	0.000913787
ENSG00000182885	47.6198	1.90261	0.391267	4.86269	1.158e-06	8.68697e-05
ENSG00000182985	78.2448	0.881269	0.262472	3.35758	0.000786292	0.00999803
ENSG00000183010	161.038	1.04012	0.253472	4.1035	4.06942e-05	0.00109183
ENSG00000183034	29.5141	-1.22428	0.393636	-3.11018	0.00186975	0.018814
ENSG00000183092	24.0378	-0.919459	0.266312	-3.45256	0.000555291	0.00773133
ENSG00000183117	19.838	-1.17132	0.310498	-3.77239	0.000161692	0.00304002
ENSG00000183153	6.53388	1.03759	0.369476	2.80828	0.00498073	0.0373698
ENSG00000183255	2035.75	-0.652827	0.127376	-5.12519	2.97232e-07	3.04426e-05
ENSG00000183317	208.145	-0.705083	0.129397	-5.44901	5.06519e-08	8.36765e-06
ENSG00000183347	3.23189	1.2138	0.441224	2.75099	0.00594153	0.0423209
ENSG00000183484	38.0109	1.59653	0.400049	3.99085	6.58376e-05	0.00155774
ENSG00000183570	12.6287	1.11006	0.332775	3.33577	0.000850647	0.0105531
ENSG00000183615	8.53694	1.14334	0.385697	2.96436	0.00303314	0.026349
ENSG00000183625	12.3109	1.88312	0.370327	5.08503	3.6756e-07	3.63188e-05
ENSG00000183657	14.9827	0.749602	0.261928	2.86187	0.00421154	0.0334508
ENSG00000183741	138.614	0.800647	0.286579	2.79381	0.00520913	0.0386378
ENSG00000183742	1165.15	-0.629802	0.133452	-4.71931	2.36643e-06	0.000145821
ENSG00000183748	23.8091	1.00175	0.320102	3.12946	0.00175126	0.0178956
ENSG00000183778	2181.24	-0.65845	0.184967	-3.55982	0.000371111	0.00568768
ENSG00000183813	17.4484	1.30631	0.376318	3.47129	0.000517957	0.00733909
ENSG00000183853	130.813	0.908664	0.326093	2.78652	0.00532781	0.0392198
ENSG00000184014	218.318	0.924019	0.306059	3.01908	0.00253541	0.0232676
ENSG00000184060	25.0232	1.03953	0.323397	3.2144	0.00130718	0.0145149
ENSG00000184163	63.4473	-0.735055	0.239155	-3.07355	0.00211531	0.0204159
ENSG00000184368	45.6521	-0.854435	0.272344	-3.13733	0.00170492	0.0175279
ENSG00000184374	4.65004	1.20216	0.433255	2.77472	0.00552498	0.0402355
ENSG00000184434	1087.7	-0.723672	0.210237	-3.44217	0.000577075	0.00796052
ENSG00000184481	244.117	-0.555465	0.175638	-3.16255	0.00156395	0.0164924
ENSG00000184557	1505.96	0.870707	0.293861	2.96299	0.00304668	0.026436
ENSG00000184584	103.491	1.28157	0.232362	5.51542	3.47954e-08	6.50384e-06
ENSG00000184588	575.95	1.68437	0.406466	4.14394	3.41388e-05	0.000959565
ENSG00000184602	74.9081	0.980916	0.277279	3.53765	0.000403712	0.00605298
ENSG00000184613	127.708	-1.02388	0.243369	-4.20713	2.58637e-05	0.000772467
ENSG00000184672	5.56161	-1.15523	0.385287	-2.99837	0.00271432	0.0243717
ENSG00000184838	8.83373	1.14479	0.41521	2.75713	0.00583118	0.0418673
ENSG00000184867	56.1389	0.669708	0.232198	2.88421	0.00392394	0.031774
ENSG00000184922	79.8934	1.13982	0.368535	3.09284	0.00198249	0.0195805
ENSG00000185000	2130.56	-0.993617	0.202432	-4.9084	9.18227e-07	7.22661e-05
ENSG00000185090	49.0682	0.764146	0.20626	3.70478	0.000211578	0.00371047
ENSG00000185105	1.53473	1.41122	0.446837	3.15824	0.00158723	0.0166518
ENSG00000185112	35.652	0.921015	0.250995	3.66946	0.000243065	0.00415144
ENSG00000185129	235.01	-0.522603	0.12708	-4.11239	3.91581e-05	0.00105949
ENSG00000185133	331.305	-0.741085	0.223696	-3.31291	0.000923291	0.0112551
ENSG00000185201	181.018	1.43073	0.329703	4.33945	1.42838e-05	0.000500603
ENSG00000185215	464.814	1.26103	0.363293	3.4711	0.000518334	0.00733979
ENSG00000185303	3.21782	2.08828	0.433044	4.82232	1.41896e-06	0.000100086
ENSG00000185339	900.58	-0.912223	0.23213	-3.92979	8.50196e-05	0.00191081
ENSG00000185436	276.332	-0.899046	0.283491	-3.17134	0.00151738	0.0161763
ENSG00000185479	2.59967	1.56959	0.438435	3.57999	0.000343605	0.00537827
ENSG00000185483	52.7144	1.17827	0.196268	6.00338	1.93253e-09	6.46966e-07
ENSG00000185499	207.57	3.01401	0.307516	9.80115	1.11306e-22	1.24829e-18
ENSG00000185565	51.0235	1.21837	0.341195	3.57089	0.000355765	0.00552235
ENSG00000185567	76.4652	0.914687	0.306576	2.98356	0.00284918	0.0251805
ENSG00000185710	42.6117	0.945971	0.297552	3.17917	0.00147695	0.0158432
ENSG00000185761	44.9532	-0.51752	0.176349	-2.93464	0.00333937	0.0282223
ENSG00000185774	24.59	3.11145	0.36744	8.4679	2.49855e-17	1.12085e-13
ENSG00000185842	48.4938	0.784762	0.237242	3.30785	0.000940147	0.011406
ENSG00000185862	50.9829	1.23554	0.366735	3.36902	0.00075435	0.00972418
ENSG00000185880	383.178	1.06193	0.23853	4.45198	8.50805e-06	0.000342058
ENSG00000185885	382.629	1.00468	0.221921	4.52721	5.97683e-06	0.000267052
ENSG00000185897	6.93948	1.87139	0.409434	4.57068	4.8614e-06	0.000232497
ENSG00000185904	1.33448	1.50645	0.448668	3.35761	0.000786203	0.00999803
ENSG00000185947	350.469	0.762397	0.270692	2.81648	0.00485536	0.0368422
ENSG00000185972	1.2608	1.30084	0.446158	2.91566	0.00354942	0.0296291
ENSG00000186074	31.5381	1.38487	0.344047	4.02524	5.69161e-05	0.00140289
ENSG00000186106	120.162	-0.621024	0.144105	-4.30952	1.63606e-05	0.000555172
ENSG00000186115	717.13	-1.94886	0.323438	-6.02545	1.68642e-09	5.81946e-07
ENSG00000186188	30.7296	1.00294	0.327407	3.06328	0.00218926	0.0209314
ENSG00000186198	345.523	-0.914114	0.220942	-4.13734	3.51354e-05	0.000977775
ENSG00000186204	693.015	-0.808499	0.173002	-4.67334	2.96337e-06	0.000171311
ENSG00000186212	278.598	-0.704164	0.156812	-4.4905	7.10562e-06	0.000301284
ENSG00000186318	129.689	0.693269	0.128802	5.38243	7.34882e-08	1.05663e-05
ENSG00000186340	29.5251	1.20206	0.417974	2.87591	0.00402865	0.0323107
ENSG00000186377	24.16	0.866504	0.281949	3.07327	0.00211728	0.0204194
ENSG00000186407	15.0726	2.17249	0.439351	4.94477	7.62349e-07	6.38041e-05
ENSG00000186469	153.864	0.811851	0.276223	2.93912	0.00329149	0.0279189
ENSG00000186470	722.576	0.734911	0.148725	4.9414	7.75648e-07	6.46758e-05
ENSG00000186481	25.4353	1.34293	0.300947	4.46236	8.10608e-06	0.000330581
ENSG00000186517	119.705	0.957577	0.357337	2.67976	0.00736757	0.0492308
ENSG00000186529	339.996	-1.227	0.264766	-4.63429	3.58169e-06	0.000197875
ENSG00000186594	922.4	-0.553971	0.153505	-3.60881	0.0003076	0.00497797
ENSG00000186715	107.895	-1.1197	0.329767	-3.39545	0.000685167	0.0090455
ENSG00000186792	14.4264	0.789887	0.268741	2.93921	0.00329046	0.0279189
ENSG00000186818	34.3608	1.87652	0.411267	4.56278	5.04796e-06	0.000238445
ENSG00000186827	9.30206	1.10461	0.405485	2.72418	0.00644607	0.0447443
ENSG00000186834	906.797	-0.555183	0.206003	-2.69503	0.00703825	0.0476655
ENSG00000186912	55.5799	-1.47199	0.343291	-4.28787	1.80396e-05	0.000601232
ENSG00000186918	243.759	-0.619611	0.174157	-3.55777	0.000374019	0.0057031
ENSG00000186952	18.4658	-0.589071	0.215796	-2.72975	0.00633816	0.0442584
ENSG00000186998	47.1049	1.06595	0.387878	2.74817	0.00599297	0.0425657
ENSG00000187008	25.1587	1.30198	0.323366	4.02632	5.66565e-05	0.00139803
ENSG00000187017	361.755	-0.702656	0.193768	-3.62628	0.00028753	0.00474276
ENSG00000187037	5.57371	1.30556	0.414396	3.15051	0.00162987	0.0169958
ENSG00000187048	3.07168	-1.50243	0.432586	-3.47314	0.0005144	0.00730715
ENSG00000187097	1482.46	-1.29033	0.234394	-5.50496	3.69243e-08	6.67913e-06
ENSG00000187098	41.0335	0.815188	0.283251	2.87797	0.0040024	0.0321478
ENSG00000187116	45.8932	2.19498	0.445278	4.92946	8.24561e-07	6.70105e-05
ENSG00000187123	39.4715	0.697044	0.259456	2.68656	0.00721927	0.048496
ENSG00000187189	74.1217	0.549782	0.140046	3.92572	8.64721e-05	0.00193058
ENSG00000187193	69.6898	-1.12019	0.274983	-4.07367	4.62776e-05	0.00120279
ENSG00000187240	169.46	0.698883	0.199484	3.50346	0.000459253	0.00673711
ENSG00000187288	500.941	-0.95563	0.284234	-3.36212	0.000773465	0.00987974
ENSG00000187398	7.38024	-1.36535	0.391955	-3.48344	0.000495017	0.00710834
ENSG00000187474	73.2147	1.48	0.327533	4.51862	6.22448e-06	0.000272154
ENSG00000187479	137.704	1.17826	0.367516	3.206	0.00134595	0.014765
ENSG00000187498	1050.24	0.980374	0.331971	2.95319	0.00314505	0.0270592
ENSG00000187546	213.836	-0.600674	0.199177	-3.01578	0.0025632	0.0234472
ENSG00000187630	114.916	-0.684556	0.144798	-4.72766	2.27121e-06	0.000142011
ENSG00000187688	41.5608	1.2167	0.309722	3.92837	8.55236e-05	0.00191742
ENSG00000187699	853.756	-1.31605	0.236481	-5.56514	2.61948e-08	5.29324e-06
ENSG00000187720	516.199	-1.00843	0.266083	-3.7899	0.000150706	0.00286955
ENSG00000187726	7.28036	-1.15807	0.40893	-2.83196	0.00462636	0.0356595
ENSG00000187764	189.478	0.808667	0.218908	3.6941	0.00022067	0.0038399
ENSG00000187783	9.21536	-0.924893	0.342151	-2.70317	0.00686808	0.0469402
ENSG00000187796	12.1932	1.24511	0.326943	3.80833	0.000139907	0.00272406
ENSG00000187824	199.019	-0.951943	0.252647	-3.76787	0.000164644	0.00307589
ENSG00000187840	85.1514	0.665433	0.192367	3.45918	0.000541815	0.0075584
ENSG00000187987	9.64415	0.956492	0.307778	3.10773	0.00188531	0.0189037
ENSG00000188158	84.6364	0.700594	0.152721	4.58741	4.48769e-06	0.000221974
ENSG00000188242	1030.91	-0.533753	0.179762	-2.96923	0.00298549	0.0260817
ENSG00000188257	3922.93	1.13173	0.262397	4.31305	1.61015e-05	0.000548871
ENSG00000188282	2.9465	1.6309	0.44555	3.66042	0.000251803	0.00424978
ENSG00000188312	44.2193	0.610637	0.213534	2.85966	0.0042409	0.0336125
ENSG00000188343	39.5498	1.11002	0.205141	5.41101	6.2671e-08	9.69271e-06
ENSG00000188373	261.867	-1.20521	0.242133	-4.97749	6.44129e-07	5.51443e-05
ENSG00000188404	185.777	1.69697	0.422582	4.01572	5.9264e-05	0.00144488
ENSG00000188549	63.8154	-0.784844	0.248279	-3.16114	0.00157154	0.0165413
ENSG00000188596	14.2706	0.702445	0.254466	2.76046	0.00577194	0.041535
ENSG00000188611	128.815	-1.08217	0.329838	-3.28092	0.00103469	0.0122632
ENSG00000188760	38.0128	-1.11545	0.278561	-4.00431	6.21993e-05	0.00149853
ENSG00000188766	8.81961	-0.837631	0.292462	-2.86407	0.00418236	0.0332882
ENSG00000188820	79.7954	1.6731	0.365585	4.57651	4.72793e-06	0.000229074
ENSG00000188886	10.9758	0.987378	0.368072	2.68257	0.00730597	0.0489173
ENSG00000188897	17.7367	1.42454	0.381716	3.73194	0.00019001	0.00342324
ENSG00000188906	225.784	1.67399	0.409081	4.09207	4.27531e-05	0.00113218
ENSG00000189007	55.2978	0.550583	0.160275	3.43524	0.000592024	0.00813172
ENSG00000189067	557.425	1.0215	0.265506	3.84738	0.000119386	0.00242997
ENSG00000189068	2.97142	1.22106	0.439789	2.77646	0.00549544	0.0400594
ENSG00000189077	381.643	-0.745003	0.189817	-3.92484	8.67863e-05	0.00193501
ENSG00000189143	5895.95	-0.689487	0.176639	-3.90338	9.48597e-05	0.0020502
ENSG00000189157	54.2213	-1.27729	0.281873	-4.53145	5.85805e-06	0.000263319
ENSG00000189221	5389.88	-0.872835	0.249957	-3.49194	0.000479534	0.00694829
ENSG00000189325	1327.21	-0.828792	0.195796	-4.23295	2.30646e-05	0.000705787
ENSG00000196154	56.8361	1.04578	0.305378	3.42455	0.000615826	0.0083563
ENSG00000196169	45.152	0.750018	0.229824	3.26344	0.00110067	0.0128559
[truncated: 625 more rows]
