# Supplementary material for: DNA Methylation and Transcription Patterns in Intestinal Epithelial Cells From Pediatric Patients With Inflammatory Bowel Diseases Differentiate Disease Subtypes and Associate With Outcome
Source: Gastroenterology. 2018 Feb;154(3):585–98. doi: 10.1053/j.gastro.2017.10.007 (PMC6381389; doi:10.1053/j.gastro.2017.10.007)
Supplement: Supplementary Table 8 [file mmc10.xlsx]

## Sheet: Table_S8_RNAseq_TI_CD_vs_UC_DEG
Table S8: Differentially expressed genes (DEGs) comparing CD vs UC in TI epithelium
	baseMean	log2FoldChange	lfcSE	stat	pvalue	padj
ENSG00000006747	1573.54	0.864866	0.198424	4.35868	1.31e-05	0.00227167
ENSG00000011347	148.089	0.947956	0.221332	4.28295	1.84e-05	0.00291599
ENSG00000015413	4166.84	0.995494	0.253032	3.93426	8.35e-05	0.00786076
ENSG00000019991	71.7278	-1.31919	0.33305	-3.96094	7.47e-05	0.00730374
ENSG00000023171	297.276	0.703374	0.174942	4.02061	5.8e-05	0.00615509
ENSG00000042980	282.302	-1.34416	0.26527	-5.06714	4.04e-07	0.000238377
ENSG00000050767	21.0217	-1.44558	0.32522	-4.44494	8.79e-06	0.00178947
ENSG00000060971	623.605	0.630702	0.153186	4.11724	3.83e-05	0.00465071
ENSG00000066405	14.1522	-1.49742	0.329988	-4.5378	5.68e-06	0.00148027
ENSG00000068078	295.67	0.771821	0.19183	4.02346	5.73e-05	0.00611775
ENSG00000068366	406.322	-0.804935	0.190309	-4.22962	2.34e-05	0.00345441
ENSG00000070087	246.216	0.761832	0.183449	4.15283	3.28e-05	0.00424466
ENSG00000073464	24.4679	-1.20333	0.255096	-4.71718	2.39e-06	0.00100824
ENSG00000074276	5150.25	0.781899	0.185741	4.20962	2.56e-05	0.00365303
ENSG00000077585	69.4219	-0.601357	0.127358	-4.72178	2.34e-06	0.00100824
ENSG00000085265	41.7063	-1.48584	0.353242	-4.20628	2.6e-05	0.00367775
ENSG00000085514	35.2383	-1.38575	0.332413	-4.16878	3.06e-05	0.00406813
ENSG00000085552	230.084	1.43237	0.312321	4.58622	4.51e-06	0.00139573
ENSG00000086205	461.84	-2.16953	0.35035	-6.19248	5.92e-10	1.5e-06
ENSG00000088882	22.3919	-1.48796	0.336246	-4.42523	9.63e-06	0.00185436
ENSG00000090382	8503.94	-1.06753	0.15455	-6.90736	4.94e-12	2.91e-08
ENSG00000096996	36.1399	-1.27244	0.283351	-4.49068	7.1e-06	0.00165326
ENSG00000099194	425.068	-1.06566	0.257525	-4.13807	3.5e-05	0.00436754
ENSG00000099985	140.165	-1.64974	0.362073	-4.55638	5.2e-06	0.00142439
ENSG00000100422	703.358	0.559064	0.136042	4.10948	3.97e-05	0.00467951
ENSG00000100504	85.8581	-1.12758	0.293139	-3.84657	0.000119782	0.00972978
ENSG00000101017	101.985	-0.85491	0.191182	-4.47172	7.76e-06	0.00165547
ENSG00000101276	327.997	0.989644	0.231859	4.26831	1.97e-05	0.00302843
ENSG00000101825	713.474	-1.64726	0.274687	-5.99689	2.01e-09	4.04e-06
ENSG00000101916	67.7782	-1.35278	0.346562	-3.90342	9.48e-05	0.00860081
ENSG00000102024	363.015	-0.658207	0.170669	-3.85662	0.000114965	0.00967463
ENSG00000102524	104.565	-1.49722	0.303536	-4.9326	8.11e-07	0.000406463
ENSG00000103316	19.8255	0.944058	0.209954	4.4965	6.91e-06	0.00165311
ENSG00000103742	28.6938	-1.27395	0.324568	-3.92506	8.67e-05	0.00808135
ENSG00000104267	63.1113	-1.14453	0.292011	-3.9195	8.87e-05	0.00822677
ENSG00000104290	89.6993	-0.682609	0.161477	-4.22728	2.37e-05	0.00346162
ENSG00000104490	98.8895	-1.00426	0.217254	-4.62251	3.79e-06	0.0013427
ENSG00000105205	95.0355	-1.35027	0.336095	-4.01752	5.88e-05	0.00616265
ENSG00000106799	374.048	-0.644243	0.15255	-4.22317	2.41e-05	0.00349648
ENSG00000106853	1371.09	0.880596	0.228317	3.8569	0.000114835	0.00967463
ENSG00000107317	114.14	-1.62354	0.32792	-4.95104	7.38e-07	0.00038446
ENSG00000110080	36.2375	-1.07849	0.255872	-4.21495	2.5e-05	0.00359683
ENSG00000111801	479.327	-0.56637	0.136685	-4.1436	3.42e-05	0.00436175
ENSG00000112033	269.18	0.662403	0.171191	3.86939	0.000109107	0.009379
ENSG00000112232	16.5132	2.10168	0.359226	5.85057	4.9e-09	6.67e-06
ENSG00000113492	31.8999	1.87991	0.316703	5.93586	2.92e-09	5.18e-06
ENSG00000113645	508.386	0.550115	0.131998	4.16759	3.08e-05	0.00406813
ENSG00000114251	189.743	-1.12635	0.274181	-4.10804	3.99e-05	0.00467951
ENSG00000114270	79.4604	-1.23527	0.310668	-3.97618	7e-05	0.00696699
ENSG00000115415	2491.02	-1.04175	0.258459	-4.03065	5.56e-05	0.00600603
ENSG00000115419	2560.57	0.787531	0.131393	5.9937	2.05e-09	4.04e-06
ENSG00000115461	591.087	-1.29153	0.299931	-4.30608	1.66e-05	0.0026996
ENSG00000115718	7.83065	1.39567	0.333872	4.18026	2.91e-05	0.00396631
ENSG00000115738	1016.62	0.533106	0.118554	4.49672	6.9e-06	0.00165311
ENSG00000116701	196.009	-1.5062	0.342343	-4.39969	1.08e-05	0.00203477
ENSG00000117461	216.373	-0.792504	0.204772	-3.87018	0.000108757	0.009379
ENSG00000120708	591.402	-1.06473	0.274345	-3.881	0.000104029	0.00917752
ENSG00000121207	61.919	1.52269	0.232339	6.55375	5.61e-11	1.99e-07
ENSG00000121361	9.14015	-1.42896	0.321465	-4.44514	8.78e-06	0.00178947
ENSG00000122417	228.318	-0.548348	0.140511	-3.90252	9.52e-05	0.00860081
ENSG00000122641	67.6926	-1.71044	0.349474	-4.89434	9.86e-07	0.000470237
ENSG00000123643	756.927	0.773092	0.197511	3.91417	9.07e-05	0.00836652
ENSG00000124205	359.281	0.735858	0.191138	3.84988	0.000118174	0.00967463
ENSG00000124731	120.197	-1.55417	0.359403	-4.32431	1.53e-05	0.00255534
ENSG00000124762	2096.47	0.501483	0.123794	4.05096	5.1e-05	0.00564523
ENSG00000125144	845.132	1.33033	0.304199	4.37322	1.22e-05	0.00221222
ENSG00000125148	907.381	1.07866	0.277254	3.89051	0.000100034	0.0089465
ENSG00000128918	37.1425	-1.78746	0.331287	-5.3955	6.83e-08	5.26e-05
ENSG00000129116	550.687	-0.525876	0.0965912	-5.44435	5.2e-08	4.19e-05
ENSG00000129214	25.1096	1.28946	0.319562	4.03509	5.46e-05	0.0059466
ENSG00000130208	17.9009	-1.31556	0.320474	-4.10506	4.04e-05	0.00468322
ENSG00000130303	157.115	-1.17458	0.233092	-5.03913	4.68e-07	0.000262387
ENSG00000131042	35.9291	-1.36357	0.352028	-3.87347	0.000107297	0.00931376
ENSG00000132874	34.4019	1.6913	0.335809	5.03649	4.74e-07	0.000262387
ENSG00000133048	66.4429	-2.28207	0.351223	-6.49749	8.17e-11	2.41e-07
ENSG00000133107	7.26798	-1.65929	0.354897	-4.67542	2.93e-06	0.0011544
ENSG00000133636	939.275	1.14058	0.29443	3.87387	0.000107119	0.00931376
ENSG00000133742	8.98178	-1.2686	0.326903	-3.88066	0.000104172	0.00917752
ENSG00000134240	613.381	1.88198	0.350026	5.37669	7.59e-08	5.6e-05
ENSG00000134250	989.992	-0.547719	0.122445	-4.47317	7.71e-06	0.00165547
ENSG00000135476	262.905	0.730125	0.174736	4.17844	2.94e-05	0.00396762
ENSG00000135960	21.0737	-1.05475	0.247106	-4.26841	1.97e-05	0.00302843
ENSG00000136048	102.992	-1.05565	0.256255	-4.11953	3.8e-05	0.00463636
ENSG00000136235	164.602	-1.41057	0.326346	-4.32231	1.54e-05	0.00255534
ENSG00000137509	295.184	-0.7069	0.177868	-3.9743	7.06e-05	0.00698296
ENSG00000137673	19.0907	-1.48093	0.356019	-4.1597	3.19e-05	0.00417995
ENSG00000137860	649.409	1.32079	0.334235	3.95168	7.76e-05	0.0075094
ENSG00000138669	535.044	1.10489	0.267379	4.13229	3.59e-05	0.00444762
ENSG00000139144	71.6886	1.03228	0.257697	4.0058	6.18e-05	0.0064381
ENSG00000139209	22.7402	1.60425	0.350002	4.58355	4.57e-06	0.00139573
ENSG00000140678	124.847	-1.50445	0.338966	-4.43833	9.07e-06	0.0018243
ENSG00000140749	95.5684	-1.57987	0.349476	-4.52068	6.16e-06	0.00155936
ENSG00000140961	218.777	0.7579	0.159488	4.75209	2.01e-06	0.000914114
ENSG00000141574	1158.29	1.04874	0.228491	4.58987	4.44e-06	0.00139573
ENSG00000143226	241.226	-1.54708	0.343496	-4.50392	6.67e-06	0.00164076
ENSG00000143387	187.407	-1.19794	0.302903	-3.95485	7.66e-05	0.0074513
ENSG00000144331	5.25192	1.72191	0.321204	5.36081	8.29e-08	5.87e-05
ENSG00000145246	244.228	-0.525447	0.114183	-4.60181	4.19e-06	0.00139573
ENSG00000145384	4721.7	0.824808	0.199219	4.1402	3.47e-05	0.00436754
ENSG00000147872	1685.52	0.708037	0.182235	3.88529	0.000102208	0.00909494
ENSG00000148600	448.668	1.12873	0.274987	4.10467	4.05e-05	0.00468322
ENSG00000148848	13.1706	-1.32643	0.333278	-3.97995	6.89e-05	0.00693518
ENSG00000149485	86.9687	-1.08384	0.272319	-3.98004	6.89e-05	0.00693518
ENSG00000152952	664.455	0.73532	0.157508	4.66845	3.03e-06	0.00116826
ENSG00000153002	7.33694	-1.44476	0.361619	-3.99527	6.46e-05	0.006653
ENSG00000153363	33.129	-0.817172	0.187165	-4.36604	1.27e-05	0.00222159
ENSG00000154153	420.299	0.771521	0.175943	4.38507	1.16e-05	0.00213876
ENSG00000154511	94.4159	-0.624845	0.150406	-4.15439	3.26e-05	0.00424466
ENSG00000154760	75.3575	-0.844038	0.18437	-4.57795	4.7e-06	0.00140932
ENSG00000155666	236.615	0.991303	0.246242	4.02573	5.68e-05	0.00609579
ENSG00000157657	91.5661	-1.05897	0.190099	-5.57065	2.54e-08	2.37e-05
ENSG00000158966	75.779	-0.961506	0.225351	-4.2667	1.98e-05	0.00302843
ENSG00000159212	35.3993	-1.53825	0.232756	-6.60884	3.87e-11	1.71e-07
ENSG00000162344	9.3027	1.37697	0.357002	3.85704	0.000114769	0.00967463
ENSG00000162398	20.2728	1.04667	0.221665	4.72184	2.34e-06	0.00100824
ENSG00000162849	57.5112	-1.55414	0.271687	-5.72031	1.06e-08	1.18e-05
ENSG00000163032	6.41391	-1.7003	0.362167	-4.69479	2.67e-06	0.00109906
ENSG00000163131	2179.45	-0.848756	0.200086	-4.24195	2.22e-05	0.00332532
ENSG00000163629	189.617	-1.31547	0.233967	-5.62245	1.88e-08	1.85e-05
ENSG00000164220	17.9979	-1.33916	0.32542	-4.11518	3.87e-05	0.00466045
ENSG00000164294	52.6966	-1.2418	0.276862	-4.48527	7.28e-06	0.00165326
ENSG00000164398	46.0165	-0.961397	0.244839	-3.92665	8.61e-05	0.00807052
ENSG00000164406	215.386	1.0479	0.246711	4.24746	2.16e-05	0.00327225
ENSG00000164920	328.216	0.612961	0.155585	3.93973	8.16e-05	0.00772456
ENSG00000164972	14.1837	1.18675	0.307931	3.85395	0.000116228	0.00967463
ENSG00000165449	18.222	1.2161	0.261377	4.65266	3.28e-06	0.00123456
ENSG00000165548	25.9982	1.05718	0.268009	3.94455	7.99e-05	0.00761149
ENSG00000165828	45.758	0.848848	0.212951	3.98612	6.72e-05	0.00687463
ENSG00000166750	624.953	-0.862538	0.189455	-4.55274	5.3e-06	0.00142439
ENSG00000166923	111.507	-1.48087	0.330119	-4.48588	7.26e-06	0.00165326
ENSG00000167105	254.443	0.664579	0.14546	4.56881	4.91e-06	0.00142439
ENSG00000169174	114.772	-1.26014	0.2482	-5.07713	3.83e-07	0.000233983
ENSG00000169429	3390.06	-1.45064	0.36102	-4.01817	5.87e-05	0.00616265
ENSG00000169855	572.836	-0.786038	0.135415	-5.80466	6.45e-09	7.61e-06
ENSG00000169905	2493.25	0.529616	0.1305	4.05836	4.94e-05	0.0055597
ENSG00000170385	859.665	0.599692	0.133869	4.47969	7.48e-06	0.00165547
ENSG00000171560	5.65417	1.65419	0.360651	4.58667	4.5e-06	0.00139573
ENSG00000172123	36.2841	-1.01393	0.228603	-4.43531	9.19e-06	0.00182928
ENSG00000172497	19.16	1.58249	0.323627	4.88986	1.01e-06	0.000470237
ENSG00000172818	475.033	0.629684	0.145837	4.31773	1.58e-05	0.00258471
ENSG00000173621	35.8891	-1.06004	0.244667	-4.33257	1.47e-05	0.00250937
ENSG00000174473	24.6217	-1.47132	0.337019	-4.36571	1.27e-05	0.00222159
ENSG00000175322	27.5359	-0.636785	0.165438	-3.84909	0.000118556	0.00967463
ENSG00000175445	261.018	-1.25396	0.298446	-4.20163	2.65e-05	0.00369492
ENSG00000175806	194.047	0.589264	0.106364	5.54008	3.02e-08	2.68e-05
ENSG00000179178	260.428	0.534809	0.131808	4.05747	4.96e-05	0.0055597
ENSG00000180537	8.73354	-2.04026	0.346321	-5.89124	3.83e-09	5.66e-06
ENSG00000180801	23.8244	-0.948628	0.217086	-4.36982	1.24e-05	0.00222159
ENSG00000180871	62.3754	-1.39241	0.361523	-3.85152	0.000117389	0.00967463
ENSG00000181143	17.1625	-1.59942	0.354753	-4.50854	6.53e-06	0.00162801
ENSG00000181191	80.4533	-0.635977	0.137399	-4.6287	3.68e-06	0.00132979
ENSG00000181409	377.79	0.66502	0.164837	4.03442	5.47e-05	0.0059466
ENSG00000181577	33.031	-1.14688	0.295805	-3.87714	0.000105693	0.00926538
ENSG00000181778	176.989	1.27126	0.309331	4.10971	3.96e-05	0.00467951
ENSG00000182463	93.5009	-1.18191	0.259342	-4.55736	5.18e-06	0.00142439
ENSG00000182885	48.303	-1.44977	0.338448	-4.28357	1.84e-05	0.00291599
ENSG00000185774	23.4399	-2.84929	0.313862	-9.07816	1.1e-19	1.96e-15
ENSG00000186115	513.091	1.30234	0.315859	4.12318	3.74e-05	0.00459518
ENSG00000186212	252.195	0.56651	0.137807	4.11088	3.94e-05	0.00467951
ENSG00000186470	674.311	-0.729198	0.189251	-3.85307	0.000116647	0.00967463
ENSG00000186818	33.9502	-1.39313	0.356198	-3.91111	9.19e-05	0.00842944
ENSG00000187193	78.5989	1.32699	0.251469	5.27696	1.31e-07	8.95e-05
ENSG00000187824	203.907	1.00487	0.224593	4.47419	7.67e-06	0.00165547
ENSG00000188343	38.7137	-0.9198	0.199763	-4.60446	4.14e-06	0.00139573
ENSG00000188373	225.874	0.939373	0.224185	4.19016	2.79e-05	0.00385636
ENSG00000189157	54.5176	1.12762	0.282006	3.99856	6.37e-05	0.00659946
ENSG00000189325	1349.19	0.869722	0.21911	3.96934	7.21e-05	0.00709017
ENSG00000196562	373.706	-0.943584	0.210791	-4.47641	7.59e-06	0.00165547
ENSG00000196639	174.457	0.503454	0.121511	4.14328	3.42e-05	0.00436175
ENSG00000196656	105.136	0.880349	0.214803	4.0984	4.16e-05	0.00475276
ENSG00000196743	287.577	-0.848867	0.209892	-4.04431	5.25e-05	0.00577189
ENSG00000197375	587.831	0.891966	0.226058	3.94574	7.96e-05	0.00761149
ENSG00000198759	7.10953	-1.49515	0.357478	-4.1825	2.88e-05	0.00395785
ENSG00000203747	99.4802	-1.77017	0.346519	-5.10843	3.25e-07	0.000205442
ENSG00000205358	243.08	1.50775	0.352751	4.27426	1.92e-05	0.00300518
ENSG00000205362	14.4341	1.4125	0.318732	4.43163	9.35e-06	0.00183798
ENSG00000205403	423.081	-1.39587	0.268947	-5.19014	2.1e-07	0.000137816
ENSG00000205476	462.391	0.515358	0.117175	4.39818	1.09e-05	0.00203477
ENSG00000210082	275834	1.00273	0.216129	4.63951	3.49e-06	0.00128838
ENSG00000210117	49.9728	-1.24503	0.322217	-3.86394	0.000111574	0.00954473
ENSG00000211454	107.886	0.661458	0.16981	3.89529	9.81e-05	0.00881629
ENSG00000211459	39206.6	1.20785	0.278306	4.34002	1.42e-05	0.00244942
ENSG00000213901	220.11	1.22053	0.273455	4.46339	8.07e-06	0.00168883
ENSG00000214782	58.1654	-1.61783	0.360689	-4.48538	7.28e-06	0.00165326
ENSG00000223477	5.62789	1.35902	0.331201	4.10331	4.07e-05	0.00468322
ENSG00000223703	24.935	0.953931	0.247822	3.84926	0.000118476	0.00967463
ENSG00000224417	23.1794	1.25115	0.250075	5.00311	5.64e-07	0.000302716
ENSG00000229754	18.992	-1.62949	0.356773	-4.56729	4.94e-06	0.00142439
ENSG00000233836	32.8034	1.03155	0.235704	4.37645	1.21e-05	0.00220211
ENSG00000234224	40.3351	1.26503	0.28349	4.46235	8.11e-06	0.00168883
ENSG00000235910	11.6387	1.79985	0.308709	5.83023	5.54e-09	7e-06
ENSG00000237094	10.8824	-0.939402	0.236135	-3.97824	6.94e-05	0.00694575
ENSG00000237940	30.6965	1.54642	0.313736	4.92904	8.26e-07	0.000406463
ENSG00000238133	23.1849	-2.58739	0.359352	-7.20016	6.01e-13	5.33e-09
ENSG00000240563	34.8736	-1.87768	0.331006	-5.67265	1.41e-08	1.46e-05
ENSG00000250274	6.29372	-1.47332	0.360837	-4.08307	4.44e-05	0.00504504
ENSG00000250497	10.1915	1.45793	0.320947	4.54259	5.56e-06	0.00146864
ENSG00000251602	12.6654	1.14423	0.251358	4.5522	5.31e-06	0.00142439
ENSG00000254681	44.4799	1.31674	0.289112	4.55442	5.25e-06	0.00142439
ENSG00000257612	5.77606	1.9727	0.356821	5.52854	3.23e-08	2.72e-05
ENSG00000260528	15.4901	-1.15187	0.284195	-4.05311	5.05e-05	0.00562886
ENSG00000261520	8.50835	-2.14172	0.362553	-5.90734	3.48e-09	5.6e-06
ENSG00000266968	10.1856	1.5004	0.357027	4.20248	2.64e-05	0.00369492
ENSG00000269028	1062.74	1.11862	0.239078	4.67889	2.88e-06	0.0011544
ENSG00000270547	4.89965	-1.47754	0.357033	-4.13838	3.5e-05	0.00436754
ENSG00000273162	15.7747	0.893871	0.214358	4.17	3.05e-05	0.00406813
