# Supplementary material for: DNA Methylation and Transcription Patterns in Intestinal Epithelial Cells From Pediatric Patients With Inflammatory Bowel Diseases Differentiate Disease Subtypes and Associate With Outcome
Source: Gastroenterology. 2018 Feb;154(3):585–98. doi: 10.1053/j.gastro.2017.10.007 (PMC6381389; doi:10.1053/j.gastro.2017.10.007)
Supplement: Supplementary Table 9 [file mmc11.xlsx]

## Sheet: Table_S9_DNAm_SC_CD_vs_Ctrl_DMP
Table S9: Differentially methylated positions (DMPs) comparing CD vs Ctrl in SC epithelium
	logFC	AveExpr	t	P.Value	adj.P.Val	B
cg19269426	-3.04197	0.129326	-17.9587	4.93973e-17	2.09145e-11	24.7982
cg01254505	-2.39415	-2.99137	-16.0319	9.34488e-16	1.97828e-10	22.7978
cg22341908	-2.54064	-0.886088	-15.0568	4.62493e-15	6.52722e-10	21.6528
cg07839457	-2.58388	-0.408243	-13.6056	5.84519e-14	6.18705e-09	19.7598
cg10919522	-2.02095	-1.17879	-13.106	1.4673e-13	1.2425e-08	19.051
cg07499182	-1.9968	-1.39785	-12.2744	7.19505e-13	5.07723e-08	17.8007
cg14140375	-1.71273	1.66117	-11.8893	1.54177e-12	9.32534e-08	17.1903
cg00715999	-1.92385	3.54205	-11.7103	2.20974e-12	1.07635e-07	16.8996
cg10518873	-1.84643	1.68129	-11.6651	2.42127e-12	1.07635e-07	16.8255
cg02720566	-0.841475	-1.69367	-11.641	2.54219e-12	1.07635e-07	16.786
cg25095994	-1.37444	-3.17993	-11.2717	5.42176e-12	2.08685e-07	16.1683
cg11451043	-1.8522	-1.99788	-11.2058	6.21633e-12	2.1933e-07	16.056
cg06822690	-1.82325	0.346708	-11.0255	9.0652e-12	2.95243e-07	15.7454
cg13300480	-1.97104	-1.01906	-10.9074	1.16291e-11	3.37295e-07	15.5395
cg08159663	-1.92804	0.547143	-10.8945	1.19497e-11	3.37295e-07	15.5169
cg01595951	-2.37348	0.158011	-10.8202	1.39914e-11	3.70243e-07	15.3861
cg05358170	-1.79217	2.64752	-10.7159	1.7479e-11	4.22087e-07	15.2011
cg13031167	-1.48257	-2.11727	-10.6918	1.84043e-11	4.22087e-07	15.1581
cg01210113	-1.54086	-0.966184	-10.6784	1.89414e-11	4.22087e-07	15.1342
cg15488794	-2.38874	-0.855822	-10.5399	2.55211e-11	5.40274e-07	14.8853
cg01837846	-1.34838	0.696875	-10.3475	3.87812e-11	7.81892e-07	14.5344
cg26033526	-2.42875	1.10769	-10.1032	6.64028e-11	1.27793e-06	14.0809
cg16186435	-1.97157	1.31534	-10.07	7.1476e-11	1.31576e-06	14.0186
cg11269166	-1.4249	-0.428405	-9.90594	1.03092e-10	1.71367e-06	13.7078
cg07218288	-2.59159	-1.61283	-9.90466	1.0339e-10	1.71367e-06	13.7054
cg11706729	-2.27638	-1.40456	-9.89678	1.05234e-10	1.71367e-06	13.6903
cg24044052	-1.32893	-1.59623	-9.82479	1.23723e-10	1.88043e-06	13.5526
cg01930746	-1.05274	-3.06042	-9.82252	1.24357e-10	1.88043e-06	13.5482
cg11453837	-1.42109	1.1826	-9.76871	1.40414e-10	2.05001e-06	13.4447
cg12123019	-1.82488	-0.630588	-9.7458	1.47882e-10	2.08708e-06	13.4005
cg06422189	-1.81535	1.50917	-9.69161	1.67211e-10	2.28374e-06	13.2956
cg20724257	-1.76568	-0.858812	-9.53389	2.39594e-10	3.17008e-06	12.9876
cg08122652	-1.39632	0.680942	-9.48176	2.70034e-10	3.46456e-06	12.8849
cg24129356	-2.53339	0.366526	-9.4614	2.8297e-10	3.52376e-06	12.8447
cg16411857	-0.721367	-2.31401	-9.43873	2.98132e-10	3.60649e-06	12.7998
cg18511546	-1.48221	1.87931	-9.40033	3.25731e-10	3.83091e-06	12.7236
cg10817441	-1.96387	1.44414	-9.37299	3.46973e-10	3.97044e-06	12.6692
cg18091275	-0.875982	0.743328	-9.24194	4.70289e-10	5.23994e-06	12.4069
cg12998503	-1.48352	0.815703	-9.18265	5.40052e-10	5.74416e-06	12.2874
cg04042861	-1.58296	0.600014	-9.17288	5.5253e-10	5.74416e-06	12.2676
cg16465027	-2.40258	-0.363494	-9.17002	5.56245e-10	5.74416e-06	12.2618
cg27543214	-2.1757	0.220696	-9.06228	7.16179e-10	7.05814e-06	12.0429
cg11152574	1.02562	1.98549	9.0619	7.16826e-10	7.05814e-06	12.0421
cg12110327	-0.903596	-3.04416	-8.95804	9.15905e-10	8.81338e-06	11.8292
cg09015246	-1.57287	-0.288767	-8.90334	1.04269e-09	9.81037e-06	11.7165
cg24898914	-1.65988	3.00637	-8.88158	1.09799e-09	1.00573e-05	11.6715
cg11187245	-1.78033	1.78667	-8.87272	1.12137e-09	1.00573e-05	11.6531
cg20495819	-1.00531	-1.72819	-8.86572	1.14019e-09	1.00573e-05	11.6386
cg16710348	2.02248	0.575356	8.85292	1.17547e-09	1.00588e-05	11.6121
cg27320518	-1.52705	0.449959	-8.8485	1.18788e-09	1.00588e-05	11.6029
cg07827420	-0.740518	0.0210501	-8.80582	1.31511e-09	1.08783e-05	11.5142
cg04272613	1.45491	-0.805804	8.79921	1.33605e-09	1.08783e-05	11.5004
cg25042789	-2.75684	0.077721	-8.76083	1.4644e-09	1.16984e-05	11.4203
cg19371652	-1.46666	0.470051	-8.73004	1.57645e-09	1.21394e-05	11.3559
cg22982767	-1.35947	-2.7123	-8.72991	1.57694e-09	1.21394e-05	11.3556
cg22122098	-2.24715	1.45982	-8.68108	1.77299e-09	1.34049e-05	11.2532
cg08735211	-1.93126	1.36329	-8.66917	1.8245e-09	1.35176e-05	11.2281
cg13430755	-1.78107	-1.03841	-8.663	1.85175e-09	1.35176e-05	11.2152
cg03472130	-1.90929	1.67059	-8.63444	1.98357e-09	1.42344e-05	11.155
cg27429749	-1.71642	-2.17583	-8.62431	2.03258e-09	1.4343e-05	11.1336
cg03699566	1.6871	-0.485169	8.5927	2.19368e-09	1.52261e-05	11.0668
cg07120889	-1.63202	-0.983171	-8.55908	2.37939e-09	1.62487e-05	10.9955
cg26937038	-1.16631	-0.367213	-8.53294	2.53482e-09	1.68773e-05	10.94
cg00959259	-1.0963	-0.910635	-8.53029	2.55116e-09	1.68773e-05	10.9344
cg20566897	-1.41137	1.03186	-8.50503	2.7123e-09	1.76672e-05	10.8806
cg13866253	-1.91121	0.558994	-8.48179	2.86969e-09	1.84092e-05	10.8311
cg09993699	-2.05822	-0.378454	-8.44471	3.14049e-09	1.98457e-05	10.7518
cg09654242	-1.32909	2.47863	-8.42562	3.28999e-09	2.04549e-05	10.7109
cg07884764	-2.70143	1.55081	-8.42023	3.33351e-09	2.04549e-05	10.6994
cg16965605	-2.20497	1.13525	-8.4022	3.4833e-09	2.10687e-05	10.6607
cg23387863	-1.52837	2.22308	-8.3904	3.58513e-09	2.12194e-05	10.6353
cg16064425	-0.79315	-0.773447	-8.38774	3.60845e-09	2.12194e-05	10.6296
cg05376738	-1.26593	-0.83393	-8.36961	3.77186e-09	2.16565e-05	10.5906
cg10167235	-1.82882	-0.783506	-8.36818	3.78509e-09	2.16565e-05	10.5876
cg01309328	-1.42278	-0.364288	-8.35303	3.92794e-09	2.21742e-05	10.5549
cg08502360	-1.32366	0.215056	-8.33955	4.05969e-09	2.26164e-05	10.5259
cg02753187	-1.81801	-0.0652054	-8.32419	4.21528e-09	2.31782e-05	10.4927
cg17338146	-1.32285	-0.159437	-8.3111	4.35275e-09	2.36273e-05	10.4644
cg20975835	-1.33004	0.176618	-8.3059	4.40862e-09	2.36276e-05	10.4532
cg10466548	-1.99489	-0.345426	-8.29692	4.5068e-09	2.38519e-05	10.4338
cg07904073	-1.49374	-0.772855	-8.27589	4.7456e-09	2.48057e-05	10.3882
cg24449091	-0.892424	0.459608	-8.26042	4.9295e-09	2.52856e-05	10.3547
cg07156249	-2.75638	0.486377	-8.25816	4.95686e-09	2.52856e-05	10.3498
cg23533285	-0.947311	-0.470667	-8.25298	5.02048e-09	2.53053e-05	10.3385
cg24610854	-0.948672	1.52365	-8.23194	5.28719e-09	2.60293e-05	10.2929
cg21341645	-1.08828	0.784488	-8.23065	5.30399e-09	2.60293e-05	10.29
cg00572560	-0.876126	0.430873	-8.22726	5.34856e-09	2.60293e-05	10.2827
cg18608055	-1.46746	-1.68018	-8.19179	5.83715e-09	2.77042e-05	10.2054
cg19615017	1.51732	0.436101	8.1902	5.86016e-09	2.77042e-05	10.202
cg07645296	0.745137	-1.01047	8.18646	5.91448e-09	2.77042e-05	10.1938
cg06188083	-1.53782	-0.272541	-8.17951	6.01687e-09	2.77042e-05	10.1786
cg25741259	-0.872525	2.17886	-8.17633	6.06433e-09	2.77042e-05	10.1717
cg12560128	-1.23938	-2.99001	-8.17493	6.08533e-09	2.77042e-05	10.1686
cg12833118	-1.44736	3.34307	-8.16855	6.18191e-09	2.78445e-05	10.1547
cg19921353	-1.23051	-2.45817	-8.1594	6.32325e-09	2.81813e-05	10.1347
cg26894297	-1.63718	1.94579	-8.14044	6.62675e-09	2.92263e-05	10.0933
cg09775648	-1.34803	-0.0609398	-8.10491	7.23632e-09	3.15857e-05	10.0154
cg01405582	-1.54994	1.56422	-8.09393	7.43597e-09	3.2126e-05	9.9913
cg12344107	-0.668498	1.52729	-8.08895	7.52838e-09	3.21967e-05	9.98037
cg24000908	-1.20861	-0.182752	-8.062	8.04934e-09	3.38379e-05	9.9211
cg18454299	-1.18463	-0.985239	-8.06087	8.07199e-09	3.38379e-05	9.91861
cg06021990	-1.67933	-0.500659	-8.0476	8.34246e-09	3.42638e-05	9.88941
cg16041798	1.37444	-0.0528699	8.04621	8.3714e-09	3.42638e-05	9.88634
cg06096336	-1.42273	0.868343	-8.0412	8.47628e-09	3.42638e-05	9.87531
cg15454374	-1.60022	-1.60212	-8.04021	8.49728e-09	3.42638e-05	9.87311
cg01351032	-1.48974	0.00807283	-8.01943	8.94818e-09	3.57416e-05	9.82728
cg23651889	-2.19753	-0.507498	-8.01295	9.09378e-09	3.59837e-05	9.81296
cg11558551	-2.2524	-2.02044	-8.00185	9.34866e-09	3.66497e-05	9.78845
cg01778994	-1.11791	-2.76818	-7.99422	9.5282e-09	3.70108e-05	9.77157
cg25058482	-1.47369	-2.75806	-7.98706	9.69972e-09	3.72783e-05	9.75575
cg26091247	-0.851924	-2.14002	-7.98404	9.77315e-09	3.72783e-05	9.74905
cg23426156	-1.1441	-0.157611	-7.97063	1.01057e-08	3.73393e-05	9.71936
cg25979644	-1.22137	2.85565	-7.9697	1.01291e-08	3.73393e-05	9.71731
cg19738281	1.25209	-1.38841	7.96846	1.01606e-08	3.73393e-05	9.71456
cg12655416	-1.14533	0.510506	-7.96156	1.0337e-08	3.73393e-05	9.69927
cg17159161	-1.20313	-3.93132	-7.96034	1.03686e-08	3.73393e-05	9.69657
cg03742137	-0.634816	-1.96689	-7.96005	1.03763e-08	3.73393e-05	9.69591
cg01659176	-1.94958	1.05412	-7.95888	1.04065e-08	3.73393e-05	9.69333
cg12739914	-2.13965	1.48612	-7.94956	1.06518e-08	3.78984e-05	9.67264
cg05895956	1.18473	2.40058	7.91746	1.15418e-08	4.03854e-05	9.60137
cg22072829	1.28526	1.07981	7.91443	1.16299e-08	4.03854e-05	9.59461
cg21582325	-1.46269	-1.57443	-7.91419	1.1637e-08	4.03854e-05	9.59408
cg16890093	-2.20388	1.4114	-7.8882	1.24195e-08	4.26846e-05	9.53624
cg07111834	-1.73346	1.21518	-7.8814	1.26331e-08	4.26846e-05	9.52108
cg10680210	-1.95196	0.530716	-7.87968	1.26876e-08	4.26846e-05	9.51725
cg16346422	-1.76457	0.803567	-7.87921	1.27027e-08	4.26846e-05	9.51619
cg07126235	-0.890285	-3.20074	-7.8517	1.36105e-08	4.53749e-05	9.45481
cg27284331	-0.912901	1.00236	-7.82179	1.46729e-08	4.82524e-05	9.38793
cg02217815	-2.00616	1.08879	-7.82047	1.47218e-08	4.82524e-05	9.38497
cg15903956	-1.37445	1.06085	-7.81795	1.48156e-08	4.82524e-05	9.37932
cg05412855	-0.777157	3.84414	-7.81178	1.50472e-08	4.86329e-05	9.36551
cg17928869	-0.998202	-2.02443	-7.78294	1.61806e-08	5.18996e-05	9.30085
cg21890646	-1.4423	0.823009	-7.75386	1.74116e-08	5.518e-05	9.23553
cg18125510	-1.55134	-2.58969	-7.75132	1.75238e-08	5.518e-05	9.2298
cg24170040	-1.03674	1.54719	-7.74688	1.77212e-08	5.518e-05	9.21982
cg00533183	-1.6774	2.03099	-7.74556	1.77806e-08	5.518e-05	9.21684
cg08985333	-1.39463	-0.61847	-7.7439	1.78549e-08	5.518e-05	9.21312
cg26974214	-2.35762	0.667308	-7.71275	1.93171e-08	5.92664e-05	9.14294
cg10052504	-1.35398	0.0896065	-7.69889	2.00065e-08	6.07202e-05	9.11167
cg10377510	-1.8509	-0.915365	-7.69748	2.00778e-08	6.07202e-05	9.10849
cg01598596	-1.67918	-0.416327	-7.67585	2.12084e-08	6.36845e-05	9.05961
cg01963224	-2.01174	0.659878	-7.66714	2.16813e-08	6.43273e-05	9.03993
cg26239233	-1.94197	-1.04584	-7.66633	2.17264e-08	6.43273e-05	9.03808
cg11587584	-1.38742	0.434153	-7.64515	2.2925e-08	6.7405e-05	8.99014
cg04246113	1.76031	1.52365	7.6395	2.32561e-08	6.79068e-05	8.97733
cg17445097	-1.84611	1.18949	-7.62844	2.39183e-08	6.93622e-05	8.95226
cg10537807	-1.15831	-1.69987	-7.61564	2.47085e-08	7.11661e-05	8.92322
cg16526673	-1.67484	1.92844	-7.60938	2.51046e-08	7.18185e-05	8.90902
cg07870074	-1.38091	0.492984	-7.60672	2.52748e-08	7.18201e-05	8.90298
cg07069844	-0.798919	-1.68817	-7.60406	2.54465e-08	7.1826e-05	8.89693
cg26724841	-1.58362	1.60375	-7.59459	2.60671e-08	7.27597e-05	8.8754
cg12461141	-1.33266	-0.416808	-7.59358	2.61339e-08	7.27597e-05	8.87311
cg24406344	-1.33589	-0.0852906	-7.5888	2.64535e-08	7.27597e-05	8.86224
cg04070188	-1.67759	0.372663	-7.58864	2.64647e-08	7.27597e-05	8.86187
cg16576033	-1.23913	1.36455	-7.57446	2.74371e-08	7.49466e-05	8.82961
cg21645268	-1.47049	0.343342	-7.55651	2.87207e-08	7.78429e-05	8.78873
cg26234900	-1.8761	0.93289	-7.55454	2.88651e-08	7.78429e-05	8.78424
cg01947066	-2.16058	-0.583483	-7.54403	2.96485e-08	7.94494e-05	8.76029
cg13698224	-1.79646	1.27076	-7.52595	3.10481e-08	8.19645e-05	8.71902
cg08147389	-1.62754	0.814996	-7.52536	3.1095e-08	8.19645e-05	8.71767
cg22700246	-1.50795	0.911961	-7.52269	3.13074e-08	8.19645e-05	8.71158
cg21223094	-1.18268	-1.99127	-7.52202	3.13614e-08	8.19645e-05	8.71004
cg04069927	-0.970681	-0.997166	-7.51244	3.21378e-08	8.31059e-05	8.68816
cg26916780	-0.952573	-0.200623	-7.50747	3.25482e-08	8.31059e-05	8.6768
cg19453938	-1.77964	-1.61811	-7.50718	3.25721e-08	8.31059e-05	8.67614
cg23209016	-0.812562	-1.84205	-7.50661	3.26196e-08	8.31059e-05	8.67484
cg17741572	-1.41945	1.27568	-7.50148	3.305e-08	8.31059e-05	8.6631
cg26928531	-1.72801	-2.42257	-7.50117	3.30761e-08	8.31059e-05	8.6624
cg10518264	-2.30126	1.43161	-7.50004	3.31722e-08	8.31059e-05	8.6598
cg01064373	-0.893554	0.646713	-7.48445	3.45203e-08	8.59747e-05	8.62413
cg09321817	-2.9027	1.14135	-7.4804	3.48796e-08	8.63614e-05	8.61486
cg04453471	-1.58572	0.515752	-7.44876	3.7822e-08	9.31025e-05	8.54232
cg00708789	-2.00892	1.38156	-7.44417	3.82698e-08	9.366e-05	8.53177
cg08164191	-1.38519	1.35734	-7.42726	3.99643e-08	9.72451e-05	8.49294
cg03783907	-1.54465	0.678941	-7.41868	4.08533e-08	9.78168e-05	8.47322
cg23232773	-1.65685	0.0882449	-7.41838	4.08849e-08	9.78168e-05	8.47253
cg04972244	-0.857799	2.6182	-7.41411	4.13352e-08	9.78168e-05	8.46271
cg01944848	1.72817	1.96427	7.41256	4.15003e-08	9.78168e-05	8.45914
cg16217794	-1.68479	1.39888	-7.41235	4.15225e-08	9.78168e-05	8.45866
cg21145938	-0.680105	-2.74574	-7.41176	4.15854e-08	9.78168e-05	8.4573
cg19248557	-1.5483	-1.64743	-7.39984	4.28773e-08	0.000100298	8.42987
cg01637789	2.16484	-0.789722	7.39637	4.32612e-08	0.00010064	8.42187
cg03520342	-1.34179	-1.29671	-7.38398	4.46601e-08	0.000103201	8.39333
cg19348484	-1.9107	0.636832	-7.38233	4.48494e-08	0.000103201	8.38954
cg19312404	-1.005	2.42637	-7.37486	4.57187e-08	0.000104633	8.37232
cg03708045	-1.47183	0.686087	-7.3645	4.69533e-08	0.00010688	8.34841
cg02806715	-2.08062	0.468575	-7.34676	4.91454e-08	0.000111272	8.30746
cg09551145	-1.41957	-2.19372	-7.33878	5.01661e-08	0.000112979	8.28901
cg14217074	-1.09723	1.12706	-7.33632	5.04848e-08	0.000113095	8.28332
cg15965301	-1.27125	1.61413	-7.3253	5.19389e-08	0.00011574	8.25783
cg20698781	1.43817	-1.62051	7.30826	5.427e-08	0.000120302	8.21841
cg01673307	-2.03229	1.63821	-7.30574	5.46238e-08	0.000120455	8.21257
cg13451471	-0.91573	3.01271	-7.29056	5.68049e-08	0.000124616	8.1774
cg05941652	1.08598	0.944512	7.28379	5.78068e-08	0.00012616	8.16169
cg00676801	-1.22875	1.74989	-7.27018	5.98736e-08	0.000129999	8.13013
cg21019522	-0.945569	-0.355315	-7.26821	6.01799e-08	0.000129999	8.12554
cg26158133	-1.1282	0.975944	-7.2648	6.07125e-08	0.000130484	8.11762
cg25258233	-1.6538	-2.31016	-7.24874	6.32852e-08	0.000135326	8.08032
cg19860121	-0.668089	2.97873	-7.24355	6.41405e-08	0.000135788	8.06825
cg16339434	-0.885768	-2.31133	-7.24354	6.41425e-08	0.000135788	8.06822
cg00159243	-1.27733	0.434101	-7.23175	6.61281e-08	0.00013923	8.04081
cg05521767	-1.05021	1.56646	-7.23001	6.64262e-08	0.00013923	8.03676
cg08141553	-0.884174	1.86297	-7.22645	6.70409e-08	0.000139826	8.02848
cg20148334	1.04728	-0.864202	7.20866	7.0201e-08	0.000145699	7.98705
cg06871213	-1.2399	0.132541	-7.19637	7.24735e-08	0.000149682	7.95839
cg11306767	-1.35244	0.188839	-7.17529	7.65442e-08	0.000157322	7.90921
cg07425204	-1.10268	0.418187	-7.1634	7.89435e-08	0.00016147	7.88143
cg14656441	-1.58294	-0.734209	-7.15749	8.01641e-08	0.000163178	7.86761
cg12537337	-1.9874	-0.384608	-7.15252	8.12055e-08	0.000164507	7.85599
cg16734875	-1.7723	0.839196	-7.14983	8.17734e-08	0.000164868	7.84972
cg20127859	-1.10361	0.759089	-7.14728	8.23173e-08	0.000165178	7.84375
cg08284263	-0.80266	-2.8063	-7.14057	8.37657e-08	0.000167292	7.82804
cg22867816	-2.15727	1.49212	-7.13292	8.54475e-08	0.00016985	7.81014
cg12598767	0.940925	4.68363	7.12359	8.75435e-08	0.000173203	7.78831
cg16555466	-1.38327	0.381863	-7.11629	8.92229e-08	0.000175704	7.77119
cg11594821	-1.59828	1.56075	-7.111	9.04585e-08	0.000176712	7.7588
cg15857470	-2.02177	0.471214	-7.11053	9.05692e-08	0.000176712	7.7577
cg25066772	-0.866192	-0.361887	-7.10363	9.22089e-08	0.000179086	7.74153
cg20710258	-1.21778	0.487881	-7.09745	9.37058e-08	0.000181162	7.72702
cg23900712	-1.48165	1.80162	-7.09404	9.45414e-08	0.000181947	7.71902
cg24735226	-1.30244	2.30521	-7.08868	9.58703e-08	0.000183123	7.70644
cg05462339	-0.965916	0.0136426	-7.08809	9.60178e-08	0.000183123	7.70505
cg27529346	-1.35423	2.62599	-7.0787	9.83938e-08	0.000186813	7.68302
cg09182678	-1.61074	-2.18365	-7.07507	9.93296e-08	0.000187748	7.67449
cg01016119	-1.15196	0.578148	-7.06899	1.00916e-07	0.000189899	7.6602
cg00512563	-1.07625	1.8849	-7.06317	1.02459e-07	0.00019195	7.64652
cg10601943	-0.890971	0.559436	-7.06099	1.03041e-07	0.00019219	7.64141
cg23235965	-1.24086	0.294074	-7.0556	1.045e-07	0.000194056	7.62873
cg11486078	1.58775	-0.108794	7.05331	1.05127e-07	0.000194367	7.62334
cg13349035	1.59386	-1.27004	7.05127	1.05689e-07	0.000194557	7.61853
cg02167986	-0.672291	2.93581	-7.04852	1.06448e-07	0.000195106	7.61208
cg03188000	-2.02407	-0.330488	-7.04386	1.07751e-07	0.000196643	7.60111
cg24428600	-1.10814	0.0943443	-7.0324	1.11022e-07	0.000201743	7.57413
cg27160726	-2.3944	0.632674	-7.02522	1.13124e-07	0.000203254	7.55721
cg23277715	-1.60572	0.625847	-7.02472	1.13271e-07	0.000203254	7.55604
cg02657012	-1.6903	-0.0313394	-7.02323	1.13714e-07	0.000203254	7.55252
cg05789250	-0.743102	-2.03124	-7.02302	1.13774e-07	0.000203254	7.55204
cg26683425	-1.21268	-3.14588	-7.01653	1.15721e-07	0.000205233	7.53673
cg20880499	-0.875373	2.25126	-7.0161	1.15851e-07	0.000205233	7.53572
cg11216632	-0.966095	0.0740428	-7.0127	1.16883e-07	0.000205538	7.52772
cg26196087	-1.28751	3.12401	-7.01228	1.17012e-07	0.000205538	7.52672
cg16616838	1.46678	1.0298	7.01075	1.1748e-07	0.000205538	7.52312
cg06919205	1.73353	0.663271	7.00483	1.19313e-07	0.000207886	7.50915
cg00598235	-0.846615	1.12675	-6.99686	1.21823e-07	0.00021139	7.49036
cg08224563	-1.90037	-0.172791	-6.99401	1.22735e-07	0.000212103	7.48363
cg05490029	-1.20628	1.79296	-6.9859	1.25366e-07	0.00021577	7.46448
cg02181920	-1.56588	0.577086	-6.98033	1.27206e-07	0.000216986	7.45133
cg15633369	-1.11596	0.983133	-6.98003	1.27306e-07	0.000216986	7.45062
cg24002003	-1.26692	-0.706493	-6.97912	1.27611e-07	0.000216986	7.44846
cg23923934	-1.65424	2.26929	-6.95657	1.3537e-07	0.000229259	7.39516
cg04373487	0.949052	0.223858	6.94737	1.38671e-07	0.000233914	7.3734
cg09480446	-1.25077	1.49999	-6.9436	1.40049e-07	0.000235293	7.36447
cg14325112	1.53108	-0.900061	6.9421	1.406e-07	0.000235293	7.36092
cg13591204	-1.95221	1.6393	-6.94021	1.41299e-07	0.000235533	7.35644
cg17335108	-0.902276	-1.65029	-6.92988	1.45176e-07	0.00024085	7.33198
cg15016771	-0.835885	-1.84824	-6.9287	1.45627e-07	0.00024085	7.32918
cg06535003	-1.0079	1.61805	-6.92704	1.46263e-07	0.00024096	7.32525
cg12221970	-1.74765	2.916	-6.91967	1.49115e-07	0.000243866	7.30779
cg02756056	-1.64109	1.45511	-6.91838	1.49623e-07	0.000243866	7.30472
cg13488013	-0.962638	-0.661449	-6.91805	1.49754e-07	0.000243866	7.30393
cg14951497	-1.32428	0.732826	-6.91619	1.50487e-07	0.000244119	7.29952
cg11617938	-1.13743	0.5139	-6.90529	1.54851e-07	0.000250241	7.27368
cg07394914	-1.44693	-1.53987	-6.90257	1.55961e-07	0.000251076	7.26723
cg20707126	-1.15786	-0.509295	-6.8976	1.58011e-07	0.000253413	7.25542
cg04464122	-1.29679	2.13665	-6.88405	1.63734e-07	0.000261599	7.22326
cg03557445	-1.12506	0.376796	-6.88135	1.64898e-07	0.000262469	7.21686
cg10850215	1.4349	-1.21963	6.87459	1.67854e-07	0.000266174	7.20079
cg24556382	-1.42839	1.48761	-6.86914	1.70278e-07	0.00026901	7.18783
cg11950754	-1.3093	2.79788	-6.86509	1.72098e-07	0.000270084	7.17821
cg24166450	-2.79531	-0.820557	-6.86351	1.72816e-07	0.000270084	7.17445
cg18583697	-1.1226	1.70228	-6.86339	1.72871e-07	0.000270084	7.17416
cg24421410	-1.97833	0.908435	-6.85951	1.74641e-07	0.000271845	7.16495
cg18740175	-1.70632	2.63186	-6.85677	1.75908e-07	0.000272319	7.15841
cg00862588	-1.23354	-1.05288	-6.85607	1.76232e-07	0.000272319	7.15674
cg04395071	-1.85222	-0.56648	-6.84864	1.79707e-07	0.000276246	7.13908
cg22333897	-1.21708	2.14775	-6.84786	1.80078e-07	0.000276246	7.13722
cg18880897	-1.64018	-0.9593	-6.8379	1.84861e-07	0.00028256	7.1135
cg08099136	-1.30368	-0.430798	-6.83252	1.87498e-07	0.000285559	7.10068
cg21789008	-0.719712	-1.28911	-6.82984	1.88823e-07	0.000286546	7.09431
cg19522262	1.5455	0.2296	6.82555	1.90969e-07	0.000288768	7.08409
cg01020263	-1.03003	-3.52567	-6.81879	1.94401e-07	0.000292565	7.06797
cg13531667	-1.72157	-1.86798	-6.81789	1.94862e-07	0.000292565	7.06583
cg22930808	-1.71446	1.46563	-6.81563	1.96024e-07	0.000293269	7.06045
cg02711665	-1.01286	1.87282	-6.809	1.9948e-07	0.00029739	7.04463
cg23270841	0.695181	0.402347	6.79596	2.06455e-07	0.000306708	7.01352
cg21156756	1.52524	1.33518	6.79134	2.08985e-07	0.00030938	7.00249
cg00836101	2.35926	0.328801	6.78701	2.11387e-07	0.000311847	6.99214
cg09742465	-1.71501	0.602261	-6.77007	2.21047e-07	0.000324965	6.95168
cg15393304	-1.14223	2.69905	-6.76792	2.22306e-07	0.000325686	6.94654
cg15601264	-2.15351	0.222093	-6.76337	2.24995e-07	0.000328466	6.93565
cg27496296	-1.07723	0.144881	-6.76209	2.25756e-07	0.000328466	6.93259
cg11694510	-0.822916	0.226526	-6.74603	2.35539e-07	0.000341527	6.89417
cg15375424	-1.51236	1.32115	-6.7408	2.38816e-07	0.000344873	6.88165
cg15012468	1.41554	-1.35505	6.73975	2.39476e-07	0.000344873	6.87915
cg07037944	-0.868289	-1.39694	-6.73272	2.43971e-07	0.000349929	6.8623
cg10777887	-1.48264	-1.574	-6.73168	2.4464e-07	0.000349929	6.85982
cg20945738	-0.831797	-3.12798	-6.72657	2.47972e-07	0.000353259	6.84756
cg23209976	-0.758599	-1.10928	-6.72555	2.48636e-07	0.000353259	6.84514
cg00080081	-0.93298	-0.673697	-6.72075	2.51813e-07	0.000356576	6.83363
cg23696864	-1.22939	1.19316	-6.71878	2.53132e-07	0.000357248	6.8289
cg06473288	-1.43783	0.751303	-6.71252	2.57354e-07	0.000362	6.81391
cg08830157	-0.672519	-0.85391	-6.70178	2.64774e-07	0.000371068	6.78814
cg19382175	1.24272	1.45315	6.7001	2.65954e-07	0.000371068	6.78411
cg06811300	-1.60803	1.67016	-6.69943	2.66429e-07	0.000371068	6.78249
cg08092966	-1.33531	1.88218	-6.69686	2.68245e-07	0.000372371	6.77634
cg16739544	-1.03249	2.41295	-6.69165	2.71973e-07	0.000376313	6.76382
cg09679862	-0.795311	2.61117	-6.68176	2.7919e-07	0.000385041	6.74008
cg05450701	0.810414	1.22349	6.67849	2.81619e-07	0.000387042	6.73222
cg19693031	1.88727	-0.448652	6.67704	2.82698e-07	0.000387042	6.72875
cg02107844	-1.63088	0.60694	-6.67613	2.83384e-07	0.000387042	6.72656
cg11146821	-2.0321	1.27546	-6.66737	2.90038e-07	0.000393595	6.70551
cg27050612	-0.663253	-0.592486	-6.66737	2.90041e-07	0.000393595	6.7055
cg08682036	-0.943112	0.686531	-6.66554	2.91445e-07	0.000394236	6.70112
cg19190163	-1.45499	2.84287	-6.6519	3.02177e-07	0.000407452	6.66832
cg11363527	-1.15708	-0.101737	-6.64911	3.04424e-07	0.000409179	6.6616
cg20849150	0.992656	-1.63907	6.64364	3.08877e-07	0.000412862	6.64843
cg26636054	0.741644	1.52993	6.64335	3.09115e-07	0.000412862	6.64773
cg08077807	-1.12923	2.85495	-6.64116	3.10915e-07	0.000413961	6.64246
cg03581459	-0.842513	-1.61773	-6.63933	3.12429e-07	0.000414672	6.63806
cg03128890	-1.62272	1.27606	-6.63586	3.15313e-07	0.000417193	6.62972
cg21908673	-1.43259	1.83841	-6.63169	3.18823e-07	0.000420522	6.61968
cg24914185	-1.52479	0.866424	-6.62365	3.25704e-07	0.000428265	6.6003
cg07915117	-1.07279	2.61628	-6.61911	3.29654e-07	0.000432116	6.58936
cg02309841	-0.8557	1.19501	-6.61234	3.3563e-07	0.000438592	6.57306
cg08498836	-1.4339	-0.0835192	-6.59894	3.47797e-07	0.000453092	6.54074
cg07858728	-1.62762	-0.66698	-6.59666	3.49904e-07	0.000454374	6.53525
cg19584038	-1.04151	0.614019	-6.59556	3.50927e-07	0.000454374	6.5326
cg16873863	-1.25673	1.35774	-6.58727	3.58745e-07	0.00046308	6.5126
cg24651092	-0.586846	3.31623	-6.58408	3.618e-07	0.000464272	6.5049
cg06791592	-1.49472	2.4098	-6.58402	3.61861e-07	0.000464272	6.50475
cg24603972	1.74843	0.274018	6.58047	3.65294e-07	0.000467261	6.49617
cg04993082	-0.925948	1.49645	-6.57874	3.66982e-07	0.000468006	6.49199
cg05752118	-0.938122	0.734007	-6.57589	3.69769e-07	0.000470144	6.48512
cg08180028	-0.985058	1.5436	-6.57345	3.72179e-07	0.000471791	6.47922
cg05247767	-0.9121	2.57873	-6.57149	3.74124e-07	0.000472841	6.47449
cg20488123	-0.92222	0.627775	-6.56469	3.80956e-07	0.000480043	6.45805
cg16850945	1.13711	0.639207	6.56188	3.83809e-07	0.000482203	6.45128
cg00622702	-1.12006	-0.443462	-6.5603	3.85431e-07	0.000482809	6.44745
cg09530438	-0.981143	1.13298	-6.55698	3.88845e-07	0.000485648	6.43944
cg05411171	-1.3315	2.55145	-6.535	4.12285e-07	0.000512543	6.38627
cg17597631	-1.41596	0.439432	-6.53416	4.13206e-07	0.000512543	6.38424
cg09183124	-1.96743	0.13342	-6.53343	4.14011e-07	0.000512543	6.38247
cg14769121	0.824667	2.1569	6.52947	4.18405e-07	0.000515948	6.37288
cg19274341	-1.86257	-0.305893	-6.52864	4.19328e-07	0.000515948	6.37088
cg17560073	-1.03873	-1.42807	-6.52767	4.20417e-07	0.000515948	6.36852
cg11940526	-1.85701	2.26169	-6.52243	4.26327e-07	0.000520993	6.35584
cg08880817	-0.578524	-1.85468	-6.52184	4.26989e-07	0.000520993	6.35443
cg04895225	-0.756708	-2.00957	-6.51694	4.32602e-07	0.000526324	6.34256
cg00909286	-0.675741	0.635887	-6.51495	4.34908e-07	0.000527614	6.33773
cg09058317	1.54506	-0.267225	6.5133	4.36823e-07	0.000528249	6.33374
cg21052932	-1.12548	0.0503586	-6.51235	4.37926e-07	0.000528249	6.33144
cg14989316	-0.747179	-1.50874	-6.5098	4.40921e-07	0.00053035	6.32525
cg01278232	-0.816944	2.41999	-6.50314	4.48813e-07	0.000538313	6.30913
cg24482350	1.18408	-0.556193	6.50185	4.50368e-07	0.000538652	6.30598
cg13585324	1.67529	-0.338571	6.49993	4.52674e-07	0.000539886	6.30134
cg15878619	-1.0674	-1.95188	-6.49093	4.63679e-07	0.000550905	6.27951
cg12899649	-1.65331	-2.09971	-6.49025	4.64516e-07	0.000550905	6.27787
cg07813031	-1.78358	1.02992	-6.4862	4.69562e-07	0.000555054	6.26805
cg21172278	-1.5642	3.3148	-6.48417	4.72113e-07	0.000555054	6.26312
cg15067583	2.08565	-0.190427	6.48408	4.72228e-07	0.000555054	6.2629
cg25379036	1.20304	0.644942	6.48326	4.73258e-07	0.000555054	6.26092
cg00094943	1.31985	2.27728	6.48103	4.76091e-07	0.000556834	6.25549
cg15648239	-0.614904	2.95536	-6.47199	4.87711e-07	0.000567604	6.23357
cg10769531	-1.24334	1.68381	-6.47179	4.8798e-07	0.000567604	6.23307
cg02772619	1.0148	1.39421	6.46969	4.9072e-07	0.000567928	6.22798
cg20506037	0.704852	1.60201	6.46952	4.90941e-07	0.000567928	6.22757
cg08326515	-0.691932	1.53563	-6.46677	4.94557e-07	0.000570552	6.22089
cg00306721	-1.28205	-2.01513	-6.46517	4.96678e-07	0.000571441	6.217
cg20348196	-1.90038	1.35343	-6.45895	5.05001e-07	0.000579443	6.20189
cg19867107	-1.92163	-1.55806	-6.44941	5.18032e-07	0.000592788	6.17872
cg12992827	-1.37688	1.64494	-6.43784	5.343e-07	0.000609604	6.1506
cg10293354	-0.680993	-3.50971	-6.43693	5.35607e-07	0.000609604	6.14837
cg05193435	-0.720713	0.86054	-6.42643	5.50848e-07	0.00062527	6.12285
cg21498062	-0.737576	1.43301	-6.4206	5.59506e-07	0.000633354	6.10866
cg18672030	-1.29676	-2.06104	-6.41963	5.60961e-07	0.000633354	6.1063
cg17777731	1.01589	0.80217	6.41153	5.73243e-07	0.000645499	6.08659
cg02892367	-0.906784	2.10381	-6.40603	5.81741e-07	0.000650638	6.0732
cg26475911	0.75563	-0.000484354	6.40548	5.82599e-07	0.000650638	6.07186
cg23646614	-0.584402	-0.492004	-6.40356	5.85597e-07	0.000650638	6.06719
cg22854448	-0.948539	0.446032	-6.40313	5.86276e-07	0.000650638	6.06613
cg16102739	-2.10248	0.429007	-6.40301	5.8647e-07	0.000650638	6.06583
cg22111167	-1.18972	1.32795	-6.40265	5.87027e-07	0.000650638	6.06497
cg17589883	2.34681	-0.175887	6.39429	6.00316e-07	0.00066363	6.0446
cg03845363	-1.05745	0.980223	-6.39192	6.04139e-07	0.000666117	6.03882
cg25045942	1.63073	-0.719709	6.38975	6.07659e-07	0.000668258	6.03353
cg17819085	-0.781799	-0.407697	-6.38539	6.14783e-07	0.000673316	6.02292
cg11327039	-1.01996	1.32508	-6.385	6.1544e-07	0.000673316	6.02195
cg27092594	-1.96362	-0.557374	-6.38296	6.18803e-07	0.000674422	6.01699
cg19053046	1.31025	-1.74007	6.38199	6.2042e-07	0.000674422	6.01461
cg20376953	-1.09749	1.5853	-6.3815	6.21229e-07	0.000674422	6.01343
cg16139517	-1.16446	1.03552	-6.37797	6.27126e-07	0.000678377	6.00483
cg20764656	-1.70183	2.68749	-6.37741	6.28076e-07	0.000678377	6.00345
cg13412834	-2.27965	1.25488	-6.37366	6.34414e-07	0.000683479	5.99431
cg06469726	-1.21221	0.431803	-6.37069	6.39485e-07	0.000685703	5.98706
cg17969683	-1.20281	-0.466621	-6.37055	6.39718e-07	0.000685703	5.98673
cg14037114	-0.9199	2.97421	-6.36401	6.51033e-07	0.000695629	5.97077
cg14239366	-0.541109	-2.60996	-6.3633	6.52264e-07	0.000695629	5.96905
cg24107728	-1.56826	1.9361	-6.35949	6.58969e-07	0.000701014	5.95974
cg01329005	-2.44022	0.306305	-6.35803	6.61541e-07	0.000701475	5.95619
cg22514963	-0.813645	-2.1779	-6.3566	6.64079e-07	0.000701475	5.9527
cg12255995	-0.566829	-3.64077	-6.35644	6.64373e-07	0.000701475	5.9523
cg18587063	-1.30906	-0.100204	-6.35105	6.74042e-07	0.000709914	5.93914
cg18322546	-0.785133	-3.3284	-6.34701	6.81381e-07	0.000715863	5.92928
cg21954370	-1.70184	0.483639	-6.343	6.88746e-07	0.000721809	5.91949
cg20971158	-1.20389	-1.14691	-6.33337	7.06763e-07	0.000738863	5.89597
cg14255426	-1.27044	-0.751155	-6.33168	7.09978e-07	0.000740395	5.89184
cg26108976	-0.9181	-2.5025	-6.32635	7.20209e-07	0.000748455	5.87881
cg06720544	0.880465	1.42101	6.32582	7.21242e-07	0.000748455	5.8775
cg22609908	-0.954278	1.41153	-6.32455	7.23686e-07	0.000748513	5.87442
cg07979236	-1.04787	2.43373	-6.32396	7.24834e-07	0.000748513	5.87298
cg10807894	-1.16811	-0.453955	-6.32245	7.2778e-07	0.000749727	5.86928
cg16983159	-1.13315	-1.9964	-6.3187	7.35142e-07	0.000755473	5.86011
cg09438522	-0.950712	1.81233	-6.31711	7.3828e-07	0.000756861	5.85623
cg21106719	-0.781015	1.58429	-6.31116	7.50179e-07	0.000767201	5.84167
cg01697487	-1.5191	0.941813	-6.309	7.54538e-07	0.00076919	5.83639
cg26130864	-1.31334	2.26481	-6.30782	7.56924e-07	0.00076919	5.83351
cg02525597	-0.887201	1.73013	-6.30751	7.57574e-07	0.00076919	5.83273
cg06977872	-0.445799	2.14646	-6.30649	7.59635e-07	0.000769437	5.83026
cg17965737	0.714739	1.92118	6.30432	7.64083e-07	0.000772096	5.82494
cg06208382	-0.953459	1.01373	-6.30135	7.70198e-07	0.000776422	5.81768
cg25567938	-0.861367	0.167158	-6.29697	7.79311e-07	0.000783742	5.80696
cg16949533	0.620015	1.64454	6.2913	7.91276e-07	0.00079389	5.79307
cg14087413	-1.44496	1.51965	-6.28764	7.99092e-07	0.000799836	5.78412
cg13968233	-1.46813	2.68001	-6.28393	8.07101e-07	0.000805948	5.77503
cg08884974	1.45151	1.52751	6.28161	8.12142e-07	0.000806067	5.76935
cg11188483	1.0203	1.1692	6.28139	8.12614e-07	0.000806067	5.76882
cg16437184	-0.684961	1.67932	-6.28125	8.12932e-07	0.000806067	5.76847
cg02739870	-0.863579	-0.48632	-6.27716	8.21912e-07	0.000812797	5.75846
cg13399952	-1.79155	1.01349	-6.27642	8.23559e-07	0.000812797	5.75663
cg26588045	-1.60736	0.638011	-6.27451	8.27791e-07	0.000815074	5.75196
cg20782724	0.843496	2.18583	6.27187	8.33695e-07	0.000818982	5.74548
cg14680899	1.35464	0.956391	6.26976	8.38426e-07	0.000821724	5.74032
cg11030420	0.988594	1.18162	6.26272	8.54457e-07	0.000835501	5.72306
cg16672203	-0.798231	1.31532	-6.2606	8.59323e-07	0.000838323	5.71788
cg26472684	-0.984543	2.19954	-6.24334	9.00156e-07	0.000876139	5.67556
cg13579607	-0.845227	-1.68751	-6.24114	9.05516e-07	0.000879335	5.67015
cg19730600	-0.641339	0.271469	-6.235	9.20608e-07	0.000891577	5.65508
cg18318006	-1.27601	1.43539	-6.2343	9.22334e-07	0.000891577	5.65337
cg23343486	-0.797025	-0.769633	-6.22884	9.36e-07	0.000902726	5.63996
cg24111025	-2.03413	2.12799	-6.22318	9.50362e-07	0.000914495	5.62607
cg23072823	-0.591038	-2.4978	-6.21966	9.59415e-07	0.000921112	5.61742
cg14596987	-0.743742	2.34663	-6.2175	9.64993e-07	0.000922529	5.61214
cg20269537	-0.582878	0.277151	-6.2174	9.65275e-07	0.000922529	5.61187
cg03768727	0.807553	3.76114	6.21657	9.67428e-07	0.000922529	5.60984
cg07706111	-0.832397	2.59076	-6.21106	9.81883e-07	0.00093421	5.59631
cg13806870	-0.89308	-1.80029	-6.20607	9.95186e-07	0.00094398	5.58404
cg07286682	-1.65551	1.31684	-6.20513	9.9771e-07	0.00094398	5.58173
cg26406563	0.901188	-0.77588	6.20471	9.9884e-07	0.00094398	5.58069
cg02989244	-1.54145	-1.35074	-6.20158	1.00729e-06	0.000949845	5.57301
cg05718255	1.0133	-2.27158	6.19706	1.01964e-06	0.000959354	5.56189
cg09784886	-0.738036	-0.290227	-6.19369	1.02892e-06	0.000965937	5.55363
cg15690822	-0.969101	2.07767	-6.18648	1.04913e-06	0.00098186	5.53589
cg14755066	-0.908515	2.52677	-6.18599	1.05052e-06	0.00098186	5.53468
cg01340312	-0.800661	-3.18378	-6.18232	1.06096e-06	0.000989438	5.52565
cg04999352	-1.6866	-0.418181	-6.17623	1.07851e-06	0.0010036	5.51068
cg10512020	1.49542	0.597982	6.17124	1.09313e-06	0.00101497	5.4984
cg24200753	-1.23271	0.656025	-6.16886	1.10017e-06	0.00101715	5.49254
cg06810490	1.63407	0.279942	6.16882	1.10028e-06	0.00101715	5.49245
cg26077811	0.968026	-2.4395	6.16659	1.10693e-06	0.00102106	5.48695
cg27395226	-0.903597	0.000426444	-6.16358	1.11595e-06	0.00102469	5.47955
cg03078551	-1.42916	-2.30672	-6.16314	1.11727e-06	0.00102469	5.47847
cg19375403	-1.1419	-0.303953	-6.16286	1.11812e-06	0.00102469	5.47777
cg26738530	-1.03983	1.96098	-6.15458	1.14335e-06	0.00104555	5.45741
cg22957691	-1.82892	1.97845	-6.15154	1.15279e-06	0.00105191	5.4499
cg15496336	1.33779	0.885068	6.14937	1.15954e-06	0.00105579	5.44457
cg24954648	1.35854	0.137639	6.14661	1.16821e-06	0.00106141	5.43777
cg06123753	-0.725758	-0.14307	-6.14051	1.1876e-06	0.00107671	5.42275
cg01372366	-1.70924	1.01095	-6.13605	1.202e-06	0.00108744	5.41175
cg17117243	0.918279	-0.180408	6.13495	1.20556e-06	0.00108833	5.40905
cg14552947	-1.32083	-1.87386	-6.13325	1.21113e-06	0.00109103	5.40484
cg05817709	-1.40595	-0.17368	-6.13031	1.22076e-06	0.00109527	5.39761
cg00988577	0.812121	2.22684	6.13024	1.22101e-06	0.00109527	5.39742
cg11398743	-0.620886	3.54258	-6.12807	1.22817e-06	0.00109936	5.39209
cg06504039	1.71534	1.42892	6.11677	1.26624e-06	0.00113105	5.36422
cg17644227	-1.21187	2.4553	-6.11522	1.27155e-06	0.0011334	5.36039
cg04576021	-1.37677	2.71483	-6.11407	1.27551e-06	0.00113454	5.35756
cg18423737	1.76196	1.11609	6.10897	1.2932e-06	0.00114787	5.34498
cg10734665	-0.907711	-0.108634	-6.10796	1.29672e-06	0.00114858	5.3425
cg09739165	1.00875	0.306743	6.10717	1.29949e-06	0.00114864	5.34055
cg23228341	-0.917718	3.27021	-6.10358	1.31215e-06	0.00115741	5.33169
cg23876292	-1.20084	2.13321	-6.10233	1.31662e-06	0.00115894	5.32859
cg23721586	-2.47456	0.175359	-6.10123	1.32055e-06	0.00115998	5.32587
cg10624395	-1.01465	2.14832	-6.10003	1.32481e-06	0.00116132	5.32293
cg19081470	-1.15931	3.19091	-6.09823	1.33128e-06	0.00116175	5.31848
cg07194166	-1.05108	2.35088	-6.0981	1.33175e-06	0.00116175	5.31816
cg19379721	-0.850747	2.51023	-6.0976	1.33354e-06	0.00116175	5.31693
cg08714975	-1.12102	2.11114	-6.09145	1.35589e-06	0.0011788	5.30175
cg09234582	1.67945	-1.05854	6.09054	1.35924e-06	0.00117929	5.2995
cg04570362	2.09498	0.340544	6.08305	1.38704e-06	0.00120095	5.28101
cg14523841	0.679065	3.12194	6.0822	1.39025e-06	0.00120127	5.27889
cg15138390	1.46839	1.68363	6.07931	1.40114e-06	0.0012059	5.27177
cg21578050	0.94893	1.75712	6.07927	1.4013e-06	0.0012059	5.27166
cg27123859	-0.925842	0.518546	-6.07219	1.42838e-06	0.0012267	5.25418
cg12774429	-1.18894	2.17413	-6.07085	1.43359e-06	0.00122869	5.25086
cg02434880	1.11486	-0.039251	6.06898	1.44083e-06	0.0012324	5.24625
cg13860281	-1.11567	1.10769	-6.0659	1.45288e-06	0.0012402	5.23865
cg16962115	1.09839	-1.49979	6.06446	1.45855e-06	0.00124124	5.23509
cg02100959	-0.876051	2.67716	-6.06411	1.45995e-06	0.00124124	5.23421
cg05697726	-0.999605	-0.274165	-6.06077	1.47321e-06	0.00125	5.22595
cg23201812	-2.00591	1.09821	-6.05906	1.48005e-06	0.00125329	5.22172
cg20821314	-0.988364	0.78439	-6.0579	1.48468e-06	0.0012547	5.21887
cg26325791	1.28351	2.68836	6.05429	1.49928e-06	0.00126451	5.20993
cg14596589	-0.867247	1.66839	-6.05111	1.51223e-06	0.0012729	5.20207
cg24174557	-1.09236	-1.726	-6.05017	1.51609e-06	0.00127362	5.19974
cg13538637	-1.43308	-0.576876	-6.04857	1.52265e-06	0.0012766	5.19579
cg03304664	-0.55406	1.52536	-6.04526	1.53634e-06	0.00128314	5.18761
cg21837069	-1.94456	-0.157358	-6.04522	1.53652e-06	0.00128314	5.18751
cg18564167	-1.90077	3.40452	-6.04427	1.54049e-06	0.00128392	5.18515
cg02860199	-1.04534	1.79143	-6.04219	1.54915e-06	0.00128861	5.18003
cg18018313	1.00368	-2.35307	6.03668	1.57244e-06	0.00130541	5.16639
cg06231565	1.40214	-0.861045	6.03054	1.5988e-06	0.0013247	5.1512
cg12084631	1.15513	0.0235222	6.02782	1.61064e-06	0.00133191	5.14446
cg09777042	1.1512	1.00631	6.02289	1.6323e-06	0.00134719	5.13225
cg24593918	-1.9611	-0.603705	-6.01943	1.64763e-06	0.00135719	5.12371
cg13151751	-0.622106	1.99837	-6.00697	1.7042e-06	0.00139997	5.09285
cg19517236	-0.605102	2.26561	-6.00655	1.70617e-06	0.00139997	5.0918
cg23834013	-1.7551	0.445541	-6.00496	1.71355e-06	0.0014033	5.08785
cg03467087	-0.966632	1.349	-6.0041	1.71751e-06	0.00140383	5.08574
cg12750917	-0.952847	-1.16935	-6.00246	1.72519e-06	0.00140739	5.08166
cg09158314	-0.847375	-3.86496	-6.00077	1.73311e-06	0.00141109	5.07747
cg11387340	-1.42781	1.30411	-6.00007	1.7364e-06	0.00141109	5.07574
cg18396789	1.35236	0.460236	5.9993	1.74003e-06	0.00141134	5.07383
cg08970648	-0.995612	2.34298	-5.9943	1.76377e-06	0.00142786	5.06144
cg16441388	0.767594	0.614082	5.98864	1.79103e-06	0.00144665	5.04742
cg00340855	-1.31043	1.97099	-5.98807	1.79382e-06	0.00144665	5.046
cg09966309	-0.839722	-0.00669645	-5.98659	1.80099e-06	0.00144746	5.04235
cg24292665	-0.421261	-1.67495	-5.98646	1.80166e-06	0.00144746	5.04201
cg01243823	-0.852662	-0.346552	-5.98443	1.81161e-06	0.00145228	5.03698
cg21449597	-1.09456	0.808636	-5.98384	1.81451e-06	0.00145228	5.03551
cg21006031	0.516674	-1.21939	5.98031	1.83194e-06	0.00146345	5.02678
cg04144606	0.954352	1.76294	5.97718	1.84754e-06	0.00147217	5.01902
cg07556018	-1.41771	2.39233	-5.97647	1.85114e-06	0.00147217	5.01724
cg09089421	1.36003	-0.0545292	5.97604	1.85327e-06	0.00147217	5.01619
cg20847701	-0.460641	2.42809	-5.97246	1.87136e-06	0.00148234	5.00731
cg04863679	-1.11732	2.30235	-5.97149	1.8763e-06	0.00148234	5.0049
cg18284089	-0.908654	-2.18982	-5.97143	1.87658e-06	0.00148234	5.00476
cg22843803	-0.84984	-0.656261	-5.9701	1.8834e-06	0.00148495	5.00145
cg01802295	-0.404122	1.7393	-5.96441	1.91265e-06	0.00150521	4.98735
cg18234606	1.22515	0.151838	5.95964	1.93761e-06	0.00152203	4.9755
cg17615629	-1.03269	2.00742	-5.95613	1.95612e-06	0.00153158	4.9668
cg17228105	-1.09173	2.18487	-5.95596	1.95701e-06	0.00153158	4.96638
cg17027476	1.02041	-0.607644	5.95466	1.96392e-06	0.00153209	4.96316
cg23632791	-1.65794	1.1518	-5.95448	1.9649e-06	0.00153209	4.9627
cg01815690	-0.891294	1.38557	-5.94986	1.98968e-06	0.00154857	4.95124
cg17578639	-0.878533	-2.02978	-5.93877	2.05048e-06	0.00159296	4.92371
cg03806261	-0.780905	2.38941	-5.93241	2.08622e-06	0.00161775	4.90791
cg12960126	1.04376	-1.04693	5.92985	2.10075e-06	0.00162604	4.90156
cg00637826	1.06492	1.07258	5.92266	2.14221e-06	0.0016525	4.88368
cg18757155	-1.04752	-1.5239	-5.92256	2.14273e-06	0.0016525	4.88346
cg03433986	-0.919758	-0.224336	-5.92007	2.15728e-06	0.00166069	4.87727
cg15114651	0.585123	-1.05155	5.91832	2.16759e-06	0.0016656	4.8729
cg09729182	-1.54808	-1.63995	-5.91763	2.17166e-06	0.0016657	4.87119
cg21199093	-1.03683	1.40268	-5.91588	2.182e-06	0.0016706	4.86684
cg10528482	0.785333	0.222221	5.91329	2.19738e-06	0.00167935	4.86042
cg24141382	-0.830705	0.161882	-5.90605	2.24103e-06	0.00170962	4.84242
cg23172671	0.788359	-1.51501	5.90436	2.25139e-06	0.00171359	4.8382
cg04260891	1.3136	0.529251	5.90387	2.25436e-06	0.00171359	4.83699
cg13891121	0.597938	-4.07923	5.90321	2.25838e-06	0.00171359	4.83536
cg08208899	1.37997	0.600684	5.90113	2.27121e-06	0.00172025	4.83018
cg09649347	-1.3188	1.4362	-5.89919	2.28324e-06	0.00172627	4.82535
cg13896328	-0.505767	2.44444	-5.89687	2.29768e-06	0.00173285	4.81958
cg22803223	-1.1703	2.26392	-5.89647	2.30014e-06	0.00173285	4.8186
cg09017941	-1.50667	-1.47926	-5.89485	2.31029e-06	0.00173741	4.81457
cg14622819	-1.13945	0.215783	-5.89348	2.31892e-06	0.00174081	4.81116
cg05452391	-1.14452	1.50315	-5.89025	2.33938e-06	0.00175194	4.80312
cg26257634	-0.945001	2.13424	-5.88983	2.34202e-06	0.00175194	4.80209
cg13584258	-0.868279	1.29092	-5.88598	2.36666e-06	0.00176725	4.79251
cg22027433	-0.9359	-2.11451	-5.88268	2.38799e-06	0.00177855	4.7843
cg02845204	-1.11259	1.27359	-5.88234	2.3902e-06	0.00177855	4.78345
cg00289254	-1.48146	-2.36884	-5.88116	2.39791e-06	0.00178116	4.78051
cg21571658	-1.99388	-0.692336	-5.87467	2.4406e-06	0.00180969	4.76436
cg16766382	-1.256	0.100241	-5.87157	2.46121e-06	0.00182179	4.75666
cg11165391	0.806248	-0.490073	5.86594	2.49919e-06	0.00184667	4.74264
cg10622911	-0.550557	-0.2953	-5.85645	2.5646e-06	0.0018917	4.719
cg03138928	1.30586	-1.23867	5.85517	2.5735e-06	0.0018924	4.71582
cg02223905	-0.821918	1.57953	-5.85503	2.57449e-06	0.0018924	4.71547
cg27183818	-1.42087	0.676863	-5.85284	2.5899e-06	0.00190043	4.71001
cg06975166	-0.474441	3.99707	-5.85071	2.60494e-06	0.00190675	4.70471
cg19925675	-0.854215	2.40336	-5.85032	2.60771e-06	0.00190675	4.70374
cg19138499	0.787384	2.8554	5.84971	2.61203e-06	0.00190675	4.70222
cg01176028	-1.3024	1.20268	-5.84873	2.61898e-06	0.0019068	4.69979
cg09740560	-0.781046	-1.13882	-5.84843	2.6211e-06	0.0019068	4.69904
cg01827726	-0.669873	-2.31465	-5.84776	2.62593e-06	0.00190704	4.69736
cg22976120	-1.22331	1.57979	-5.84301	2.66011e-06	0.00192855	4.68552
cg25643253	-0.517832	2.98905	-5.83725	2.70213e-06	0.00195567	4.67117
cg14394264	-0.956073	-0.00421123	-5.834	2.7261e-06	0.00196946	4.66309
cg11081833	1.33652	-0.818983	5.83341	2.73049e-06	0.00196946	4.66161
cg08844313	-1.44385	1.21457	-5.83009	2.75531e-06	0.00197983	4.65333
cg04891040	-0.749399	2.05563	-5.83	2.75596e-06	0.00197983	4.65311
cg21743867	-0.481588	2.30853	-5.829	2.76347e-06	0.00197983	4.65062
cg27087650	-0.723615	-1.45999	-5.82899	2.76356e-06	0.00197983	4.65059
cg18985133	0.725218	0.827977	5.82686	2.77964e-06	0.00198798	4.64528
cg02433979	-1.03365	3.03762	-5.82495	2.79409e-06	0.00199403	4.64053
cg12170787	-1.00965	-0.76946	-5.8245	2.79752e-06	0.00199403	4.63941
cg05579652	-1.19718	-2.34043	-5.8238	2.80287e-06	0.00199448	4.63766
cg25236791	-0.70006	2.93122	-5.82249	2.81291e-06	0.00199827	4.63439
cg24976258	-1.08421	1.5264	-5.82061	2.82731e-06	0.00199895	4.62971
cg17406359	-0.604591	-1.52718	-5.82051	2.8281e-06	0.00199895	4.62945
cg09826895	-0.750123	2.08936	-5.8204	2.82894e-06	0.00199895	4.62918
cg22940798	-0.910714	-0.353511	-5.8194	2.83666e-06	0.00199895	4.62669
cg18777299	-0.843394	-0.4617	-5.81904	2.8394e-06	0.00199895	4.6258
cg27367170	1.07963	-2.49194	5.81814	2.84643e-06	0.00199895	4.62354
cg01311102	-0.548366	1.90962	-5.81807	2.84692e-06	0.00199895	4.62338
cg04117590	0.886562	2.16327	5.81641	2.85985e-06	0.00200471	4.61923
cg20142390	0.902303	3.11833	5.81133	2.89971e-06	0.00202678	4.60656
cg03698343	0.458462	-0.832985	5.81102	2.90209e-06	0.00202678	4.6058
cg00096742	0.881248	1.22864	5.81057	2.90571e-06	0.00202678	4.60466
cg02888518	-0.740498	-1.77825	-5.80889	2.91904e-06	0.00203274	4.60047
cg05908442	-1.13629	0.931699	-5.80735	2.93124e-06	0.00203521	4.59665
cg11410080	1.3834	0.994547	5.80615	2.94088e-06	0.00203521	4.59364
cg04232128	-1.03146	1.02313	-5.80614	2.94095e-06	0.00203521	4.59362
cg12985235	1.36047	2.64006	5.80603	2.94183e-06	0.00203521	4.59335
cg26346797	1.12491	2.11172	5.8052	2.94845e-06	0.00203647	4.59129
cg25402137	-0.718462	0.550103	-5.8024	2.97109e-06	0.00204877	4.58428
cg01055591	-0.892778	3.19704	-5.80122	2.98065e-06	0.00205133	4.58134
cg11073104	-0.728758	2.83093	-5.80056	2.98597e-06	0.00205133	4.57971
cg12610859	-0.67428	1.90172	-5.80015	2.98934e-06	0.00205133	4.57868
cg22315192	-1.18535	1.86575	-5.79908	2.99807e-06	0.00205399	4.57601
cg11668917	-0.59489	0.679857	-5.79808	3.00625e-06	0.00205626	4.57351
cg01975786	-0.729878	2.15641	-5.7951	3.03069e-06	0.00206964	4.5661
cg01510696	1.3578	2.63525	5.79318	3.04661e-06	0.00207716	4.5613
cg16578742	-0.735828	0.483068	-5.78859	3.08496e-06	0.00209992	4.54984
cg25495534	0.863851	0.651731	5.78767	3.09269e-06	0.00210181	4.54755
cg13007871	-1.14458	0.0469631	-5.78349	3.12817e-06	0.00212251	4.5371
cg00782811	-0.690535	-0.649369	-5.7822	3.1392e-06	0.00212659	4.53388
cg01265860	-1.36816	-0.376644	-5.7805	3.15369e-06	0.002133	4.52966
cg02020371	0.98258	2.53962	5.76908	3.25348e-06	0.00219697	4.50112
cg24380059	-1.12099	0.946612	-5.76572	3.28341e-06	0.00221018	4.49273
cg26188685	-1.13777	1.60753	-5.76571	3.28347e-06	0.00221018	4.49272
cg07029411	1.1935	-0.994723	5.76288	3.3089e-06	0.00222376	4.48565
cg05847233	1.60444	1.50446	5.761	3.32588e-06	0.00223163	4.48096
cg03001143	-0.681813	2.13436	-5.75558	3.37537e-06	0.00225442	4.46743
cg04636406	1.0196	3.46801	5.75557	3.37551e-06	0.00225442	4.46739
cg14655122	-0.799939	2.52499	-5.75537	3.37736e-06	0.00225442	4.46689
cg19496155	1.00925	3.44427	5.75496	3.38114e-06	0.00225442	4.46586
cg17260706	-0.704872	-1.44265	-5.75362	3.39346e-06	0.00225907	4.46253
cg02171435	-0.796215	3.03316	-5.75116	3.4163e-06	0.00226578	4.45638
cg21614638	-1.88618	1.11027	-5.75107	3.41714e-06	0.00226578	4.45616
cg06513974	-0.906199	0.374599	-5.75042	3.42322e-06	0.00226578	4.45453
cg27474382	-0.744954	1.91278	-5.75024	3.42495e-06	0.00226578	4.45407
cg14918359	1.25889	-1.84554	5.74912	3.43544e-06	0.00226918	4.45126
cg00549219	-0.425553	0.00201759	-5.7472	3.45339e-06	0.0022706	4.44649
cg21641186	1.08167	-0.86659	5.74718	3.45365e-06	0.0022706	4.44642
cg17274064	-0.993628	-1.32264	-5.74717	3.45367e-06	0.0022706	4.44641
cg08841257	-0.991269	-0.255277	-5.74535	3.47093e-06	0.0022784	4.44185
cg21108859	0.919432	1.89743	5.74257	3.49734e-06	0.00229219	4.4349
cg18099488	1.56555	0.181737	5.74018	3.52018e-06	0.00230359	4.42894
cg26518580	-0.634848	2.13124	-5.73352	3.58475e-06	0.00234222	4.41228
cg09571972	-1.21426	3.73265	-5.73147	3.60485e-06	0.00235109	4.40716
cg08417313	1.0823	0.695903	5.731	3.60943e-06	0.00235109	4.406
cg23641267	1.18731	0.425892	5.7279	3.64008e-06	0.00236742	4.39825
cg16597737	-0.564702	2.80133	-5.72678	3.65124e-06	0.00236855	4.39544
cg02257700	-0.474813	3.91296	-5.7266	3.65301e-06	0.00236855	4.395
cg08437570	-0.97439	-1.8626	-5.72503	3.66869e-06	0.00237508	4.39107
cg07338464	1.57249	-1.75145	5.72027	3.71667e-06	0.00240246	4.37916
cg07969918	-0.66006	0.920319	-5.71435	3.77724e-06	0.0024379	4.36435
cg01484686	-0.90262	-2.84672	-5.71345	3.78652e-06	0.00244017	4.3621
cg12806892	-1.84291	1.28821	-5.71196	3.80198e-06	0.00244641	4.35836
cg25609517	-0.832359	2.18595	-5.71105	3.81144e-06	0.00244877	4.35609
cg24158160	-1.03466	-2.56366	-5.70944	3.82814e-06	0.00245407	4.35208
cg20173011	-1.4526	1.92311	-5.70915	3.83127e-06	0.00245407	4.35133
cg15261730	-0.749552	0.12717	-5.70724	3.85122e-06	0.00246312	4.34657
cg07191152	0.84354	-1.4054	5.70521	3.87269e-06	0.00247311	4.34148
cg10497754	-0.979728	2.9181	-5.70334	3.89249e-06	0.00248202	4.3368
cg19142553	-0.774587	0.690465	-5.70253	3.90111e-06	0.00248377	4.33477
cg23572944	-0.642426	-0.957755	-5.69725	3.95773e-06	0.00251604	4.32157
cg17461003	-0.799053	-2.4509	-5.69616	3.96955e-06	0.00251976	4.31883
cg26797124	-1.2076	2.32093	-5.6931	4.0028e-06	0.00253346	4.31119
cg16349093	-1.87622	0.731846	-5.69308	4.00309e-06	0.00253346	4.31112
cg18443559	1.42083	0.379758	5.69093	4.02656e-06	0.00253775	4.30576
cg10811945	-0.819756	2.29757	-5.69075	4.02863e-06	0.00253775	4.30529
cg04354393	0.79304	-2.56918	5.69068	4.0294e-06	0.00253775	4.30512
cg07170045	0.522769	-1.92837	5.69027	4.03384e-06	0.00253775	4.30411
cg23811811	0.968692	1.02738	5.68859	4.05245e-06	0.00254391	4.29989
cg08376310	1.62366	0.740837	5.6883	4.05565e-06	0.00254391	4.29916
cg17316649	2.068	-1.67092	5.68733	4.06641e-06	0.00254431	4.29673
cg18735089	-0.889623	0.0761016	-5.68716	4.06832e-06	0.00254431	4.29631
cg19746873	-1.49876	-1.01371	-5.68535	4.08847e-06	0.00255236	4.29178
cg26800803	-0.919088	-1.10569	-5.68423	4.10093e-06	0.00255236	4.28899
cg20972199	-1.73257	0.276693	-5.68393	4.10431e-06	0.00255236	4.28823
cg12597558	-0.952466	3.99424	-5.68384	4.1053e-06	0.00255236	4.28801
cg19875375	0.867053	1.70819	5.67655	4.18784e-06	0.00259986	4.26976
cg06580884	0.671574	-3.64252	5.67091	4.25291e-06	0.00263639	4.25563
cg09624565	-1.03349	0.506817	-5.66595	4.31088e-06	0.00266097	4.24321
cg09587487	1.42762	0.974069	5.66565	4.31446e-06	0.00266097	4.24245
cg15381475	-1.58579	2.1353	-5.6655	4.31627e-06	0.00266097	4.24207
cg02806322	-0.889873	2.38015	-5.66526	4.319e-06	0.00266097	4.24149
cg02721394	-1.25888	1.27627	-5.66484	4.32399e-06	0.00266097	4.24043
cg11285496	1.3688	-1.57388	5.66138	4.36512e-06	0.00268236	4.23175
cg23011886	1.19827	0.788603	5.66085	4.37141e-06	0.00268236	4.23043
cg02506324	-0.902812	2.48055	-5.65498	4.4421e-06	0.00272179	4.21572
cg12013713	-0.636213	0.274254	-5.65071	4.49424e-06	0.00274666	4.20502
cg17923947	0.909259	1.25712	5.65057	4.49594e-06	0.00274666	4.20467
cg12895631	-0.576685	-0.998088	-5.65006	4.50215e-06	0.00274666	4.20341
cg16146501	-1.10425	1.78081	-5.64858	4.52043e-06	0.00275217	4.19969
cg16483840	-1.26625	-1.69436	-5.64777	4.53046e-06	0.00275217	4.19766
cg26381210	-1.3417	-0.382122	-5.64775	4.53067e-06	0.00275217	4.19762
cg13048911	-1.14373	-2.51609	-5.64623	4.5496e-06	0.0027569	4.19379
cg14506696	-1.73414	0.475475	-5.64608	4.55148e-06	0.0027569	4.19341
cg23181831	-0.759379	1.63528	-5.64237	4.59785e-06	0.00277712	4.18412
cg07003611	0.863729	2.00654	5.6421	4.60121e-06	0.00277712	4.18345
cg04659582	-0.828557	-2.46657	-5.64184	4.60454e-06	0.00277712	4.18279
cg22033476	0.94694	-1.28427	5.64082	4.61737e-06	0.00277871	4.18023
cg14072027	-1.16235	0.169688	-5.64044	4.62219e-06	0.00277871	4.17928
cg05371498	0.937578	1.97309	5.64007	4.62688e-06	0.00277871	4.17835
cg04242245	-0.550149	2.78716	-5.63766	4.65737e-06	0.00279306	4.17232
cg00790071	-0.819002	1.31122	-5.63676	4.66892e-06	0.00279603	4.17005
cg21347380	-0.434336	3.9473	-5.63553	4.68461e-06	0.00280146	4.16698
cg10522358	0.730324	0.307107	5.63466	4.69569e-06	0.00280413	4.16481
cg06754496	-1.16248	0.933082	-5.63262	4.72198e-06	0.00281425	4.15969
cg11970797	-1.98752	1.1018	-5.63232	4.72594e-06	0.00281425	4.15892
cg26017492	0.689873	0.0979691	5.63011	4.75446e-06	0.00282726	4.1534
cg03934681	-0.942468	-1.7115	-5.62776	4.78521e-06	0.00284155	4.14749
cg04446653	-0.624604	-1.94301	-5.62484	4.82355e-06	0.00285645	4.14017
cg13463690	0.529503	1.66868	5.62482	4.82378e-06	0.00285645	4.14013
cg27106909	0.894588	-2.84357	5.62198	4.86143e-06	0.00287472	4.133
cg04257123	-0.520227	-1.38147	-5.6199	4.88914e-06	0.00288708	4.12778
cg26063904	-1.23432	-1.01999	-5.61895	4.90187e-06	0.00289056	4.1254
cg14994947	-0.35437	0.739731	-5.61629	4.93755e-06	0.00290755	4.11875
cg14809932	-1.23839	1.70103	-5.61537	4.95005e-06	0.0029091	4.11643
cg24441127	-0.84825	-2.30015	-5.61508	4.95392e-06	0.0029091	4.11571
cg01507342	-1.16318	-1.19722	-5.61193	4.99684e-06	0.00293024	4.1078
cg06306791	1.35952	-1.04283	5.60879	5.03992e-06	0.00295141	4.09993
cg17488937	-0.558382	-1.20974	-5.60688	5.06629e-06	0.00296276	4.09514
cg20230762	1.17948	-0.848585	5.60472	5.09641e-06	0.00297626	4.0897
cg05931119	-1.59888	2.73952	-5.60011	5.16103e-06	0.00300909	4.07815
cg09232805	-1.19733	0.182499	-5.5997	5.16685e-06	0.00300909	4.07711
cg17585031	-0.903552	0.62254	-5.59851	5.18371e-06	0.00301475	4.07412
cg16523645	1.03564	0.472584	5.59775	5.19443e-06	0.00301475	4.07223
cg02059519	0.678391	1.46822	5.5975	5.19793e-06	0.00301475	4.07161
cg25508319	-1.70813	-0.545229	-5.59441	5.24212e-06	0.00303623	4.06384
cg20628734	-0.403815	1.27138	-5.59301	5.26218e-06	0.00304368	4.06034
cg04827020	1.80709	-1.21955	5.5905	5.29848e-06	0.00305638	4.05403
cg16358920	0.578199	3.13312	5.59049	5.29857e-06	0.00305638	4.05402
cg26701815	-0.763777	1.37877	-5.58936	5.31507e-06	0.00306172	4.05117
cg15391651	-1.04798	0.750347	-5.58538	5.37317e-06	0.00308871	4.04119
cg00754036	0.988782	0.753669	5.58516	5.37651e-06	0.00308871	4.04062
cg07025274	-0.715686	-3.0269	-5.58434	5.38862e-06	0.00309148	4.03856
cg16551670	-0.876269	1.43383	-5.58298	5.4086e-06	0.00309674	4.03516
cg20672549	1.21557	-1.27771	5.58272	5.41242e-06	0.00309674	4.03452
cg01024458	-0.803975	2.25758	-5.58223	5.41977e-06	0.00309676	4.03327
cg15833565	0.655571	1.05801	5.58112	5.43623e-06	0.00309981	4.03049
cg16572625	-0.481521	3.8079	-5.58078	5.4413e-06	0.00309981	4.02963
cg10311020	-0.741657	2.8683	-5.58006	5.45195e-06	0.00309981	4.02784
cg09879805	-1.07208	1.58259	-5.5799	5.4544e-06	0.00309981	4.02743
cg18117780	0.879828	-2.86191	5.57866	5.47302e-06	0.00310623	4.0243
cg10041417	-0.847259	2.27216	-5.57753	5.48989e-06	0.00311163	4.02148
cg11839863	0.739966	0.222514	5.57667	5.5029e-06	0.0031124	4.01931
cg20544372	-1.00515	-2.9155	-5.57646	5.50595e-06	0.0031124	4.0188
cg04561005	-0.777623	0.781333	-5.57576	5.51654e-06	0.00311422	4.01704
cg25120444	0.851838	-0.608118	5.57363	5.54881e-06	0.00312827	4.01168
cg13661827	-0.922185	2.52671	-5.57202	5.57328e-06	0.00313789	4.00765
cg11759172	1.59523	0.233679	5.56932	5.6146e-06	0.00315696	4.00087
cg15812139	-0.955501	2.50282	-5.56777	5.63857e-06	0.00316623	3.99696
cg06495586	-1.07395	0.414128	-5.56686	5.6525e-06	0.00316686	3.9947
cg11034318	0.771412	2.55754	5.56651	5.65793e-06	0.00316686	3.99382
cg19391247	-1.23157	-1.83001	-5.56619	5.66292e-06	0.00316686	3.99301
cg24071200	-0.654948	0.119335	-5.56576	5.66961e-06	0.00316686	3.99192
cg25286679	-0.849924	-0.210493	-5.56282	5.71538e-06	0.00318434	3.98455
cg25840378	-1.37656	2.76888	-5.56241	5.72184e-06	0.00318434	3.98351
cg15991175	-0.886418	1.57767	-5.56231	5.72346e-06	0.00318434	3.98325
cg01804934	-2.10992	1.1988	-5.56099	5.74407e-06	0.00318569	3.97995
cg02908963	1.16684	1.1067	5.5603	5.75494e-06	0.00318569	3.97822
cg07807470	-0.662704	-0.379682	-5.56015	5.75728e-06	0.00318569	3.97784
cg07312051	-0.961583	0.771646	-5.55952	5.76723e-06	0.00318569	3.97626
cg08119655	0.830344	-1.75888	5.55943	5.76878e-06	0.00318569	3.97601
cg27269488	1.1659	-2.73482	5.55928	5.77103e-06	0.00318569	3.97565
cg08612539	-1.01512	-0.262756	-5.5584	5.78501e-06	0.00318925	3.97343
cg26547898	-1.15537	2.74169	-5.5578	5.79455e-06	0.00319035	3.97192
cg25499543	-1.51697	1.28931	-5.55728	5.80282e-06	0.00319075	3.97061
cg18231184	-0.85189	-0.28589	-5.55583	5.82578e-06	0.00319922	3.96699
cg04295144	1.59887	-3.72734	5.55516	5.83659e-06	0.00320101	3.96529
cg01518459	1.40266	0.768295	5.5535	5.86317e-06	0.00321063	3.96112
cg18704527	-0.856939	-0.394343	-5.55311	5.86931e-06	0.00321063	3.96016
cg05875421	-2.14364	2.03418	-5.55157	5.89413e-06	0.00321395	3.95629
cg06774703	2.4025	1.41469	5.55146	5.89589e-06	0.00321395	3.95601
cg15161171	1.51979	0.608811	5.55132	5.89815e-06	0.00321395	3.95566
cg08858245	-0.587722	2.94911	-5.55023	5.91591e-06	0.00321949	3.9529
cg26695784	0.982446	1.07507	5.54935	5.93019e-06	0.00322311	3.95069
cg26070383	-0.303345	2.18606	-5.54729	5.96362e-06	0.00323363	3.94553
cg13826290	1.19329	1.9016	5.54659	5.97507e-06	0.00323363	3.94377
cg14303478	-1.11845	1.54854	-5.54628	5.98008e-06	0.00323363	3.943
cg23302469	1.83181	1.52823	5.54559	5.99152e-06	0.00323363	3.94125
cg25793571	-0.502311	-4.13352	-5.54539	5.99478e-06	0.00323363	3.94075
cg11878452	-0.857891	2.83362	-5.54535	5.99537e-06	0.00323363	3.94066
cg18588504	-0.566349	-4.83417	-5.54476	6.00506e-06	0.00323474	3.93918
cg04786889	-0.743582	2.11783	-5.54371	6.02243e-06	0.003236	3.93653
cg23421166	-1.18526	1.0025	-5.54329	6.02936e-06	0.003236	3.93547
cg14138884	-0.946236	-2.11535	-5.54323	6.03033e-06	0.003236	3.93533
cg21758773	-1.10679	2.00784	-5.54178	6.05437e-06	0.00324479	3.93167
cg06547766	1.18995	-0.582059	5.54045	6.07647e-06	0.00324707	3.92833
cg00000363	0.78223	-2.65136	5.54015	6.08142e-06	0.00324707	3.92758
cg16315334	-0.633028	0.044288	-5.53999	6.08398e-06	0.00324707	3.9272
cg14062537	1.16977	0.750066	5.53967	6.0893e-06	0.00324707	3.92639
cg00403478	-1.46838	0.613533	-5.53893	6.10175e-06	0.00324962	3.92452
cg04420862	0.467377	1.37313	5.53786	6.11971e-06	0.00325456	3.92182
cg16903174	-1.23742	1.85944	-5.53746	6.1264e-06	0.00325456	3.92082
cg15575880	-2.85643	1.16193	-5.53698	6.1344e-06	0.00325472	3.91962
cg14397918	-1.0878	2.54584	-5.53486	6.17011e-06	0.00326655	3.9143
cg20937028	-0.627318	1.86105	-5.53474	6.17213e-06	0.00326655	3.914
cg10573476	0.99463	-4.41697	5.53189	6.22059e-06	0.00328809	3.90682
cg21366673	-1.27014	2.41122	-5.52821	6.28353e-06	0.00331722	3.89758
cg15164472	-1.04987	2.23295	-5.52714	6.3019e-06	0.00332028	3.8949
cg04342202	-1.57511	2.22798	-5.52669	6.30972e-06	0.00332028	3.89376
cg17626301	-1.85532	1.08664	-5.52651	6.31285e-06	0.00332028	3.89331
cg09684846	0.863174	2.44921	5.52141	6.40171e-06	0.00336137	3.88048
cg15686615	-0.744887	0.258349	-5.52091	6.4104e-06	0.00336137	3.87923
cg08721324	-0.99213	2.02001	-5.52054	6.41699e-06	0.00336137	3.87829
cg21579399	-1.23357	-0.0347519	-5.52021	6.42273e-06	0.00336137	3.87747
cg03229061	1.02194	-1.10874	5.51952	6.43486e-06	0.00336356	3.87574
cg16044480	-0.911471	1.76377	-5.51544	6.50712e-06	0.00339567	3.86549
cg15549216	1.49152	1.45103	5.51515	6.51234e-06	0.00339567	3.86475
cg09849798	1.66173	0.177103	5.51411	6.53098e-06	0.00339926	3.86213
cg25764534	-1.02935	3.41476	-5.51387	6.53528e-06	0.00339926	3.86153
cg11878867	0.608991	0.766033	5.50997	6.60546e-06	0.00343155	3.85172
cg08688907	-1.06618	1.29591	-5.50875	6.62748e-06	0.00343877	3.84867
cg10857441	-0.718507	1.61649	-5.506	6.67759e-06	0.00346053	3.84175
cg13040666	-0.599257	1.89245	-5.50254	6.74137e-06	0.00348657	3.83303
cg07815856	1.08906	-1.13737	5.50222	6.74718e-06	0.00348657	3.83224
cg16741573	-0.996524	0.662287	-5.50193	6.75254e-06	0.00348657	3.83151
cg16201273	1.22174	-0.0339557	5.49808	6.8242e-06	0.00351927	3.82182
cg26720913	-1.47173	0.31685	-5.4965	6.85384e-06	0.00353026	3.81784
cg23918047	-0.586101	-3.38546	-5.49449	6.89161e-06	0.0035454	3.81279
cg20534287	0.60669	-0.736332	5.49374	6.90573e-06	0.00354836	3.81092
cg00487989	0.978332	3.18387	5.49291	6.92145e-06	0.00355212	3.80883
cg24366211	-2.01039	0.233789	-5.4911	6.95587e-06	0.00356546	3.80428
cg26596307	-0.613248	-0.858369	-5.48942	6.98805e-06	0.00357425	3.80004
cg07276708	-0.583548	2.44572	-5.48932	6.98989e-06	0.00357425	3.7998
cg03125341	-1.19809	0.270779	-5.48676	7.03908e-06	0.00358826	3.79336
cg05182393	0.664122	1.24781	5.48658	7.04267e-06	0.00358826	3.79289
cg08795084	0.975036	-0.728839	5.48658	7.04272e-06	0.00358826	3.79288
cg21205031	1.00589	-1.59126	5.48334	7.10538e-06	0.00361584	3.78475
cg20785336	-1.11756	0.905509	-5.48138	7.14364e-06	0.00363094	3.77982
cg11592377	-0.532388	2.82467	-5.48032	7.16444e-06	0.00363326	3.77715
cg07986907	-1.5193	2.6629	-5.48028	7.16536e-06	0.00363326	3.77704
cg04599946	-1.79321	0.641977	-5.47845	7.20141e-06	0.00364717	3.77243
cg15832822	-1.271	-1.263	-5.4779	7.21211e-06	0.00364809	3.77106
cg19473623	-0.60086	0.308142	-5.47748	7.22046e-06	0.00364809	3.77
cg26094842	1.47943	-1.085	5.47701	7.22972e-06	0.00364841	3.76883
cg14370448	-0.831175	-3.10003	-5.47646	7.24069e-06	0.0036496	3.76743
cg11046593	-0.583715	2.09433	-5.47491	7.27145e-06	0.00366075	3.76354
cg13978689	-0.796469	-2.02687	-5.47424	7.28482e-06	0.00366312	3.76185
cg14003974	1.52714	-1.52777	5.47275	7.31463e-06	0.00367375	3.75811
cg24704510	-0.69285	0.388137	-5.47134	7.34309e-06	0.00368367	3.75454
cg02858512	-1.32335	-3.87576	-5.46962	7.37777e-06	0.00369669	3.75022
cg04427651	0.952365	-2.5483	5.46613	7.44868e-06	0.0037231	3.74143
cg25918827	-0.611758	0.324111	-5.46581	7.4552e-06	0.0037231	3.74063
cg12504163	0.559365	1.68837	5.46573	7.45686e-06	0.0037231	3.74043
cg24042313	-0.556742	0.751613	-5.4643	7.48605e-06	0.00373327	3.73684
cg08095183	-0.610683	2.82912	-5.4638	7.49648e-06	0.00373356	3.73556
cg02700360	-0.903324	2.49291	-5.46337	7.50525e-06	0.00373356	3.73449
cg03636880	1.08779	-0.215347	5.46299	7.51308e-06	0.00373356	3.73353
cg22896917	-0.739404	1.54597	-5.45879	7.60013e-06	0.00377239	3.72295
cg02849695	1.54858	-3.64476	5.4576	7.62491e-06	0.00378026	3.71996
cg16265859	-0.80374	0.890565	-5.45534	7.67229e-06	0.0037993	3.71428
cg02904996	-1.1795	1.85526	-5.45432	7.69384e-06	0.00380552	3.7117
cg20700731	-0.618186	-0.494702	-5.45233	7.7358e-06	0.00381912	3.70671
cg20325547	1.19181	0.552442	5.45217	7.73938e-06	0.00381912	3.70628
cg01425188	0.789445	1.01979	5.45067	7.7713e-06	0.00383041	3.7025
cg27189465	-0.789843	2.658	-5.44702	7.84944e-06	0.00386443	3.69332
cg15687300	-0.911624	1.80363	-5.44533	7.88579e-06	0.00387781	3.68907
cg21752637	-0.490048	3.35176	-5.44282	7.94019e-06	0.00389861	3.68276
cg07384080	-0.765943	0.987968	-5.44184	7.9617e-06	0.00389861	3.68028
cg08640804	-0.741876	2.75107	-5.44169	7.96488e-06	0.00389861	3.67991
cg26160218	-1.59206	2.67598	-5.44169	7.96493e-06	0.00389861	3.6799
cg00916899	-1.08013	1.78096	-5.44061	7.98859e-06	0.00390568	3.67718
cg14089067	-0.70432	2.36061	-5.43511	8.10988e-06	0.00396041	3.66334
cg10511902	-0.796988	1.95869	-5.43426	8.12882e-06	0.00396509	3.6612
cg06835814	0.597767	0.554765	5.43359	8.14384e-06	0.00396784	3.65951
cg06126019	-0.801493	-2.2573	-5.43137	8.19356e-06	0.00398747	3.65392
cg00580497	-0.436465	-0.778628	-5.42974	8.23041e-06	0.00400081	3.6498
cg08409361	0.59223	2.72715	5.42857	8.25672e-06	0.00400179	3.64686
cg07737503	-1.17944	0.33602	-5.42853	8.25763e-06	0.00400179	3.64676
cg06085579	-0.986021	-0.537678	-5.42839	8.26077e-06	0.00400179	3.64641
cg06694826	-0.998879	1.70469	-5.42746	8.28193e-06	0.00400651	3.64406
cg03027227	-1.74483	1.64577	-5.42713	8.28945e-06	0.00400651	3.64323
cg01845036	-0.876081	2.7294	-5.42583	8.31905e-06	0.00401623	3.63996
cg04193065	-0.983864	-0.113446	-5.42503	8.33724e-06	0.00402043	3.63795
cg11824257	1.13116	1.04451	5.42413	8.35801e-06	0.00402586	3.63567
cg05267204	-1.6227	0.367406	-5.42319	8.37944e-06	0.0040316	3.63332
cg23239407	-0.419441	0.905913	-5.42255	8.3943e-06	0.00403416	3.63169
cg09187413	-0.654338	0.788219	-5.4205	8.44152e-06	0.00405226	3.62654
cg27478242	0.902694	-2.53363	5.4192	8.47165e-06	0.00405753	3.62326
cg19908768	-1.135	0.52059	-5.41919	8.47196e-06	0.00405753	3.62323
cg01489057	-0.72916	3.17337	-5.41879	8.48125e-06	0.00405753	3.62222
cg16627346	0.981124	-0.243858	5.41732	8.51556e-06	0.0040671	3.61852
cg18556976	-0.825371	2.3441	-5.41711	8.52048e-06	0.0040671	3.61799
cg22925751	-0.994336	1.87338	-5.41532	8.56244e-06	0.00408253	3.61347
cg10921592	-1.55393	2.74008	-5.41462	8.57895e-06	0.0040858	3.61171
cg15075241	-1.02105	2.21531	-5.41108	8.66246e-06	0.00411914	3.60281
cg26296653	0.668265	0.856541	5.41083	8.66841e-06	0.00411914	3.60218
cg07957995	0.740845	-1.50338	5.41005	8.68698e-06	0.00412333	3.60021
cg19083007	-0.727512	1.57261	-5.40786	8.73941e-06	0.00413424	3.59469
cg18181703	-0.372249	-0.408613	-5.40765	8.7444e-06	0.00413424	3.59416
cg14465207	-0.836407	0.445767	-5.40743	8.74988e-06	0.00413424	3.59359
cg27658601	-0.793293	3.36184	-5.40731	8.7526e-06	0.00413424	3.5933
cg18512352	-1.10296	0.859964	-5.40673	8.76648e-06	0.00413424	3.59185
cg03290131	-1.33428	-1.16654	-5.40665	8.76854e-06	0.00413424	3.59163
cg19933595	1.04649	-3.56057	5.40464	8.81698e-06	0.00415084	3.58657
cg25384897	-1.6524	1.61417	-5.40438	8.82337e-06	0.00415084	3.5859
cg24250588	-1.19658	0.106277	-5.40322	8.8513e-06	0.00415937	3.583
cg21792899	-0.784208	2.158	-5.40101	8.90513e-06	0.00418002	3.57743
cg02891686	-1.0536	2.14994	-5.39928	8.94755e-06	0.00419528	3.57307
cg12090003	-1.39645	0.874673	-5.39469	9.0611e-06	0.00424382	3.56148
cg08835985	-0.953543	2.32564	-5.3902	9.17327e-06	0.00429161	3.55018
cg02945192	-0.852164	0.237358	-5.38844	9.21775e-06	0.00430173	3.54574
cg21535657	-1.00985	0.0442875	-5.38816	9.22491e-06	0.00430173	3.54503
cg04224624	1.29139	2.51253	5.38814	9.22537e-06	0.00430173	3.54498
cg03024791	-0.83022	0.667439	-5.38708	9.25228e-06	0.00430767	3.54231
cg08235413	-1.07157	1.11059	-5.38639	9.26981e-06	0.00430767	3.54057
cg20392842	-1.03709	-2.10734	-5.38591	9.282e-06	0.00430767	3.53936
cg15338967	-0.565247	1.68068	-5.38585	9.28342e-06	0.00430767	3.53922
cg01466330	0.610933	0.779826	5.38564	9.28899e-06	0.00430767	3.53867
cg18710298	0.709129	2.27009	5.38447	9.31878e-06	0.00431392	3.53573
cg11370748	-1.4363	0.519392	-5.3837	9.3386e-06	0.00431392	3.53378
cg23716690	1.29411	-1.46274	5.38352	9.34297e-06	0.00431392	3.53335
cg06201393	-1.33395	0.554325	-5.38352	9.34322e-06	0.00431392	3.53332
cg06169746	-0.970501	0.171994	-5.3812	9.4029e-06	0.00433674	3.52747
cg20565912	-0.741653	3.38981	-5.37976	9.4401e-06	0.00434506	3.52385
cg19220719	-2.17751	0.880641	-5.37945	9.44812e-06	0.00434506	3.52307
cg21864713	0.713614	2.22417	5.37907	9.45785e-06	0.00434506	3.52212
cg04379041	-0.577847	2.91136	-5.37891	9.46198e-06	0.00434506	3.52172
cg03845941	1.00469	-0.591719	5.37851	9.47251e-06	0.00434518	3.5207
cg01998105	-0.770508	1.92976	-5.37792	9.48772e-06	0.00434745	3.51922
cg13049334	-0.542226	3.29603	-5.37547	9.55189e-06	0.00437212	3.51303
cg26570844	1.78651	0.000965993	5.37447	9.57813e-06	0.0043794	3.51051
cg09703323	-1.25408	-1.37932	-5.37402	9.5898e-06	0.00437976	3.50939
cg27200006	-1.00313	1.04017	-5.37365	9.59961e-06	0.00437976	3.50845
cg21446772	-0.73232	1.08006	-5.37309	9.61437e-06	0.00438177	3.50704
cg01371493	-0.985704	2.46982	-5.37217	9.63881e-06	0.00438819	3.50471
cg23309512	1.09896	1.25905	5.37075	9.67637e-06	0.00439953	3.50114
cg22774605	-0.993487	1.77134	-5.37016	9.69208e-06	0.00439953	3.49965
cg15368455	-1.21603	2.09251	-5.37005	9.6949e-06	0.00439953	3.49938
cg23936766	-1.02503	-1.36025	-5.36933	9.71425e-06	0.00440359	3.49755
cg09782560	-1.32128	-0.655941	-5.36564	9.81304e-06	0.00444362	3.48825
cg07886398	-0.985695	2.33381	-5.36485	9.8345e-06	0.0044448	3.48625
cg03680790	-0.841849	1.95156	-5.36431	9.84902e-06	0.0044448	3.48489
cg05139061	-1.06321	3.02667	-5.36403	9.85655e-06	0.0044448	3.48419
cg03920161	0.511651	0.616683	5.36399	9.85764e-06	0.0044448	3.48409
cg18696027	-1.41912	2.67909	-5.36321	9.8787e-06	0.00444956	3.48213
cg22878627	-0.778834	-1.9171	-5.36177	9.91776e-06	0.0044624	3.4785
cg05355411	-0.747816	0.691546	-5.3609	9.94164e-06	0.0044684	3.47629
cg06197966	-1.98379	-0.0919641	-5.35982	9.97125e-06	0.00447695	3.47356
cg25266533	-1.07834	2.99522	-5.35925	9.98682e-06	0.00447919	3.47213
cg09871265	1.28632	0.789969	5.3585	1.00073e-05	0.00448364	3.47024
cg07965640	1.13593	-2.2705	5.3565	1.00625e-05	0.00450362	3.46519
cg12809925	0.675535	-1.55609	5.35581	1.00816e-05	0.00450528	3.46345
cg16129800	-0.595356	0.386173	-5.35559	1.00875e-05	0.00450528	3.46291
cg11645306	1.17309	-1.24137	5.35359	1.01432e-05	0.00452536	3.45785
cg06451822	1.12764	-1.55799	5.35235	1.01776e-05	0.00453593	3.45474
cg13906813	-1.57639	1.00893	-5.34891	1.02743e-05	0.00457421	3.44605
cg19255465	-0.748587	0.179963	-5.34678	1.03345e-05	0.0045962	3.44068
cg13012899	-0.472065	5.25571	-5.34608	1.03546e-05	0.00460011	3.4389
cg05408521	0.634563	0.344276	5.34571	1.03651e-05	0.00460011	3.43797
cg01284709	-0.747666	2.58456	-5.34527	1.03775e-05	0.00460082	3.43687
cg06271327	1.35122	1.49329	5.34461	1.03964e-05	0.00460439	3.4352
cg14293575	-0.798303	2.31029	-5.34219	1.04655e-05	0.00463012	3.42911
cg18559858	0.521712	2.78118	5.3415	1.04854e-05	0.0046341	3.42737
cg12741645	-1.49742	0.123679	-5.34028	1.05206e-05	0.00464477	3.42429
cg20740485	0.659231	0.371689	5.33897	1.05585e-05	0.00465228	3.42099
cg19924948	-1.65281	-1.17083	-5.33865	1.0568e-05	0.00465228	3.42016
cg01295034	0.78664	0.371955	5.33812	1.05832e-05	0.00465228	3.41884
cg03046812	-0.850711	-1.91028	-5.338	1.05867e-05	0.00465228	3.41853
cg13316433	-1.36901	0.208324	-5.3378	1.05925e-05	0.00465228	3.41803
cg20907136	-2.17703	-0.152429	-5.337	1.06158e-05	0.00465767	3.41602
cg02464921	-0.501169	2.59586	-5.33576	1.0652e-05	0.00466875	3.41288
cg10754705	1.02006	-2.53257	5.33531	1.06653e-05	0.00466973	3.41174
cg25427871	-1.7909	2.53003	-5.33275	1.07404e-05	0.00469774	3.40529
cg02734600	0.39252	1.61479	5.33162	1.07739e-05	0.00470103	3.40243
cg15878685	1.3971	-1.14854	5.3311	1.07894e-05	0.00470103	3.40111
cg07628580	-0.900064	1.69836	-5.33097	1.07931e-05	0.00470103	3.40079
cg11384661	-0.791035	1.34672	-5.33071	1.08008e-05	0.00470103	3.40014
cg07978304	1.93728	-0.162677	5.33053	1.08061e-05	0.00470103	3.39969
cg26840755	-1.23397	-0.710537	-5.33	1.08219e-05	0.00470103	3.39834
cg12938320	1.31919	2.80312	5.32987	1.08256e-05	0.00470103	3.39803
cg04650834	-0.888238	1.57298	-5.32902	1.08511e-05	0.00470308	3.39586
cg26567688	-0.763249	2.1088	-5.32897	1.08526e-05	0.00470308	3.39575
cg16465769	-0.440002	2.73817	-5.32744	1.08981e-05	0.004718	3.3919
cg10357314	-1.20389	1.47139	-5.32692	1.09138e-05	0.00471995	3.39058
cg08514408	0.960037	-0.580365	5.32596	1.09425e-05	0.00472756	3.38816
cg09566131	-0.451302	2.08709	-5.32557	1.09543e-05	0.00472783	3.38717
cg15587792	-0.932697	1.7349	-5.32447	1.09874e-05	0.00472946	3.3844
cg17373345	1.02431	-0.962802	5.32395	1.10032e-05	0.00472946	3.38308
cg23904955	1.06262	-1.65173	5.32357	1.10148e-05	0.00472946	3.38211
cg27302645	-0.7984	1.82011	-5.32351	1.10166e-05	0.00472946	3.38196
cg25824217	-1.83865	1.45647	-5.3232	1.1026e-05	0.00472946	3.38117
cg03653573	-1.40585	-0.826089	-5.32287	1.10359e-05	0.00472946	3.38035
cg04071964	-1.09712	0.852791	-5.32286	1.10363e-05	0.00472946	3.38032
cg07324245	-0.587908	0.0906014	-5.32203	1.10614e-05	0.00473541	3.37823
cg10005273	-0.727871	-2.09601	-5.32064	1.11036e-05	0.00474867	3.37474
cg27374508	-0.669371	3.29305	-5.3202	1.11172e-05	0.00474971	3.37361
cg12453905	-1.6824	0.363539	-5.31975	1.11309e-05	0.00475078	3.37247
cg21195763	1.13516	-0.384471	5.31933	1.11438e-05	0.00475148	3.37141
cg17102747	-1.02603	1.62132	-5.31673	1.12237e-05	0.00478072	3.36485
cg22446709	-1.10197	-1.69287	-5.31424	1.13007e-05	0.00480869	3.35857
cg10334489	-0.927944	1.12774	-5.31381	1.13141e-05	0.00480955	3.35748
cg12494529	-0.883116	1.93356	-5.31219	1.13644e-05	0.00482609	3.3534
cg12285640	1.12017	0.0152449	5.3111	1.13985e-05	0.00483309	3.35065
cg15244327	-1.13295	-1.52859	-5.3108	1.14077e-05	0.00483309	3.3499
cg12384572	-0.730227	-4.50779	-5.31057	1.14151e-05	0.00483309	3.34931
cg21142349	-0.637781	2.78074	-5.30776	1.15035e-05	0.00486212	3.34222
cg27545630	-0.894485	2.58525	-5.30735	1.15164e-05	0.00486212	3.34119
cg04107939	-0.948404	0.3455	-5.3073	1.15181e-05	0.00486212	3.34105
cg06392753	-0.975646	1.92293	-5.30672	1.15364e-05	0.00486306	3.33959
cg08554554	-1.54782	1.54415	-5.30645	1.15449e-05	0.00486306	3.33892
cg11341610	-1.1611	-0.562427	-5.30614	1.15548e-05	0.00486306	3.33813
cg02217842	-0.885779	0.184813	-5.3056	1.1572e-05	0.00486544	3.33677
cg04541607	-0.47411	0.319059	-5.30258	1.16686e-05	0.00490119	3.32913
cg08942772	0.854739	-0.512963	5.30143	1.17054e-05	0.00491156	3.32623
cg09814128	1.12817	1.10156	5.30108	1.17165e-05	0.00491156	3.32536
cg19335130	-0.618732	0.168118	-5.30063	1.1731e-05	0.00491261	3.32422
cg11770323	1.0455	-1.4202	5.30029	1.17422e-05	0.00491261	3.32335
cg23843705	-0.99108	0.447949	-5.29854	1.17985e-05	0.00493132	3.31895
cg09464461	0.440232	1.79668	5.29724	1.18407e-05	0.00494406	3.31567
cg21779805	-0.809217	1.10631	-5.29674	1.1857e-05	0.00494425	3.3144
cg25234117	-0.993282	0.184882	-5.29651	1.18645e-05	0.00494425	3.31382
cg03781224	-0.478923	-0.176509	-5.29491	1.19168e-05	0.00496117	3.30978
cg25152942	-1.28536	2.58418	-5.29313	1.19753e-05	0.00498061	3.30528
cg18739392	0.927994	1.15591	5.29141	1.2032e-05	0.00499752	3.30094
cg23603782	0.498389	-0.0451838	5.29118	1.20396e-05	0.00499752	3.30036
cg17301053	0.62113	1.17357	5.2892	1.21052e-05	0.0050185	3.29536
cg04088932	-0.785976	1.40648	-5.2888	1.21187e-05	0.0050185	3.29434
cg20001810	-0.988285	1.82092	-5.28858	1.2126e-05	0.0050185	3.29379
cg21147708	-0.688638	0.335731	-5.28823	1.21375e-05	0.0050185	3.29292
cg18133966	0.666907	-1.3437	5.28509	1.22426e-05	0.00505702	3.28499
cg02672378	1.05123	0.691871	5.28208	1.23444e-05	0.00509409	3.27739
cg08750534	0.845149	-1.14629	5.2809	1.23845e-05	0.00510568	3.2744
cg19292760	-0.641848	2.69389	-5.28003	1.24142e-05	0.00510903	3.2722
cg23496571	0.440241	-0.168567	5.27995	1.24168e-05	0.00510903	3.27201
cg23693749	0.76977	-1.74023	5.2792	1.24426e-05	0.00511468	3.2701
cg06590173	-1.37268	-2.17235	-5.27777	1.24914e-05	0.00512978	3.2665
cg14945578	-0.429444	-3.56582	-5.27679	1.25252e-05	0.00513865	3.26402
cg23464743	-1.89835	-0.189608	-5.27592	1.25551e-05	0.00514594	3.26183
cg07835443	-0.969866	2.00812	-5.27302	1.26557e-05	0.00518216	3.25449
cg03873220	-0.829478	2.49565	-5.27207	1.26888e-05	0.00519067	3.2521
cg15873327	0.627442	-1.77122	5.27124	1.27176e-05	0.00519746	3.25001
cg25739715	-1.18635	1.90397	-5.26977	1.2769e-05	0.00521341	3.2463
cg25936902	-0.940101	1.90282	-5.26906	1.2794e-05	0.0052186	3.2445
cg15281710	-1.05121	0.00548212	-5.26788	1.28355e-05	0.00523049	3.24153
cg18477001	-1.33734	2.55901	-5.26601	1.29018e-05	0.00525046	3.23679
cg14065857	-1.24553	1.03756	-5.2658	1.29093e-05	0.00525046	3.23626
cg27051500	0.895074	-0.034256	5.26452	1.29548e-05	0.0052639	3.23302
cg24357161	0.45063	-1.08485	5.26343	1.29936e-05	0.0052746	3.23028
cg21396949	-1.03096	-0.101925	-5.26258	1.3024e-05	0.00528187	3.22813
cg20045841	-0.648897	3.83703	-5.26213	1.30399e-05	0.00528256	3.22701
cg21495715	1.05344	1.19897	5.26151	1.30623e-05	0.00528256	3.22543
cg13137765	0.401837	0.723091	5.26111	1.30767e-05	0.00528256	3.22441
cg19419246	1.11628	0.573489	5.26081	1.30876e-05	0.00528256	3.22365
cg00459997	0.530345	-2.0504	5.26079	1.30881e-05	0.00528256	3.22362
cg03357721	-0.949463	2.40597	-5.25885	1.3158e-05	0.00530574	3.21872
cg00218409	-0.617036	-2.01161	-5.25749	1.32073e-05	0.00532054	3.21528
cg25060339	-0.631069	1.95812	-5.2567	1.3236e-05	0.00532703	3.21329
cg24512644	1.50508	-1.2489	5.25522	1.32898e-05	0.00534071	3.20955
cg00010078	-0.924081	2.57828	-5.25508	1.32952e-05	0.00534071	3.20918
cg10472840	0.659009	1.83914	5.2544	1.33199e-05	0.00534557	3.20748
cg12177182	-0.790917	4.76571	-5.25347	1.33542e-05	0.00535426	3.20511
cg22988651	1.21131	0.619537	5.25306	1.33692e-05	0.0053552	3.20408
cg22391718	1.46037	-0.689825	5.2521	1.34044e-05	0.00536173	3.20167
cg11839020	-0.790032	0.750113	-5.25189	1.34123e-05	0.00536173	3.20112
cg07020967	-0.662165	2.33338	-5.25151	1.34264e-05	0.00536173	3.20016
cg07057191	0.456318	2.80294	5.25124	1.34362e-05	0.00536173	3.19949
cg17618872	-1.0784	2.47498	-5.24776	1.35654e-05	0.00540253	3.19069
cg16163382	-1.28717	1.15986	-5.24723	1.35851e-05	0.00540253	3.18936
cg09858022	1.21283	-2.88798	5.24714	1.35883e-05	0.00540253	3.18914
cg19628299	-0.992829	1.44644	-5.24711	1.35895e-05	0.00540253	3.18906
cg25371658	1.08924	1.25343	5.24632	1.36192e-05	0.0054064	3.18705
cg24119607	-1.30339	-0.461469	-5.24617	1.36247e-05	0.0054064	3.18668
cg08179485	-1.2633	2.79422	-5.24559	1.36463e-05	0.00540988	3.18523
cg00982984	-0.698988	-3.26858	-5.2443	1.36949e-05	0.00542398	3.18196
cg15832662	-0.563724	-0.722402	-5.24397	1.37075e-05	0.00542398	3.18111
cg02331025	-0.955842	2.85205	-5.2431	1.37403e-05	0.00543188	3.17892
cg05800339	-0.906981	2.73671	-5.24212	1.37772e-05	0.00544138	3.17645
cg14729980	-0.546795	2.18369	-5.24167	1.37942e-05	0.00544303	3.17532
cg11532431	2.04164	-2.07511	5.24133	1.3807e-05	0.00544303	3.17446
cg19889634	1.23944	-1.51294	5.24065	1.38331e-05	0.00544824	3.17273
cg19245758	-0.55175	-0.742768	-5.23964	1.38716e-05	0.00545717	3.17017
cg12168357	0.601027	-0.570071	5.23938	1.38816e-05	0.00545717	3.16951
cg23255964	-0.718979	-2.38132	-5.23881	1.39031e-05	0.00545738	3.16809
cg09411597	1.43005	-0.391705	5.23869	1.39079e-05	0.00545738	3.16777
cg25828963	-0.897991	0.802224	-5.23685	1.39782e-05	0.00547991	3.16313
cg09722517	-0.759458	2.37073	-5.23511	1.40454e-05	0.00550113	3.15873
cg22653665	1.03949	1.72657	5.23417	1.40815e-05	0.0055102	3.15636
cg06604467	-0.737808	-3.3626	-5.23329	1.41158e-05	0.00551742	3.15413
cg18180783	0.601678	3.20324	5.23302	1.4126e-05	0.00551742	3.15346
cg16427107	-0.866666	-0.0186931	-5.23162	1.41808e-05	0.00553369	3.14991
cg14073862	0.567204	-0.0264076	5.23056	1.42221e-05	0.00554469	3.14724
cg12273325	-0.775855	-1.09678	-5.22976	1.42532e-05	0.00554772	3.14523
cg20912978	-0.650656	-1.62058	-5.22969	1.4256e-05	0.00554772	3.14504
cg14017254	-0.639765	-2.57167	-5.22807	1.43199e-05	0.00556745	3.14094
cg19286989	-0.887678	3.37404	-5.22661	1.43773e-05	0.00557839	3.13726
cg14505439	-0.659773	1.23437	-5.22653	1.43803e-05	0.00557839	3.13706
cg09598437	-0.751857	1.50192	-5.22635	1.43875e-05	0.00557839	3.1366
cg17501210	-1.13702	0.501783	-5.22521	1.44328e-05	0.00559083	3.13371
cg17439800	-0.82658	1.03265	-5.22428	1.44696e-05	0.00559994	3.13138
cg24618514	-1.09153	-1.75528	-5.2237	1.44926e-05	0.00560374	3.12991
cg00986598	-0.50388	2.36726	-5.22308	1.45173e-05	0.00560586	3.12835
cg19990651	1.98921	-2.34169	5.2229	1.45246e-05	0.00560586	3.12789
cg06437840	1.81895	-3.12371	5.21798	1.47223e-05	0.005677	3.11546
cg08749305	-1.0231	-1.98736	-5.21685	1.47681e-05	0.00568946	3.1126
cg25936385	0.542834	2.44254	5.21588	1.48075e-05	0.00569589	3.11015
cg22351833	1.27171	-2.17333	5.21578	1.48117e-05	0.00569589	3.10989
cg25818697	-0.62498	1.05269	-5.21352	1.49041e-05	0.00572622	3.10418
cg14856585	-0.88544	-3.39609	-5.21308	1.49221e-05	0.00572794	3.10307
cg13195895	0.886027	-3.00169	5.21195	1.49687e-05	0.00574063	3.1002
cg20823137	1.63823	-0.237599	5.21146	1.49885e-05	0.00574273	3.09898
cg21390801	-0.948129	-1.71196	-5.21115	1.50013e-05	0.00574273	3.0982
cg01270206	0.835294	-1.55293	5.20971	1.50608e-05	0.00575641	3.09456
cg23629643	1.71187	0.546164	5.20963	1.50642e-05	0.00575641	3.09435
cg04099095	-0.966336	2.89321	-5.20681	1.51815e-05	0.00579473	3.08722
cg24616296	1.33777	-0.901679	5.20636	1.52005e-05	0.00579473	3.08607
cg06632098	-0.572419	-0.381316	-5.20624	1.52056e-05	0.00579473	3.08576
cg00055341	-0.554585	0.187319	-5.20559	1.52325e-05	0.00579977	3.08414
cg21120249	0.990047	-0.801872	5.20501	1.52567e-05	0.00580183	3.08268
cg00539347	-1.61936	-1.81751	-5.20448	1.52789e-05	0.00580183	3.08134
cg06788267	-1.06215	-0.423394	-5.20448	1.5279e-05	0.00580183	3.08134
cg21093618	-1.73784	2.04874	-5.20354	1.53185e-05	0.00580714	3.07896
cg16497945	-1.22162	2.03945	-5.20344	1.5323e-05	0.00580714	3.07869
cg01140143	-1.13704	2.07377	-5.20296	1.53432e-05	0.00580714	3.07748
cg18555073	-1.19819	-1.84782	-5.20285	1.53479e-05	0.00580714	3.0772
cg27518892	-0.771738	-0.671197	-5.20208	1.53802e-05	0.00581418	3.07527
cg13053608	-0.469908	0.842726	-5.1979	1.55581e-05	0.0058762	3.06469
cg08550517	-0.737442	1.45877	-5.19701	1.55963e-05	0.00587954	3.06244
cg13513157	-0.756025	0.669346	-5.197	1.55966e-05	0.00587954	3.06242
cg00068038	-1.21411	-1.37101	-5.19642	1.56214e-05	0.00587954	3.06096
cg25320388	-1.807	0.164612	-5.1964	1.56225e-05	0.00587954	3.06089
cg01141721	-0.830653	2.3807	-5.19571	1.5652e-05	0.00588431	3.05916
cg01254644	0.873871	0.378166	5.19529	1.567e-05	0.00588431	3.0581
cg20693334	-0.96753	0.379802	-5.19513	1.56769e-05	0.00588431	3.0577
cg06889086	-0.633483	1.0495	-5.19157	1.58314e-05	0.00593704	3.04868
cg27486585	-1.1294	2.43388	-5.19078	1.58655e-05	0.00594456	3.04671
cg19125277	-1.1554	2.34259	-5.19016	1.58926e-05	0.00594944	3.04514
cg19360009	-0.7474	-2.74509	-5.18707	1.60282e-05	0.00599243	3.03732
cg16924045	1.70867	-0.640668	5.1869	1.60357e-05	0.00599243	3.03689
cg02959609	-0.992464	-0.90459	-5.18484	1.61268e-05	0.00602062	3.03169
cg22310628	-0.487545	3.15761	-5.18455	1.61396e-05	0.00602062	3.03096
cg06936290	-1.71215	-2.64563	-5.18343	1.61894e-05	0.00603024	3.02812
cg21461564	1.09497	-2.69354	5.18273	1.62207e-05	0.00603024	3.02635
cg18175606	-0.792932	0.423776	-5.1827	1.62222e-05	0.00603024	3.02626
cg06361606	-1.08383	0.41915	-5.18269	1.62223e-05	0.00603024	3.02625
cg00929332	0.518904	2.07903	5.1817	1.62669e-05	0.0060415	3.02373
cg11924638	-0.654374	2.6813	-5.18051	1.63202e-05	0.00605597	3.02073
cg17588455	0.835301	-1.28481	5.17849	1.64109e-05	0.00608429	3.01563
cg12303318	1.33417	-1.28429	5.17705	1.6476e-05	0.00610308	3.01199
cg06538426	-0.672526	1.0887	-5.17601	1.65235e-05	0.00611533	3.00934
cg17465752	1.00377	-2.75368	5.17517	1.65617e-05	0.00612366	3.00722
cg13254934	0.992491	1.61947	5.17488	1.65749e-05	0.00612366	3.00649
cg26767081	-1.24493	2.27458	-5.1739	1.66195e-05	0.0061348	3.00401
cg25205121	0.584236	1.49618	5.17108	1.67489e-05	0.00617717	2.99688
cg04849985	-0.674244	-1.56022	-5.17037	1.67814e-05	0.00618377	2.9951
cg05784862	-1.10109	0.681792	-5.16692	1.69414e-05	0.00623556	2.98638
cg02520707	-0.86867	1.345	-5.16671	1.69514e-05	0.00623556	2.98583
cg01803759	0.960888	-1.36837	5.16599	1.69847e-05	0.00624158	2.98403
cg03606774	0.989515	0.145143	5.16572	1.69973e-05	0.00624158	2.98335
cg01095406	-0.512896	2.22913	-5.16526	1.7019e-05	0.00624414	2.98217
cg24803517	1.01299	-1.93915	5.16423	1.70674e-05	0.00625647	2.97956
cg19586702	-0.402845	2.43451	-5.16237	1.71547e-05	0.00628304	2.97487
cg13342634	0.927296	-1.10294	5.15929	1.73005e-05	0.00633097	2.96709
cg07303091	-0.667369	-1.32201	-5.15732	1.73948e-05	0.00635181	2.96209
cg00253681	0.719246	2.48743	5.15723	1.7399e-05	0.00635181	2.96187
cg14606328	-0.785672	2.57578	-5.15716	1.74025e-05	0.00635181	2.96169
cg25727520	0.851497	-0.94008	5.1566	1.74293e-05	0.00635211	2.96027
cg23430388	-1.26002	0.906672	-5.15651	1.74333e-05	0.00635211	2.96006
cg07765674	-0.627949	1.20024	-5.15565	1.74746e-05	0.00636169	2.95788
cg19758173	0.632237	2.40445	5.15533	1.74901e-05	0.00636185	2.95707
cg17425810	-1.1282	3.08043	-5.15435	1.75373e-05	0.00637355	2.95459
cg11855643	1.33033	-1.72547	5.15327	1.75897e-05	0.00638199	2.95184
cg23712370	1.50244	-1.69652	5.15325	1.75907e-05	0.00638199	2.95179
cg08998192	-0.784713	-0.447807	-5.1526	1.76218e-05	0.00638438	2.95017
cg27499820	0.731593	-3.50925	5.15249	1.76274e-05	0.00638438	2.94987
cg01127020	1.27765	1.137	5.14974	1.77613e-05	0.00642738	2.94292
cg00754989	-1.0357	0.120589	-5.14783	1.78548e-05	0.00644639	2.93809
cg03807983	-0.451703	4.08223	-5.14778	1.78571e-05	0.00644639	2.93797
cg05159370	0.935545	-1.94705	5.14773	1.78595e-05	0.00644639	2.93785
cg14343548	-0.921021	0.00413608	-5.14739	1.78762e-05	0.00644691	2.93699
cg01132696	1.92443	-2.45387	5.14691	1.79e-05	0.00644999	2.93577
cg19601138	1.1093	0.447044	5.14553	1.79679e-05	0.00646895	2.93228
cg06794612	-0.865634	0.716254	-5.14514	1.79874e-05	0.00647047	2.93129
cg05928904	1.50272	-0.649199	5.14429	1.80294e-05	0.0064801	2.92914
cg08191854	-1.20823	0.662966	-5.14288	1.80996e-05	0.00649769	2.92557
cg23983887	-1.2001	0.350482	-5.14269	1.81091e-05	0.00649769	2.92509
cg08027265	-0.729165	3.9933	-5.14213	1.81368e-05	0.00650214	2.92368
cg11854981	0.954208	-1.59161	5.14066	1.82101e-05	0.00652289	2.91997
cg11201447	-1.22034	0.915376	-5.1395	1.82683e-05	0.00653821	2.91703
cg00343839	1.11278	-3.187	5.1392	1.82838e-05	0.00653821	2.91626
cg24770230	-0.711925	2.107	-5.13809	1.83394e-05	0.00654936	2.91346
cg22032709	-1.08173	0.238772	-5.13796	1.83459e-05	0.00654936	2.91314
cg14175453	1.28237	-0.540917	5.13586	1.84521e-05	0.00658172	2.90783
cg17061862	1.45003	-2.39834	5.13521	1.84853e-05	0.00658633	2.90618
cg18249027	0.42232	1.5709	5.135	1.84961e-05	0.00658633	2.90564
cg05366058	1.13551	-0.570131	5.13454	1.85192e-05	0.00658901	2.90449
cg14225168	-0.657451	0.726728	-5.13394	1.855e-05	0.00659441	2.90296
cg07833467	0.833507	-0.0791889	5.13331	1.8582e-05	0.00660013	2.90138
cg22193726	-0.4793	-3.10076	-5.13302	1.85972e-05	0.00660013	2.90062
cg16266893	1.39308	0.502463	5.13251	1.86231e-05	0.00660169	2.89934
cg16578636	-0.747176	1.1305	-5.13232	1.86328e-05	0.00660169	2.89887
cg00975876	-0.577747	2.01015	-5.13121	1.86897e-05	0.00661631	2.89606
cg24287218	-1.48284	0.457172	-5.13084	1.87091e-05	0.00661763	2.89511
cg12120430	1.14462	1.62759	5.13019	1.87423e-05	0.00662014	2.89348
cg12072028	1.90914	-3.15247	5.12971	1.87673e-05	0.00662014	2.89225
cg03025465	-1.0747	2.71997	-5.1295	1.87779e-05	0.00662014	2.89173
cg07699978	-1.0729	2.99076	-5.12922	1.87922e-05	0.00662014	2.89103
cg04816394	1.33219	-2.64504	5.12893	1.88073e-05	0.00662014	2.89029
cg04319042	-0.451064	3.46887	-5.12837	1.88364e-05	0.00662014	2.88887
cg14553705	-0.828871	-0.835718	-5.12836	1.88367e-05	0.00662014	2.88886
cg13477614	-0.849223	-0.212045	-5.12828	1.88412e-05	0.00662014	2.88864
cg00008621	-0.544144	3.02611	-5.12749	1.8882e-05	0.00662897	2.88665
cg03372603	1.64735	0.126096	5.12582	1.8969e-05	0.006654	2.88242
cg11334406	-0.549799	0.503501	-5.12307	1.9113e-05	0.00669896	2.87547
cg25503381	-1.17908	0.868243	-5.12252	1.91419e-05	0.00670354	2.87408
cg22364219	-1.84914	-1.96946	-5.12101	1.92215e-05	0.00670959	2.87026
cg12997404	0.61726	-3.53408	5.12081	1.92321e-05	0.00670959	2.86975
cg25487775	1.31867	-1.98299	5.12081	1.92322e-05	0.00670959	2.86975
cg11282156	-0.859765	-2.04828	-5.1207	1.92378e-05	0.00670959	2.86948
cg05456948	0.677534	-3.99581	5.12035	1.92567e-05	0.00670959	2.86858
cg15991104	-0.785854	-2.48464	-5.12024	1.92623e-05	0.00670959	2.86831
cg13400249	1.28035	-1.14126	5.12009	1.92701e-05	0.00670959	2.86794
cg05094216	-1.31183	1.13826	-5.11966	1.92929e-05	0.006712	2.86685
cg05486924	-0.735839	1.2885	-5.11581	1.94986e-05	0.00675843	2.8571
cg08800893	-1.50472	-0.151049	-5.11575	1.95017e-05	0.00675843	2.85695
cg03438552	-1.11677	0.322316	-5.11555	1.95124e-05	0.00675843	2.85645
cg18275589	1.33416	-1.80743	5.11542	1.95196e-05	0.00675843	2.85611
cg16887070	-1.17647	1.29826	-5.11524	1.95293e-05	0.00675843	2.85565
cg01417714	-0.65379	2.43339	-5.11489	1.95477e-05	0.00675843	2.85479
cg01668099	0.479395	-1.2275	5.11487	1.95489e-05	0.00675843	2.85473
cg16310045	-0.586713	2.78479	-5.11478	1.95541e-05	0.00675843	2.85449
cg01041239	1.60796	-2.79646	5.11405	1.9593e-05	0.00676195	2.85266
cg04260307	1.38609	0.579657	5.11399	1.95962e-05	0.00676195	2.85251
cg00018606	-0.74024	-0.376224	-5.11311	1.96437e-05	0.0067711	2.85028
cg05205074	-1.38886	2.58299	-5.11262	1.96702e-05	0.0067711	2.84904
cg06471536	-1.23415	-0.3805	-5.11261	1.96707e-05	0.0067711	2.84902
cg18912470	-0.669145	2.12502	-5.11231	1.96871e-05	0.00677125	2.84825
cg00624037	-0.613012	2.65734	-5.11119	1.97478e-05	0.00678303	2.84542
cg13752885	-0.495479	2.40501	-5.11109	1.97534e-05	0.00678303	2.84516
cg10397389	-1.85017	0.993655	-5.11042	1.97895e-05	0.00678992	2.84348
cg24135977	-1.52476	1.17901	-5.10912	1.98609e-05	0.00680889	2.84017
cg25098174	-0.823605	0.959587	-5.10875	1.98811e-05	0.00681032	2.83923
cg00798281	-1.46634	1.25427	-5.10839	1.99003e-05	0.00681138	2.83834
cg16845126	-0.462554	0.0156815	-5.1078	1.99329e-05	0.00681683	2.83684
cg26340149	-1.42829	-0.0342238	-5.10752	1.99485e-05	0.00681683	2.83612
cg01989908	-0.707556	0.0374986	-5.10684	1.99854e-05	0.00681871	2.83442
cg07270872	-0.472402	0.923219	-5.10671	1.99925e-05	0.00681871	2.83409
cg12444450	-0.485364	1.5196	-5.10654	2.00023e-05	0.00681871	2.83364
cg04612203	-0.455493	0.735057	-5.10429	2.01262e-05	0.00685078	2.82796
cg00908271	-0.630857	3.30386	-5.10385	2.01508e-05	0.00685078	2.82684
cg12043314	-1.45527	-2.92398	-5.10288	2.02043e-05	0.00685078	2.8244
cg14332653	1.38448	-0.716592	5.10256	2.02223e-05	0.00685078	2.82358
cg26230275	1.38862	-2.40096	5.10219	2.02429e-05	0.00685078	2.82264
cg08968863	-0.839636	-2.89406	-5.10218	2.02433e-05	0.00685078	2.82263
cg24715767	-0.705061	3.04469	-5.10211	2.02471e-05	0.00685078	2.82246
cg19074198	1.26095	0.0501557	5.10211	2.02474e-05	0.00685078	2.82244
cg24391460	0.68412	-0.703727	5.10193	2.02575e-05	0.00685078	2.82198
cg17262810	-1.43599	0.599414	-5.10192	2.02581e-05	0.00685078	2.82195
cg21520613	0.545364	3.4777	5.10119	2.02989e-05	0.00685908	2.8201
cg05693489	-1.15532	1.14022	-5.10051	2.03369e-05	0.00686643	2.81839
cg11230435	-0.871112	0.037109	-5.10004	2.0363e-05	0.00686977	2.81721
cg05868813	-0.818751	1.8168	-5.09931	2.04042e-05	0.00687819	2.81535
cg11245205	0.723804	-2.83871	5.09879	2.04329e-05	0.0068824	2.81405
cg01808582	-0.488769	2.85776	-5.09753	2.05039e-05	0.00689368	2.81086
cg04015687	0.793645	2.13456	5.09743	2.05094e-05	0.00689368	2.81061
cg00702417	-1.38036	2.74847	-5.09733	2.05152e-05	0.00689368	2.81035
cg15158847	-0.958758	-0.696218	-5.0964	2.05679e-05	0.00690588	2.808
cg09262197	-0.720935	3.35112	-5.09574	2.06053e-05	0.00691295	2.80633
cg14033039	-0.806723	5.14731	-5.09535	2.06275e-05	0.00691492	2.80534
cg13021015	1.27069	-1.64072	5.09403	2.07027e-05	0.00693464	2.80199
cg17315703	-0.732182	2.56551	-5.09339	2.07388e-05	0.00694125	2.80039
cg02543850	0.639295	-0.209549	5.09294	2.07646e-05	0.00694441	2.79924
cg23751035	0.985377	0.915369	5.0925	2.07898e-05	0.00694732	2.79813
cg05148465	-1.06359	1.7876	-5.09184	2.08278e-05	0.0069497	2.79645
cg12516356	0.765574	2.43185	5.0918	2.08297e-05	0.0069497	2.79636
cg10128479	0.898827	-2.09199	5.09141	2.0852e-05	0.00695166	2.79538
cg01919208	1.04942	-2.71218	5.09097	2.08774e-05	0.00695226	2.79426
cg07092805	-1.47963	1.89096	-5.09081	2.08866e-05	0.00695226	2.79385
cg13837033	0.721232	-1.91691	5.08946	2.09641e-05	0.00696325	2.79045
cg00590320	-0.442575	3.87637	-5.08873	2.10063e-05	0.00696325	2.7886
cg05492387	-0.834189	0.262675	-5.08851	2.10194e-05	0.00696325	2.78802
cg17422176	-0.933817	-0.348439	-5.08825	2.10342e-05	0.00696325	2.78738
cg06976598	-1.50372	-0.709198	-5.08797	2.10505e-05	0.00696325	2.78666
cg16174196	-0.451881	-3.10883	-5.08795	2.10516e-05	0.00696325	2.78661
cg24536146	0.578775	-1.95831	5.08792	2.10532e-05	0.00696325	2.78655
cg17958763	-0.390887	3.00275	-5.08761	2.10713e-05	0.00696325	2.78576
cg16910846	-0.635677	2.58933	-5.08729	2.10898e-05	0.00696325	2.78495
cg20438915	-0.95343	2.83486	-5.08707	2.11025e-05	0.00696325	2.7844
cg21221263	-0.863173	1.88672	-5.08691	2.11119e-05	0.00696325	2.78399
cg21647189	-1.33074	-1.64623	-5.08682	2.1117e-05	0.00696325	2.78376
cg10664339	0.492195	1.50224	5.08565	2.1185e-05	0.00697092	2.78081
cg26576053	0.640214	1.86131	5.08565	2.11854e-05	0.00697092	2.78079
cg00722041	-0.519304	4.15153	-5.08557	2.11897e-05	0.00697092	2.7806
cg25630380	-0.728669	0.916885	-5.08476	2.12369e-05	0.00697498	2.77856
cg20636248	-1.00683	1.85038	-5.08462	2.12454e-05	0.00697498	2.77819
cg13128443	-0.574957	2.12966	-5.08452	2.12514e-05	0.00697498	2.77793
cg14290445	0.51943	0.450812	5.08393	2.12857e-05	0.0069808	2.77645
cg09149541	0.574062	2.44728	5.08119	2.14471e-05	0.00702133	2.7695
cg18016071	1.42842	-0.345591	5.08116	2.14485e-05	0.00702133	2.76944
cg12673726	-0.828704	-3.24593	-5.08098	2.1459e-05	0.00702133	2.76899
cg05277425	1.49455	-0.774378	5.08043	2.14918e-05	0.00702666	2.76758
cg10979209	-0.56551	2.9088	-5.07868	2.15953e-05	0.00705502	2.76317
cg20785098	1.01671	-1.8953	5.07829	2.16186e-05	0.00705721	2.76217
cg10078511	-1.11565	0.954285	-5.07656	2.17217e-05	0.0070854	2.7578
cg13224420	1.32452	-0.0556494	5.07567	2.1775e-05	0.00709284	2.75554
cg14889079	1.04263	-5.59396	5.07536	2.17936e-05	0.00709284	2.75476
cg25070639	-0.771161	1.30049	-5.07534	2.17948e-05	0.00709284	2.75471
cg09832947	0.617482	-3.38646	5.07439	2.1852e-05	0.0071008	2.75229
cg19478079	-0.653403	3.69038	-5.07403	2.18735e-05	0.0071008	2.75139
cg25346904	-0.447349	2.75599	-5.07385	2.18843e-05	0.0071008	2.75094
cg18535167	-0.779782	2.2965	-5.07355	2.19024e-05	0.0071008	2.75018
cg05687498	-0.501302	2.99185	-5.07354	2.19031e-05	0.0071008	2.75015
cg10589330	-0.725022	2.59426	-5.07251	2.19653e-05	0.0071155	2.74754
cg14244674	0.654285	1.98556	5.07158	2.20212e-05	0.00712817	2.7452
cg07755735	1.17354	-1.93915	5.07115	2.20475e-05	0.00713046	2.7441
cg25551545	-0.697795	2.7688	-5.07091	2.2062e-05	0.00713046	2.7435
cg02286081	-1.62252	2.02025	-5.07017	2.2107e-05	0.00713862	2.74162
cg03889507	1.23044	-1.88018	5.06984	2.21272e-05	0.00713862	2.74078
cg18440839	-1.60166	2.83915	-5.06952	2.21466e-05	0.00713862	2.73998
cg00313914	0.943541	-2.08804	5.06939	2.21547e-05	0.00713862	2.73964
cg11153485	-0.796919	-0.788092	-5.06904	2.21757e-05	0.00713997	2.73877
cg03292675	-1.04478	1.19496	-5.06873	2.21948e-05	0.00714069	2.73798
cg15829535	0.993303	-0.645674	5.06683	2.2311e-05	0.00717262	2.73318
cg09861436	1.36963	-0.106938	5.06633	2.23418e-05	0.00717377	2.73191
cg02017323	-0.443381	-2.64212	-5.06622	2.23484e-05	0.00717377	2.73163
cg14620267	1.08088	0.0965685	5.06484	2.24332e-05	0.00719122	2.72815
cg25535789	0.432572	2.75692	5.0646	2.2448e-05	0.00719122	2.72754
cg00354542	-0.882449	0.165739	-5.06432	2.24654e-05	0.00719122	2.72683
cg00559249	-0.519447	-2.81676	-5.06424	2.24708e-05	0.00719122	2.72661
cg01105183	0.603111	1.95845	5.06358	2.25116e-05	0.00719884	2.72494
cg24307292	0.768451	-2.87987	5.06086	2.26803e-05	0.00724733	2.71807
cg14209138	0.603953	1.57395	5.06048	2.27039e-05	0.00724939	2.71712
cg08201604	-0.974025	0.0101018	-5.06012	2.27266e-05	0.00725117	2.7162
cg07317843	-1.00614	2.83388	-5.05883	2.28075e-05	0.00726631	2.71293
cg20707774	-0.669754	2.10155	-5.05858	2.28233e-05	0.00726631	2.71229
cg13585930	-1.45774	0.3343	-5.05854	2.28255e-05	0.00726631	2.7122
cg10226744	-0.802377	-2.61413	-5.05789	2.28663e-05	0.00727275	2.71056
cg06801857	0.950195	-1.34683	5.05724	2.29075e-05	0.00727275	2.70891
cg12499157	-0.518848	3.89546	-5.05702	2.29214e-05	0.00727275	2.70835
cg15344504	-0.606501	0.948212	-5.0569	2.2929e-05	0.00727275	2.70804
cg00543073	-0.974348	2.19999	-5.05683	2.29334e-05	0.00727275	2.70786
cg02250400	-0.482452	1.34081	-5.05658	2.29488e-05	0.00727275	2.70725
cg20754844	-0.567263	0.46028	-5.05426	2.30959e-05	0.00731389	2.70137
cg26913186	-0.371171	3.99934	-5.05362	2.31369e-05	0.00732141	2.69974
cg07505964	-0.436961	1.5234	-5.05308	2.31713e-05	0.00732682	2.69837
cg00277384	0.769708	1.23838	5.05222	2.32259e-05	0.0073367	2.69621
cg21218627	-0.751325	0.881536	-5.05204	2.32373e-05	0.0073367	2.69576
cg13364756	1.12491	0.263565	5.04985	2.33783e-05	0.00736658	2.69019
cg26205981	0.579496	-1.7669	5.04976	2.33837e-05	0.00736658	2.68998
cg07052041	-0.806986	-0.330112	-5.04959	2.3395e-05	0.00736658	2.68954
cg09331409	-0.873082	-1.78653	-5.04927	2.34156e-05	0.00736658	2.68873
cg22705918	-0.908921	-2.89109	-5.04921	2.34189e-05	0.00736658	2.6886
cg18812904	1.3446	0.411875	5.04724	2.35466e-05	0.00739924	2.68359
cg00002080	-0.828226	1.44956	-5.04701	2.35614e-05	0.00739924	2.68302
cg17485988	-0.411283	3.53337	-5.0468	2.35752e-05	0.00739924	2.68248
cg04745820	1.76731	-0.328328	5.04616	2.36164e-05	0.0074067	2.68087
cg17136310	0.823061	-3.74755	5.04496	2.36944e-05	0.00742566	2.67784
cg01474011	-0.686021	0.817959	-5.04445	2.37281e-05	0.00743072	2.67653
cg15870857	0.979641	-1.53409	5.04367	2.37791e-05	0.00743228	2.67456
cg26960224	0.860246	1.40931	5.04357	2.37852e-05	0.00743228	2.67432
cg04599403	0.710389	-3.5806	5.04351	2.37896e-05	0.00743228	2.67415
cg03531211	-1.18505	2.20482	-5.04316	2.3812e-05	0.00743228	2.67328
cg14183922	-0.81285	0.374442	-5.04303	2.38209e-05	0.00743228	2.67294
cg06015781	0.644548	-4.03128	5.0422	2.38751e-05	0.00743658	2.67085
cg24770389	1.07704	0.25171	5.04204	2.38861e-05	0.00743658	2.67043
cg18115658	-0.599142	0.967822	-5.04202	2.38873e-05	0.00743658	2.67038
cg11365913	-1.04475	-0.418472	-5.04031	2.39995e-05	0.00745626	2.66607
cg13432205	0.815638	-0.83347	5.04011	2.40127e-05	0.00745626	2.66557
cg14410733	0.650392	-0.055663	5.04008	2.40149e-05	0.00745626	2.66548
cg07071036	0.4667	-1.1661	5.03976	2.4036e-05	0.00745626	2.66467
cg22313574	-0.917802	1.17841	-5.03972	2.40386e-05	0.00745626	2.66457
cg10716612	-0.3731	-0.328507	-5.03899	2.40873e-05	0.00746369	2.66271
cg03085312	1.0481	-3.01796	5.03883	2.40978e-05	0.00746369	2.66231
cg22030032	-0.736128	-0.965546	-5.03841	2.41253e-05	0.00746375	2.66126
cg23803468	0.595706	-0.0472077	5.03829	2.41333e-05	0.00746375	2.66096
cg16210842	-1.49802	0.715816	-5.03578	2.43008e-05	0.00750017	2.65459
cg19404444	-0.943162	0.361576	-5.03574	2.43033e-05	0.00750017	2.6545
cg15875607	-0.52026	3.6478	-5.0357	2.43058e-05	0.00750017	2.6544
cg00474798	0.895026	-0.382916	5.03499	2.43533e-05	0.00750017	2.65261
cg24500959	1.13349	-4.41562	5.03482	2.43648e-05	0.00750017	2.65217
cg00173854	-0.48779	-4.10958	-5.03451	2.4386e-05	0.00750017	2.65137
cg23837109	1.17387	-3.02655	5.03444	2.43903e-05	0.00750017	2.65121
cg25149122	-0.595102	2.28946	-5.03395	2.44235e-05	0.00750017	2.64996
cg04345034	-1.54195	2.81583	-5.03391	2.44258e-05	0.00750017	2.64987
cg19136673	-1.28316	1.47186	-5.03375	2.44369e-05	0.00750017	2.64946
cg18456481	-0.876129	-1.70711	-5.03353	2.44519e-05	0.00750017	2.64889
cg13823169	-0.533027	0.25631	-5.03335	2.44636e-05	0.00750017	2.64845
cg06392574	1.68919	-1.15176	5.03275	2.4504e-05	0.00750713	2.64693
cg24708882	0.844603	-0.534069	5.03206	2.45507e-05	0.0075118	2.64518
cg21435684	-2.22898	0.354262	-5.032	2.45547e-05	0.0075118	2.64503
cg05892030	0.905727	-3.16614	5.03145	2.45919e-05	0.00751774	2.64364
cg24772525	-0.499984	3.01135	-5.03075	2.46393e-05	0.00752678	2.64187
cg04276316	0.617368	1.1756	5.03048	2.46577e-05	0.00752697	2.64118
cg18477166	1.1909	-0.525264	5.02975	2.47071e-05	0.00753662	2.63934
cg08864105	-1.40098	2.65804	-5.0289	2.47651e-05	0.00754521	2.63718
cg20994097	1.28476	-1.46459	5.02882	2.47709e-05	0.00754521	2.63697
cg19149132	0.6544	1.08715	5.0277	2.48471e-05	0.00756299	2.63414
cg26760212	0.852068	-1.77863	5.02725	2.48779e-05	0.00756691	2.633
cg25310233	-0.866103	2.19826	-5.02659	2.49232e-05	0.00757526	2.63133
cg26645827	-0.991346	-0.774461	-5.02624	2.49471e-05	0.00757574	2.63045
cg07301061	0.787694	0.963407	5.02604	2.49606e-05	0.00757574	2.62995
cg02524236	-0.866259	3.30719	-5.02526	2.50145e-05	0.00758197	2.62797
cg23639692	-1.37627	1.09845	-5.02522	2.50169e-05	0.00758197	2.62788
cg00537673	-0.466426	1.26551	-5.02453	2.50647e-05	0.007591	2.62612
cg01234420	-0.997361	1.3653	-5.02196	2.52424e-05	0.00763588	2.61962
cg08531380	-0.971882	1.06281	-5.02187	2.52489e-05	0.00763588	2.61939
cg14384093	-0.713379	1.59496	-5.02152	2.52729e-05	0.0076377	2.61851
cg01816748	1.05646	-1.37768	5.02076	2.53259e-05	0.00764643	2.61658
cg05346963	1.39112	-0.821049	5.02059	2.5338e-05	0.00764643	2.61615
cg10378032	1.26501	-1.44061	5.0194	2.54207e-05	0.00766595	2.61315
cg17545853	-0.456921	2.92458	-5.01858	2.54785e-05	0.00767788	2.61106
cg27438425	-1.11891	1.97151	-5.0177	2.55398e-05	0.0076889	2.60885
cg00315395	1.45477	-0.460914	5.01754	2.55513e-05	0.0076889	2.60843
cg19856705	1.27243	-1.46681	5.01652	2.56234e-05	0.0077051	2.60584
cg22191606	0.846607	-2.68777	5.01518	2.57176e-05	0.00772793	2.60247
cg25498969	1.59927	-1.34537	5.01465	2.57555e-05	0.00773213	2.60111
cg12854186	-0.952065	0.327702	-5.01447	2.5768e-05	0.00773213	2.60066
cg07895132	0.959562	-1.36262	5.01229	2.59229e-05	0.0077731	2.59515
cg25468341	-0.86775	2.15521	-5.01089	2.60231e-05	0.0077976	2.5916
cg21335714	-0.398195	3.15592	-5.01056	2.60467e-05	0.00779916	2.59077
cg08521187	-0.908876	3.09141	-5.01007	2.60818e-05	0.00780417	2.58953
cg04845871	0.648828	-2.33013	5.00943	2.61283e-05	0.00781253	2.58789
cg17651164	-0.763483	4.07875	-5.00668	2.63264e-05	0.00786623	2.58094
cg11958644	-1.38803	1.64605	-5.00612	2.63667e-05	0.00787271	2.57954
cg09861583	1.28365	-1.08207	5.0055	2.64123e-05	0.00788078	2.57794
cg07909418	-0.544007	3.44957	-5.00402	2.65197e-05	0.00790338	2.57421
cg15613740	-0.622353	-0.954506	-5.00394	2.65254e-05	0.00790338	2.57401
cg19816080	-0.727507	4.88892	-5.00318	2.65814e-05	0.00791448	2.57208
cg17687551	-0.555422	3.50076	-5.00201	2.66666e-05	0.00793429	2.56913
cg02331272	-0.602648	2.00297	-5.00121	2.67256e-05	0.00794626	2.5671
cg10924050	-0.622192	3.87742	-5.00017	2.68025e-05	0.00796351	2.56446
cg16008993	-0.445729	2.71165	-4.99949	2.68522e-05	0.00797269	2.56275
cg27076113	0.710967	-2.36741	4.9991	2.68812e-05	0.00797572	2.56176
cg04825215	1.69239	-3.63464	4.9981	2.69553e-05	0.00799209	2.55923
cg02431562	-0.838845	1.67948	-4.99716	2.70253e-05	0.00799682	2.55684
cg10190990	-0.736363	2.98365	-4.99712	2.7028e-05	0.00799682	2.55675
cg01643123	-0.946522	-2.50953	-4.99702	2.70357e-05	0.00799682	2.55649
cg11155924	-1.21865	2.61282	-4.99687	2.70468e-05	0.00799682	2.55611
cg26398848	0.825686	-2.42055	4.996	2.71114e-05	0.00800493	2.55391
cg11351908	-0.630358	0.155533	-4.99584	2.71236e-05	0.00800493	2.5535
cg25343388	-0.870019	2.59072	-4.99574	2.71309e-05	0.00800493	2.55325
cg21194517	-0.697201	1.95504	-4.99495	2.71902e-05	0.008014	2.55124
cg00058163	-0.453811	0.316331	-4.99478	2.72023e-05	0.008014	2.55083
cg24143221	-0.940594	3.76646	-4.99457	2.72184e-05	0.008014	2.55029
cg00705992	1.09604	-1.88795	4.99412	2.72523e-05	0.00801839	2.54914
cg13523245	-0.526194	0.590659	-4.99354	2.72959e-05	0.00802148	2.54767
cg27501362	-1.11755	1.64466	-4.99347	2.73007e-05	0.00802148	2.54751
cg02845870	0.658925	1.8508	4.9931	2.73287e-05	0.00802414	2.54657
cg27076536	1.05427	-0.426661	4.99225	2.73925e-05	0.0080373	2.54442
cg13641591	-0.61758	1.28489	-4.99123	2.74694e-05	0.00805427	2.54185
cg14743210	1.28208	1.42446	4.99026	2.75431e-05	0.00807031	2.53938
cg27168114	-0.490824	2.26194	-4.98905	2.76353e-05	0.00809171	2.53631
cg27346356	0.697217	-2.65973	4.98879	2.76544e-05	0.00809172	2.53567
cg01428849	0.560994	2.0674	4.98851	2.76759e-05	0.00809242	2.53495
cg19754694	0.988365	1.8276	4.98804	2.77118e-05	0.00809444	2.53376
cg22999864	-0.347861	3.02277	-4.98792	2.77211e-05	0.00809444	2.53345
cg02114346	0.44616	0.0816893	4.98673	2.78119e-05	0.00811308	2.53044
cg20495738	-0.950222	1.13721	-4.98658	2.78232e-05	0.00811308	2.53007
cg03465320	-1.0811	1.04515	-4.98537	2.79163e-05	0.00812747	2.527
cg01360119	0.762248	-3.59264	4.9852	2.79289e-05	0.00812747	2.52658
cg07554053	-0.548233	2.02653	-4.98495	2.79486e-05	0.00812747	2.52593
cg06690609	0.587515	-1.27578	4.98494	2.79494e-05	0.00812747	2.52591
cg20584157	0.801506	-0.478107	4.98411	2.80131e-05	0.00814042	2.52381
cg00145969	-0.503486	4.05516	-4.98347	2.80627e-05	0.00814609	2.52219
cg05602799	1.26667	1.24234	4.98323	2.80809e-05	0.00814609	2.52159
cg21915360	0.253314	4.67862	4.98307	2.80931e-05	0.00814609	2.52119
cg20745419	-0.635096	1.43957	-4.98286	2.81096e-05	0.00814609	2.52065
cg01153442	-0.476784	2.73408	-4.98222	2.81589e-05	0.0081524	2.51904
cg16797901	-0.672171	2.61981	-4.98208	2.81699e-05	0.0081524	2.51868
cg03023237	0.725657	0.0240968	4.98122	2.82369e-05	0.00816588	2.51649
cg25008614	-0.564665	0.653179	-4.98098	2.8255e-05	0.00816588	2.5159
cg16230060	-0.359208	2.99863	-4.98012	2.8322e-05	0.00817496	2.51372
cg14099685	-0.407118	-0.637955	-4.98007	2.83261e-05	0.00817496	2.51359
cg01642901	1.43836	0.515443	4.97984	2.83444e-05	0.00817496	2.513
cg26314722	-0.862505	-0.411485	-4.97947	2.83728e-05	0.00817758	2.51208
cg18817654	-0.752135	3.6745	-4.97886	2.8421e-05	0.00818591	2.51051
cg11090582	0.786304	0.364997	4.97822	2.84706e-05	0.0081946	2.50891
cg13795986	0.74952	-2.52545	4.97684	2.85791e-05	0.00822027	2.50541
cg00178728	1.31724	-1.80709	4.97655	2.86015e-05	0.00822111	2.50469
cg27226153	-0.791772	1.75295	-4.97608	2.86388e-05	0.00822624	2.50349
cg01411921	-1.182	0.29643	-4.97477	2.87424e-05	0.00825042	2.50017
cg24987706	0.707539	2.69416	4.97424	2.87842e-05	0.0082568	2.49883
cg08543327	-1.13834	1.9139	-4.97328	2.88606e-05	0.00827312	2.49639
cg07090356	-0.617599	1.20152	-4.97286	2.8894e-05	0.00827709	2.49533
cg14853974	0.875256	-1.78914	4.97253	2.89196e-05	0.00827884	2.49451
cg18396714	0.74739	1.52346	4.97138	2.90114e-05	0.00829838	2.4916
cg16024891	-1.53898	3.94343	-4.97119	2.90271e-05	0.00829838	2.4911
cg15341575	0.920688	-0.772466	4.97067	2.9068e-05	0.00830446	2.4898
cg09944899	1.52448	-0.528856	4.96987	2.91324e-05	0.00831725	2.48777
cg24510494	-1.79823	0.129866	-4.96934	2.91751e-05	0.00832382	2.48642
cg10432093	0.733615	-2.99991	4.96859	2.92354e-05	0.00832997	2.48452
cg12982893	0.987636	2.7709	4.96858	2.9236e-05	0.00832997	2.4845
cg26631505	-0.329669	3.65729	-4.96742	2.93293e-05	0.00835094	2.48157
cg21079719	-1.435	2.7588	-4.96716	2.93503e-05	0.00835131	2.48091
cg13904667	0.552994	-1.82604	4.96636	2.94152e-05	0.00836415	2.47888
cg13724706	-0.705538	2.31894	-4.96557	2.94787e-05	0.00837659	2.4769
cg04247336	0.89516	0.282558	4.96478	2.95431e-05	0.00838388	2.47489
cg16362786	-0.827758	2.04868	-4.96477	2.9544e-05	0.00838388	2.47486
cg13505393	-0.851319	-0.890696	-4.96443	2.95717e-05	0.00838613	2.474
cg07656173	-1.63607	0.742542	-4.96326	2.96673e-05	0.0084024	2.47103
cg03753813	-0.961426	-0.216724	-4.9632	2.96717e-05	0.0084024	2.47089
cg24754598	0.88695	1.97528	4.96291	2.96958e-05	0.0084024	2.47015
cg20920827	-0.452419	2.58729	-4.96275	2.97085e-05	0.0084024	2.46975
cg18006637	-1.37441	1.82552	-4.96247	2.97317e-05	0.00840336	2.46903
cg17186066	-0.753106	-0.78849	-4.96165	2.97988e-05	0.00841669	2.46696
cg09674500	1.10847	0.799107	4.95978	2.99526e-05	0.00845451	2.46222
cg03127886	-0.897944	3.17315	-4.95771	3.01236e-05	0.0084937	2.45699
cg06804705	1.22416	-0.630942	4.95752	3.01392e-05	0.0084937	2.45651
cg26502105	0.440564	1.67195	4.95716	3.0169e-05	0.0084937	2.4556
cg16496269	-0.773311	1.10675	-4.95708	3.01757e-05	0.0084937	2.4554
cg08544712	0.982556	0.67794	4.95689	3.01918e-05	0.0084937	2.45491
cg04322486	-0.60588	-1.66577	-4.95643	3.023e-05	0.0084988	2.45374
cg01590948	0.799818	-2.03713	4.95608	3.02589e-05	0.00849982	2.45286
cg22868961	1.12766	-1.83569	4.9559	3.02738e-05	0.00849982	2.45241
cg26350754	-0.95559	0.979951	-4.95483	3.03631e-05	0.00851926	2.4497
cg03479572	-0.425258	0.611209	-4.95374	3.04547e-05	0.0085284	2.44693
cg08258066	0.507667	-4.38831	4.95361	3.04653e-05	0.0085284	2.44661
cg11714341	-1.23061	0.889815	-4.9536	3.04664e-05	0.0085284	2.44657
cg13088568	0.791774	1.32777	4.95348	3.04763e-05	0.0085284	2.44628
cg16585619	0.926567	-0.240178	4.95295	3.05208e-05	0.00853072	2.44493
cg17352004	1.50092	-0.43305	4.9529	3.05248e-05	0.00853072	2.44481
cg02914652	1.19765	-3.07606	4.95182	3.0616e-05	0.0085474	2.44207
cg13485718	-1.10313	-0.315251	-4.95171	3.06249e-05	0.0085474	2.4418
cg01843189	-0.696863	-1.55277	-4.95113	3.06742e-05	0.00855553	2.44032
cg13428516	1.05603	-3.1635	4.94961	3.08021e-05	0.00858554	2.43649
cg26730024	-0.925627	2.63252	-4.9485	3.08967e-05	0.00860625	2.43367
cg06554535	0.95864	-2.74038	4.94625	3.10884e-05	0.00865393	2.42798
cg11800608	-0.795585	1.17146	-4.94587	3.11208e-05	0.00865727	2.42702
cg02302089	-0.869848	1.63016	-4.9453	3.11698e-05	0.0086652	2.42558
cg02402091	0.393807	-0.373594	4.94421	3.12633e-05	0.0086855	2.42282
cg27297326	-0.54976	0.997468	-4.94365	3.13116e-05	0.00869322	2.4214
cg08931515	-1.09332	2.6636	-4.94289	3.13769e-05	0.00870563	2.41948
cg07021644	1.11535	-3.43069	4.94246	3.14142e-05	0.00871028	2.41839
cg05583171	-0.777406	3.18839	-4.94198	3.14561e-05	0.00871619	2.41716
cg01889284	1.53262	0.239411	4.94151	3.14963e-05	0.0087212	2.41599
cg25840926	0.771974	-1.64701	4.94114	3.15287e-05	0.0087212	2.41504
cg25911551	0.585682	1.14425	4.94106	3.1536e-05	0.0087212	2.41483
cg16348385	0.667888	-3.97825	4.93979	3.16462e-05	0.00874596	2.41162
cg01774027	-1.10538	2.74064	-4.93912	3.17042e-05	0.00875145	2.40993
cg06178073	-0.699282	1.61039	-4.93909	3.17074e-05	0.00875145	2.40984
cg00296565	-0.555332	4.14847	-4.93845	3.17626e-05	0.00876098	2.40824
cg09142405	-0.485096	2.57376	-4.93814	3.179e-05	0.00876281	2.40745
cg17298925	-1.14154	-0.930185	-4.93773	3.18258e-05	0.008767	2.40641
cg02074274	-1.12448	2.05523	-4.93604	3.19741e-05	0.00879684	2.40213
cg26647600	-1.06125	2.69038	-4.93602	3.19757e-05	0.00879684	2.40209
cg16349667	-0.632348	2.4472	-4.93525	3.20442e-05	0.00880995	2.40012
cg21971799	-1.16602	2.18202	-4.93488	3.20764e-05	0.00881309	2.3992
cg01677310	-0.578052	3.28506	-4.93431	3.2127e-05	0.00881811	2.39775
cg02892153	-0.512013	-1.56737	-4.93403	3.21515e-05	0.00881811	2.39705
cg15046909	-0.83318	1.35666	-4.93397	3.21572e-05	0.00881811	2.39688
cg20268039	-0.923614	0.632535	-4.93358	3.21914e-05	0.00882177	2.3959
cg26660631	0.947054	-2.24572	4.93302	3.22411e-05	0.00882968	2.39448
cg20595453	-0.479089	1.47553	-4.93156	3.23707e-05	0.00885945	2.39079
cg19479609	-1.03787	0.0188491	-4.92991	3.25176e-05	0.00889391	2.38663
cg12729800	-0.60089	2.40711	-4.92944	3.25605e-05	0.00889603	2.38542
cg23684449	-0.615216	1.36518	-4.92935	3.25684e-05	0.00889603	2.38519
cg06748147	1.18351	-2.57464	4.92912	3.25884e-05	0.00889603	2.38463
cg18539325	0.449846	3.04954	4.92749	3.27351e-05	0.00892267	2.38049
cg14373660	-1.05216	-0.911104	-4.92727	3.27554e-05	0.00892267	2.37992
cg07863022	1.3144	-3.23029	4.92713	3.27676e-05	0.00892267	2.37958
cg09247619	-0.889632	2.18271	-4.9271	3.27703e-05	0.00892267	2.3795
cg16558770	-0.979778	2.12997	-4.92605	3.2865e-05	0.00893917	2.37685
cg12151446	-0.396291	3.53633	-4.92596	3.28731e-05	0.00893917	2.37662
cg17749374	0.364425	1.46672	4.92507	3.29538e-05	0.00895537	2.37437
cg22692362	-0.572181	3.02834	-4.92406	3.30455e-05	0.00896605	2.37181
cg03480583	0.68867	3.32975	4.92396	3.30549e-05	0.00896605	2.37155
cg00470641	0.658659	0.40393	4.92394	3.30567e-05	0.00896605	2.3715
cg13544294	-0.567704	3.18474	-4.92324	3.31206e-05	0.00897633	2.36972
cg19997662	-1.15473	2.2658	-4.92293	3.31489e-05	0.00897633	2.36894
cg03727333	-0.452429	3.39374	-4.92225	3.32107e-05	0.00897633	2.36722
cg26639076	-0.950587	2.42538	-4.92215	3.322e-05	0.00897633	2.36697
cg01716683	-0.422808	1.97537	-4.92153	3.32761e-05	0.00897633	2.36541
cg05135288	0.858489	-1.32914	4.92127	3.33006e-05	0.00897633	2.36473
cg12846656	-0.688649	-3.16572	-4.92117	3.33095e-05	0.00897633	2.36449
cg03599855	1.4006	-0.494923	4.92095	3.33297e-05	0.00897633	2.36393
cg04526087	0.955522	-0.265693	4.92067	3.3355e-05	0.00897633	2.36323
cg18578954	-0.617081	0.619177	-4.92043	3.33776e-05	0.00897633	2.36261
cg24808442	-0.478757	1.18525	-4.92035	3.33849e-05	0.00897633	2.36241
cg14601868	-0.772359	-0.195768	-4.92016	3.34023e-05	0.00897633	2.36193
cg27368243	-1.00087	1.87946	-4.92008	3.34091e-05	0.00897633	2.36174
cg27351783	1.13906	0.409634	4.92007	3.34105e-05	0.00897633	2.3617
cg06720361	0.71151	-1.2447	4.92005	3.34126e-05	0.00897633	2.36165
cg24540569	-0.478178	3.07943	-4.91927	3.34843e-05	0.00898988	2.35967
cg08032619	-0.655128	3.73794	-4.91879	3.3528e-05	0.00899591	2.35847
cg09552548	0.947845	-2.82633	4.91833	3.35708e-05	0.00899937	2.3573
cg22046201	-1.17832	0.737396	-4.91795	3.36059e-05	0.00899937	2.35634
cg18207011	-0.62545	1.94309	-4.91782	3.36178e-05	0.00899937	2.35601
cg02995061	-0.816919	1.76439	-4.91773	3.36259e-05	0.00899937	2.35579
cg03671710	0.659282	-4.08349	4.91689	3.37041e-05	0.00901459	2.35365
cg02557110	0.981716	1.66577	4.91653	3.37372e-05	0.00901553	2.35275
cg24942416	0.819341	-0.0951387	4.91639	3.37502e-05	0.00901553	2.3524
cg04722215	-1.18026	2.91293	-4.91521	3.38604e-05	0.00902589	2.3494
cg08281371	-0.663416	-0.865591	-4.91514	3.38663e-05	0.00902589	2.34924
cg23670353	1.01349	0.0708659	4.91501	3.38784e-05	0.00902589	2.34891
cg06371582	-1.11212	2.95005	-4.91481	3.38971e-05	0.00902589	2.3484
cg02011430	-1.13346	0.207011	-4.91464	3.3913e-05	0.00902589	2.34797
cg15935721	0.905788	-2.8401	4.9146	3.39168e-05	0.00902589	2.34786
cg24476363	0.783938	2.78387	4.91372	3.39989e-05	0.00904205	2.34564
cg05343808	-0.509155	2.54285	-4.9133	3.40386e-05	0.00904691	2.34457
cg18699242	1.2855	-3.17709	4.9128	3.40856e-05	0.00905373	2.3433
cg13993945	-0.514243	-1.84526	-4.91126	3.42302e-05	0.00908642	2.3394
cg23750151	-0.580675	-0.177076	-4.91063	3.42893e-05	0.00909641	2.33782
cg08129129	-0.774096	3.62792	-4.90958	3.43885e-05	0.00911703	2.33516
cg02090654	-0.987413	1.06729	-4.9088	3.44623e-05	0.00913087	2.33318
cg16054018	-0.753788	3.14502	-4.90827	3.4513e-05	0.00913858	2.33183
cg12662660	0.837988	0.93048	4.90773	3.4564e-05	0.00914311	2.33047
cg17272549	-1.06533	2.78138	-4.90755	3.45815e-05	0.00914311	2.33001
cg13054640	-0.881935	1.42609	-4.90722	3.46122e-05	0.00914311	2.32919
cg09262230	1.21844	-1.5803	4.90718	3.46165e-05	0.00914311	2.32908
cg20681321	-0.836083	2.54113	-4.90587	3.47418e-05	0.00916229	2.32575
cg08608727	0.357079	1.74839	4.9058	3.47484e-05	0.00916229	2.32558
cg16230755	0.744165	1.5208	4.90574	3.4754e-05	0.00916229	2.32543
cg09185884	0.511187	-1.3157	4.90524	3.48014e-05	0.00916908	2.32417
cg10785793	-0.882803	1.34896	-4.90476	3.48475e-05	0.00917551	2.32296
cg11263420	0.607089	-1.47402	4.90392	3.49278e-05	0.00919095	2.32084
cg07147863	-0.314576	-4.1983	-4.90342	3.49766e-05	0.00919806	2.31956
cg05803361	1.17157	0.661148	4.9029	3.50262e-05	0.00920313	2.31825
cg04545296	1.16589	-4.21111	4.90256	3.5059e-05	0.00920313	2.31739
cg20309640	-0.700631	0.276167	-4.90248	3.50673e-05	0.00920313	2.31717
cg08788291	-0.310535	2.69453	-4.90199	3.51143e-05	0.00920313	2.31594
cg16581097	-0.789832	-2.11655	-4.90196	3.51175e-05	0.00920313	2.31586
cg05178005	-0.600218	3.3996	-4.90181	3.51313e-05	0.00920313	2.3155
cg11934832	-0.777522	2.20329	-4.90164	3.5148e-05	0.00920313	2.31506
cg13996522	0.873943	3.02106	4.90141	3.51706e-05	0.00920334	2.31447
cg18459618	0.868727	-3.41859	4.89973	3.5333e-05	0.00924013	2.31023
cg13344757	-0.406112	1.17169	-4.8991	3.53945e-05	0.00925047	2.30863
cg12311132	0.671232	-1.89852	4.89839	3.54635e-05	0.00925047	2.30684
cg04230438	0.911611	-2.36429	4.89832	3.54703e-05	0.00925047	2.30666
cg24570624	0.778682	-1.48421	4.89823	3.54795e-05	0.00925047	2.30642
cg18128887	-1.47458	2.62065	-4.89813	3.5489e-05	0.00925047	2.30617
cg06305891	-1.25892	3.0612	-4.89778	3.55231e-05	0.00925047	2.30529
cg26429783	0.913965	2.00801	4.89776	3.55254e-05	0.00925047	2.30523
cg03478916	0.465314	2.41371	4.89749	3.55513e-05	0.00925151	2.30456
cg22911687	1.33384	-1.15492	4.89727	3.55735e-05	0.00925159	2.30399
cg16922340	1.32442	0.42781	4.89622	3.56757e-05	0.00925842	2.30134
cg13586051	-0.810353	0.500548	-4.89619	3.56786e-05	0.00925842	2.30127
cg09175009	0.515997	0.0995225	4.89608	3.56897e-05	0.00925842	2.30099
cg12243582	-0.41998	2.68831	-4.89548	3.57483e-05	0.00925842	2.29948
cg22932993	0.346771	2.91799	4.89533	3.57635e-05	0.00925842	2.29908
cg18148314	-1.11717	2.44994	-4.89513	3.57834e-05	0.00925842	2.29857
cg03246791	-0.800003	3.0539	-4.89502	3.57942e-05	0.00925842	2.29829
cg02710485	1.11625	-0.359275	4.89469	3.58265e-05	0.00925842	2.29746
cg26541741	-0.433099	5.55583	-4.89444	3.58512e-05	0.00925842	2.29683
cg21410276	-0.664916	1.20841	-4.89436	3.58588e-05	0.00925842	2.29664
cg03395188	0.654429	-0.729032	4.8942	3.58746e-05	0.00925842	2.29623
cg25104613	-0.604143	2.54218	-4.89394	3.59006e-05	0.00925842	2.29556
cg04331802	0.832338	0.12847	4.8938	3.59139e-05	0.00925842	2.29522
cg00514723	-0.877072	2.24544	-4.8938	3.59147e-05	0.00925842	2.2952
cg25611254	0.769567	-3.09169	4.89366	3.59277e-05	0.00925842	2.29487
cg12730468	1.21227	-4.73238	4.89202	3.60905e-05	0.00929471	2.29071
cg17020895	-0.427265	-0.848546	-4.89145	3.61476e-05	0.00930375	2.28925
cg02508328	0.761032	1.86157	4.88988	3.6304e-05	0.00933833	2.28528
cg03312170	-0.909863	1.98385	-4.88925	3.63668e-05	0.00934881	2.28369
cg00087511	-0.464613	2.01392	-4.88841	3.64507e-05	0.00935837	2.28157
cg12046048	-0.57437	2.15008	-4.8883	3.64616e-05	0.00935837	2.2813
cg10732094	-0.630145	2.92816	-4.88822	3.64703e-05	0.00935837	2.28108
cg10547025	-1.13148	0.573244	-4.88749	3.65427e-05	0.00936793	2.27925
cg04180462	0.830178	-1.2847	4.8874	3.65518e-05	0.00936793	2.27902
cg20534694	-0.675708	2.68795	-4.88662	3.66306e-05	0.00938243	2.27704
cg08525922	-0.938678	1.82449	-4.88626	3.66669e-05	0.00938586	2.27613
cg16984132	0.666617	-4.99168	4.88584	3.67096e-05	0.00938586	2.27506
cg02393640	-0.98724	2.12827	-4.88583	3.67104e-05	0.00938586	2.27504
cg15931471	1.83323	-2.44492	4.88382	3.69136e-05	0.00943211	2.26996
cg16640008	-0.986253	3.76423	-4.8829	3.70078e-05	0.00945047	2.26761
cg26805150	-0.548083	3.84927	-4.8824	3.70585e-05	0.00945772	2.26635
cg16215084	1.33442	-2.41095	4.88149	3.71511e-05	0.00947563	2.26406
cg17146738	1.53968	-3.29962	4.88122	3.71785e-05	0.00947692	2.26338
cg05940122	-0.856944	3.05123	-4.8796	3.73451e-05	0.00951365	2.25927
cg23757365	-0.481926	3.47781	-4.87902	3.74044e-05	0.00952303	2.25781
cg00087316	0.66048	-2.59168	4.87851	3.74569e-05	0.00952794	2.25652
cg25221207	-0.585402	0.582574	-4.8784	3.74687e-05	0.00952794	2.25623
cg08220149	-0.949054	1.04444	-4.87806	3.7503e-05	0.00952814	2.25538
cg03290748	1.27798	0.0671231	4.87795	3.75145e-05	0.00952814	2.2551
cg00574958	0.692861	-3.68991	4.87738	3.75737e-05	0.00953027	2.25365
cg01118348	0.589495	0.153383	4.8773	3.75817e-05	0.00953027	2.25346
cg08688393	1.12023	-0.487484	4.87722	3.75904e-05	0.00953027	2.25324
cg05683445	0.840485	-3.51572	4.87658	3.76566e-05	0.00954134	2.25162
cg22625098	-0.549498	1.18592	-4.87617	3.76985e-05	0.00954575	2.2506
cg24107163	-1.26525	1.08637	-4.87591	3.77258e-05	0.00954575	2.24993
cg17221813	-0.902038	3.10474	-4.87576	3.77416e-05	0.00954575	2.24955
cg00058296	-0.540021	4.31523	-4.87532	3.77869e-05	0.0095515	2.24844
cg01878960	-1.03522	2.67923	-4.87493	3.78276e-05	0.00955608	2.24745
cg06489606	1.041	-1.28771	4.87444	3.78784e-05	0.0095632	2.24622
cg26351966	-0.585484	-1.18294	-4.8739	3.79348e-05	0.00956898	2.24485
cg19005319	-0.51153	-0.508018	-4.87379	3.79465e-05	0.00956898	2.24457
cg04951476	-0.86799	2.64738	-4.8733	3.7998e-05	0.00957628	2.24332
cg21757951	-0.548376	-2.91044	-4.87295	3.80347e-05	0.00957981	2.24243
cg04089246	-0.552716	1.78644	-4.8725	3.8081e-05	0.00958577	2.24131
cg17088180	1.62571	0.911683	4.87211	3.81221e-05	0.00959041	2.24032
cg03625952	-0.551874	0.0765263	-4.8717	3.81649e-05	0.00959548	2.23929
cg10547050	-1.42659	-0.431572	-4.87083	3.82566e-05	0.00961133	2.23708
cg01889574	-1.6926	-0.239894	-4.87067	3.82733e-05	0.00961133	2.23668
cg02280309	0.974259	0.0382683	4.86974	3.83712e-05	0.0096302	2.23433
cg10691282	-0.498075	2.84602	-4.86951	3.83963e-05	0.00963079	2.23372
cg10244461	-0.48694	3.7454	-4.86806	3.8549e-05	0.00965898	2.23007
cg06108459	-0.726237	2.30295	-4.86797	3.85588e-05	0.00965898	2.22984
cg26204448	-1.93048	2.83671	-4.86773	3.8584e-05	0.00965898	2.22924
cg25884488	-0.675591	-1.43835	-4.86758	3.85999e-05	0.00965898	2.22886
cg24378136	0.578001	-2.67925	4.86658	3.87064e-05	0.00967989	2.22632
cg13112407	-1.11269	1.12438	-4.86461	3.89171e-05	0.00972357	2.22133
cg21388639	1.08025	-0.434211	4.86452	3.8927e-05	0.00972357	2.22109
cg25124943	-0.86424	2.41011	-4.86383	3.90005e-05	0.00973619	2.21936
cg16059665	-0.43109	2.62934	-4.86309	3.90798e-05	0.00975023	2.21749
cg11532433	-0.639474	0.503996	-4.86259	3.91339e-05	0.00975783	2.21621
cg07095346	-0.641286	0.937554	-4.86214	3.91825e-05	0.00975783	2.21507
cg24784129	1.14204	0.338505	4.86183	3.92155e-05	0.00975783	2.2143
cg10010103	-0.897277	2.63938	-4.86175	3.92248e-05	0.00975783	2.21408
cg02322400	-1.07259	0.617308	-4.86174	3.92255e-05	0.00975783	2.21407
cg26588061	-0.867299	1.57812	-4.86102	3.93032e-05	0.00977142	2.21224
cg07611121	-1.14656	1.33209	-4.86044	3.93662e-05	0.00978134	2.21077
cg23598480	-0.768207	1.66459	-4.85954	3.94639e-05	0.00979986	2.20849
cg12027899	1.03495	-0.371657	4.85915	3.95054e-05	0.00980442	2.20752
cg05474761	-0.767177	1.87201	-4.85865	3.95597e-05	0.00981216	2.20626
cg14624546	0.671757	-0.0342139	4.85775	3.96585e-05	0.00982014	2.20396
cg16306870	-1.16212	2.38588	-4.85772	3.96614e-05	0.00982014	2.2039
cg10503234	0.938943	-2.52018	4.85772	3.96615e-05	0.00982014	2.20389
cg27392771	-0.40679	2.00254	-4.85747	3.96889e-05	0.00982119	2.20326
cg19327213	-1.22666	2.6404	-4.85676	3.97665e-05	0.00983464	2.20146
cg13721644	0.33314	1.44319	4.85622	3.98254e-05	0.00984344	2.2001
cg23218431	0.580569	0.88813	4.85584	3.9867e-05	0.00984702	2.19914
cg05465572	-0.862157	2.86461	-4.85566	3.98864e-05	0.00984702	2.19869
cg12290311	1.73785	-1.39735	4.85509	3.99492e-05	0.00985679	2.19724
cg03734594	0.639702	-1.31062	4.85446	4.00185e-05	0.00986814	2.19565
cg04135110	-0.793623	0.718236	-4.85414	4.00535e-05	0.00987102	2.19484
cg03109921	1.511	-2.7101	4.85354	4.012e-05	0.00987944	2.19332
cg26871347	-0.978799	-0.0482958	-4.85341	4.01343e-05	0.00987944	2.19299
cg19378330	-0.590911	-3.16518	-4.85277	4.02052e-05	0.00988436	2.19136
cg17418276	-1.36631	1.15711	-4.85274	4.02083e-05	0.00988436	2.19129
cg26014185	0.775307	2.32179	4.8526	4.02244e-05	0.00988436	2.19093
cg24928053	-0.617093	2.68285	-4.85187	4.03046e-05	0.00988576	2.18909
cg02481307	1.0082	-2.90688	4.85175	4.03179e-05	0.00988576	2.18879
cg00718036	1.14831	-1.38346	4.85173	4.03207e-05	0.00988576	2.18873
cg19773466	-0.549496	0.972675	-4.8516	4.03344e-05	0.00988576	2.18841
cg15509286	-0.81062	2.04311	-4.85149	4.03468e-05	0.00988576	2.18813
cg15467503	-0.568077	1.71215	-4.85083	4.04203e-05	0.00989804	2.18646
cg13919369	0.916639	1.9826	4.85032	4.04773e-05	0.0099007	2.18516
cg06832449	-1.47314	-0.801965	-4.84999	4.05134e-05	0.0099007	2.18434
cg07499477	-0.854451	-1.00779	-4.84992	4.05212e-05	0.0099007	2.18416
cg02570493	0.899393	-0.134279	4.84971	4.05453e-05	0.0099007	2.18361
cg22909901	-0.449701	3.01125	-4.84968	4.05481e-05	0.0099007	2.18355
cg20146105	-0.538574	3.58341	-4.84905	4.06185e-05	0.00991219	2.18195
cg26907472	0.750993	-0.952722	4.84802	4.07343e-05	0.00993472	2.17933
cg03192897	-0.963759	1.64982	-4.84641	4.09147e-05	0.00997296	2.17527
cg15096353	-0.497928	3.28273	-4.84582	4.09806e-05	0.00998188	2.17379
cg06118302	0.778766	-0.137373	4.84563	4.1002e-05	0.00998188	2.17331
cg10898310	-0.871036	2.21966	-4.84523	4.10472e-05	0.00998188	2.17229
cg08421351	0.624229	1.10418	4.84487	4.1088e-05	0.00998188	2.17138
cg24936695	-0.903982	2.51279	-4.84486	4.1089e-05	0.00998188	2.17136
cg00277233	0.910396	1.79061	4.84483	4.10927e-05	0.00998188	2.17127
