# Supplementary material for: DNA Methylation and Transcription Patterns in Intestinal Epithelial Cells From Pediatric Patients With Inflammatory Bowel Diseases Differentiate Disease Subtypes and Associate With Outcome
Source: Gastroenterology. 2018 Feb;154(3):585–98. doi: 10.1053/j.gastro.2017.10.007 (PMC6381389; doi:10.1053/j.gastro.2017.10.007)
Supplement: Supplementary Table 10 [file mmc12.xlsx]

## Sheet: Table_S10_DNAm_SC_UC_vs_Ctrl_DM
Table S10: Differentially methylated positions (DMPs) comparing UC vs Ctrl in SC epithelium
	logFC	AveExpr	t	P.Value	adj.P.Val	B
cg08166272	0.631954	-2.47453	9.03024	4.31935e-10	0.000102105	12.862
cg20636248	-1.46162	1.60434	-8.82719	7.15296e-10	0.000102105	12.3988
cg18018313	0.968507	-2.35207	8.61753	1.21102e-09	0.000102105	11.914
cg16739544	-1.19153	2.31431	-8.54531	1.45375e-09	0.000102105	11.7454
cg00907842	-1.08151	2.16627	-8.50853	1.59592e-09	0.000102105	11.6593
cg02694099	1.04063	-2.4217	8.42198	1.98914e-09	0.000102105	11.4558
cg10777887	-1.77895	-1.74961	-8.38779	2.17056e-09	0.000102105	11.3751
cg00733683	1.12623	-3.67707	8.36125	2.3229e-09	0.000102105	11.3123
cg00754989	-1.45327	-0.107377	-8.2664	2.96256e-09	0.000102105	11.0872
cg03727333	-0.548718	3.33721	-8.21659	3.36775e-09	0.000102105	10.9684
cg07904073	-1.70965	-0.908473	-8.20206	3.49624e-09	0.000102105	10.9337
cg01692279	-1.30179	-0.711488	-8.19707	3.54159e-09	0.000102105	10.9218
cg06829969	-1.05821	1.17423	-8.14202	4.08271e-09	0.000102105	10.7899
cg09530438	-1.30383	0.953468	-8.14095	4.094e-09	0.000102105	10.7873
cg25828963	-1.34048	0.564349	-8.12847	4.2283e-09	0.000102105	10.7574
cg19453938	-1.92674	-1.72462	-8.10937	4.44263e-09	0.000102105	10.7115
cg21515785	-0.989099	2.90009	-8.09943	4.55863e-09	0.000102105	10.6876
cg01064725	0.739101	-1.68454	8.09536	4.60699e-09	0.000102105	10.6778
cg16744741	-1.20475	2.61593	-8.09494	4.612e-09	0.000102105	10.6768
cg21692159	0.979548	-3.66916	8.07036	4.91555e-09	0.000102105	10.6176
cg01507342	-1.88719	-1.58077	-8.05888	5.06432e-09	0.000102105	10.5899
cg06810490	1.64592	0.316128	8.03664	5.36547e-09	0.000102569	10.5363
cg08930413	-0.612797	2.64014	-7.95406	6.65319e-09	0.000102569	10.3364
cg25684151	-1.3286	2.5263	-7.9453	6.80717e-09	0.000102569	10.3151
cg13069100	1.07517	-1.84803	7.94192	6.86752e-09	0.000102569	10.3069
cg03474350	0.839149	-3.39657	7.90977	7.46945e-09	0.000102569	10.2288
cg14789645	1.07072	-3.12174	7.90792	7.50567e-09	0.000102569	10.2243
cg04272613	1.20887	-0.901881	7.89774	7.70817e-09	0.000102569	10.1995
cg01797450	-1.78204	-0.442726	-7.8938	7.78808e-09	0.000102569	10.1899
cg22830507	-1.29282	1.2961	-7.88536	7.96208e-09	0.000102569	10.1694
cg02343604	0.841585	-2.54953	7.87768	8.12394e-09	0.000102569	10.1507
cg17988310	-1.57116	0.0557474	-7.87393	8.20423e-09	0.000102569	10.1415
cg27160007	0.950367	-2.22655	7.86863	8.31878e-09	0.000102569	10.1286
cg16722216	1.11375	1.03139	7.84368	8.88138e-09	0.000102569	10.0677
cg06197966	-3.33399	-0.803803	-7.84028	8.96092e-09	0.000102569	10.0594
cg11387340	-1.78603	1.09856	-7.83988	8.97027e-09	0.000102569	10.0584
cg01741999	0.9667	-2.15602	7.83413	9.10679e-09	0.000102569	10.0444
cg19693031	2.16094	-0.276867	7.83001	9.20567e-09	0.000102569	10.0343
cg14606858	-1.97423	0.785401	-7.79375	1.01259e-08	0.000109929	9.94561
cg22650458	-0.961002	0.551968	-7.77919	1.05213e-08	0.000111367	9.90993
cg00549219	-0.6197	-0.102937	-7.7444	1.15308e-08	0.000113523	9.82457
cg19348484	-2.3793	0.367148	-7.74395	1.15447e-08	0.000113523	9.82345
cg12168357	0.672289	-0.523309	7.73557	1.18024e-08	0.000113523	9.80288
cg05266564	-1.10808	2.58074	-7.72391	1.21713e-08	0.000113523	9.7742
cg03753942	-1.2548	2.67935	-7.71551	1.2444e-08	0.000113523	9.75355
cg24141382	-1.25267	-0.0644827	-7.7153	1.24508e-08	0.000113523	9.75304
cg06451822	1.06955	-1.56615	7.70052	1.29464e-08	0.000113523	9.71665
cg01998105	-0.895733	1.85287	-7.69896	1.29998e-08	0.000113523	9.71282
cg09241455	0.992213	-1.49503	7.68377	1.35322e-08	0.000113523	9.67539
cg08421910	-0.965155	3.41147	-7.68009	1.36644e-08	0.000113523	9.66633
cg07858728	-1.84206	-0.804346	-7.67294	1.39253e-08	0.000113523	9.64869
cg02279108	-1.04534	2.96671	-7.66574	1.41929e-08	0.000113523	9.63094
cg23201812	-2.73359	0.697225	-7.66393	1.42613e-08	0.000113523	9.62646
cg08844313	-1.71922	1.05014	-7.65092	1.47606e-08	0.000113523	9.59437
cg09010707	-1.41183	0.995744	-7.64193	1.51165e-08	0.000113523	9.57214
cg21449597	-1.53131	0.569989	-7.63784	1.52809e-08	0.000113523	9.56205
cg14397918	-1.05914	2.54003	-7.63778	1.52832e-08	0.000113523	9.56191
cg25818583	-1.01922	2.6815	-7.61761	1.61224e-08	0.000115631	9.51204
cg13428567	1.40983	-1.96925	7.61325	1.63101e-08	0.000115631	9.50124
cg16455444	-1.31919	2.73975	-7.61149	1.63864e-08	0.000115631	9.49689
cg15442907	1.34481	-3.34194	7.60193	1.68073e-08	0.000116657	9.47322
cg13647052	0.792716	-2.81404	7.593	1.72103e-08	0.000117528	9.45111
cg15601264	-2.66632	-0.0741907	-7.58144	1.77466e-08	0.000119266	9.42247
cg10914815	-1.04943	1.10493	-7.51484	2.11857e-08	0.000130695	9.25708
cg04155086	1.03845	-1.97236	7.51397	2.12348e-08	0.000130695	9.25491
cg26133091	0.92755	-2.94001	7.51339	2.12673e-08	0.000130695	9.25349
cg15012468	1.24787	-1.41267	7.51046	2.1434e-08	0.000130695	9.24619
cg16710348	1.88072	0.541928	7.50843	2.15501e-08	0.000130695	9.24115
cg01141721	-1.02674	2.26728	-7.50738	2.16108e-08	0.000130695	9.23852
cg15733367	0.991402	-4.84924	7.49771	2.21747e-08	0.000130695	9.21446
cg06545761	-1.76636	2.38604	-7.49764	2.21789e-08	0.000130695	9.21428
cg22709362	-1.56212	2.33485	-7.49686	2.22253e-08	0.000130695	9.21233
cg24731702	0.844382	-1.63331	7.48817	2.27461e-08	0.000131797	9.19069
cg22403850	0.967476	-2.78495	7.47021	2.38625e-08	0.000131797	9.14592
cg06535003	-1.32856	1.43906	-7.46783	2.40143e-08	0.000131797	9.14
cg21251203	-1.45455	1.39341	-7.45253	2.50157e-08	0.000131797	9.10182
cg03731464	1.05115	-3.50763	7.44443	2.55626e-08	0.000131797	9.0816
cg05710032	-1.15841	0.438165	-7.44177	2.57452e-08	0.000131797	9.07495
cg18016071	1.71282	-0.176942	7.44124	2.57817e-08	0.000131797	9.07363
cg00981994	0.804411	-2.91147	7.43706	2.60713e-08	0.000131797	9.06319
cg06617636	1.13645	-2.22483	7.43484	2.62266e-08	0.000131797	9.05764
cg04850731	1.19255	-4.21492	7.43326	2.63373e-08	0.000131797	9.0537
cg01381934	-1.24972	3.3273	-7.43313	2.63468e-08	0.000131797	9.05336
cg14408823	1.08619	-0.787946	7.42481	2.69389e-08	0.000131797	9.03258
cg27200006	-1.22852	0.908896	-7.41741	2.7478e-08	0.000131797	9.01406
cg25023816	-1.18133	2.0814	-7.41672	2.75286e-08	0.000131797	9.01234
cg01135648	-0.959602	3.22632	-7.4147	2.76774e-08	0.000131797	9.0073
cg01637789	2.26425	-0.699927	7.40775	2.81969e-08	0.000131797	8.98992
cg13049483	-1.32	0.545975	-7.40438	2.84528e-08	0.000131797	8.98147
cg09784886	-1.01371	-0.441731	-7.40435	2.84546e-08	0.000131797	8.98141
cg11235297	-1.04693	2.96877	-7.40172	2.8656e-08	0.000131797	8.97481
cg20672549	1.21444	-1.25576	7.39875	2.88845e-08	0.000131797	8.96739
cg12559197	-1.17072	1.60993	-7.39725	2.90011e-08	0.000131797	8.96362
cg15342087	-1.50339	1.24503	-7.39187	2.94215e-08	0.000131797	8.95016
cg05613116	-1.42106	-3.73264	-7.37419	3.08485e-08	0.000131797	8.90587
cg05148465	-1.4086	1.5954	-7.37377	3.08832e-08	0.000131797	8.90482
cg13300480	-1.71496	-0.927525	-7.36208	3.18667e-08	0.000131797	8.87549
cg18672030	-1.60959	-2.24146	-7.3536	3.25995e-08	0.000131797	8.85423
cg16245431	-0.722578	1.45038	-7.35305	3.26472e-08	0.000131797	8.85286
cg25292882	-1.61763	2.54623	-7.35298	3.2654e-08	0.000131797	8.85266
cg27269488	1.11422	-2.73907	7.35085	3.2841e-08	0.000131797	8.84732
cg06500792	-1.46366	1.11238	-7.3489	3.30127e-08	0.000131797	8.84244
cg07286682	-2.50718	0.860349	-7.34848	3.30506e-08	0.000131797	8.84137
cg01973483	-0.756105	2.60544	-7.34466	3.33912e-08	0.000131797	8.83178
cg23499749	-1.03726	3.29499	-7.33069	3.46666e-08	0.000131797	8.79671
cg11598658	1.37201	0.652385	7.32953	3.47751e-08	0.000131797	8.79378
cg03025465	-1.25688	2.60898	-7.32925	3.48005e-08	0.000131797	8.7931
cg06305891	-1.26815	3.03328	-7.32916	3.48093e-08	0.000131797	8.79286
cg02054108	-0.801676	3.80645	-7.32897	3.48272e-08	0.000131797	8.79238
cg13341941	1.11178	-0.0915232	7.32847	3.48738e-08	0.000131797	8.79113
cg04428662	-0.67981	2.33447	-7.32588	3.5117e-08	0.000131797	8.78463
cg01016119	-1.67238	0.296605	-7.32447	3.52507e-08	0.000131797	8.78107
cg26358286	1.06759	-4.42001	7.32379	3.53146e-08	0.000131797	8.77938
cg04990202	1.43003	-2.26825	7.31701	3.59636e-08	0.000131797	8.76234
cg18564167	-2.8178	2.9108	-7.31423	3.62335e-08	0.000131797	8.75534
cg19431272	0.61217	-2.32176	7.31186	3.64655e-08	0.000131797	8.74937
cg17810765	0.812574	-2.13017	7.30916	3.67308e-08	0.000131797	8.74258
cg23277715	-1.73259	0.532677	-7.30798	3.68475e-08	0.000131797	8.73961
cg16903174	-1.7073	1.60159	-7.3013	3.75151e-08	0.000131797	8.72281
cg08486269	-1.07823	1.19197	-7.30028	3.76182e-08	0.000131797	8.72024
cg12757570	0.797542	-2.63006	7.29981	3.76657e-08	0.000131797	8.71906
cg25015038	-1.27541	-0.537941	-7.29014	3.86575e-08	0.000134159	8.69473
cg25310233	-0.973277	2.12864	-7.28374	3.93291e-08	0.00013538	8.67861
cg17470627	1.2772	-1.0965	7.27147	4.06486e-08	0.000138793	8.64772
cg09411597	1.8136	-0.173447	7.26532	4.13275e-08	0.000138886	8.63221
cg16283183	-0.955	2.99621	-7.26528	4.13319e-08	0.000138886	8.63211
cg22663660	-0.921995	2.42108	-7.25596	4.23823e-08	0.00013899	8.60861
cg01154355	1.11727	-2.24835	7.25435	4.25666e-08	0.00013899	8.60455
cg14753356	-2.28942	1.41022	-7.25282	4.2742e-08	0.00013899	8.6007
cg16131053	-0.960415	-0.0392248	-7.25257	4.27711e-08	0.00013899	8.60006
cg04745820	2.04657	-0.155971	7.24805	4.32948e-08	0.00013899	8.58867
cg06169746	-1.48299	-0.102223	-7.24396	4.3775e-08	0.00013899	8.57834
cg09832947	0.626203	-3.37066	7.2399	4.42561e-08	0.00013899	8.5681
cg18709893	0.833078	-0.0377655	7.23772	4.45177e-08	0.00013899	8.56258
cg10972897	-0.846887	2.46827	-7.23761	4.4531e-08	0.00013899	8.5623
cg19007988	1.59328	-1.00551	7.22964	4.54976e-08	0.00013899	8.54219
cg06495586	-1.4852	0.188612	-7.22872	4.56102e-08	0.00013899	8.53988
cg16578883	-1.05976	2.11552	-7.2257	4.59834e-08	0.00013899	8.53225
cg18880897	-1.40866	-0.873915	-7.22314	4.63022e-08	0.00013899	8.52577
cg18399451	0.907447	-2.14337	7.22232	4.64049e-08	0.00013899	8.5237
cg07813495	-1.1313	1.78326	-7.22222	4.64168e-08	0.00013899	8.52346
cg12610859	-0.795207	1.82877	-7.22064	4.66153e-08	0.00013899	8.51946
cg25551545	-0.882366	2.66359	-7.21482	4.73537e-08	0.000140016	8.50474
cg13043300	-0.529327	3.688	-7.21273	4.76206e-08	0.000140016	8.49948
cg13050240	0.893567	-4.03663	7.2048	4.86515e-08	0.000140524	8.47941
cg01659176	-2.04584	0.969884	-7.20396	4.87619e-08	0.000140524	8.47729
cg07586956	1.04017	-2.23137	7.20224	4.89889e-08	0.000140524	8.47294
cg25909064	0.856895	-1.58935	7.19995	4.92924e-08	0.000140524	8.46716
cg06716182	0.913126	-3.57291	7.19693	4.96964e-08	0.000140524	8.45951
cg20972199	-2.11614	0.0528229	-7.19391	5.01025e-08	0.000140524	8.45188
cg08072507	-1.68703	2.61748	-7.19057	5.05566e-08	0.000140524	8.44343
cg16306870	-1.21748	2.33668	-7.18917	5.07478e-08	0.000140524	8.43989
cg16137928	-1.95812	1.13624	-7.18576	5.12177e-08	0.000140524	8.43126
cg23939096	-2.40426	2.59628	-7.18153	5.1807e-08	0.000140524	8.42054
cg14576824	1.06258	-3.01983	7.18055	5.19441e-08	0.000140524	8.41806
cg00000363	0.867374	-2.5943	7.1781	5.22885e-08	0.000140524	8.41187
cg19220719	-2.46879	0.694677	-7.17591	5.25995e-08	0.000140524	8.40632
cg09649347	-1.64224	1.25006	-7.17417	5.28476e-08	0.000140524	8.40191
cg05457480	-1.08421	2.32916	-7.16214	5.45941e-08	0.000140524	8.37144
cg00178728	1.06519	-1.90872	7.16038	5.48541e-08	0.000140524	8.36699
cg18099488	1.78831	0.32211	7.16008	5.4898e-08	0.000140524	8.36624
cg11540997	-1.27516	0.919306	-7.15901	5.50585e-08	0.000140524	8.3635
cg24667736	-1.07628	2.17919	-7.1586	5.51186e-08	0.000140524	8.36248
cg12129796	-1.59073	-0.144315	-7.15647	5.54378e-08	0.000140524	8.35707
cg19352830	0.705811	-1.91642	7.15594	5.55166e-08	0.000140524	8.35574
cg11118962	-1.09554	-0.340947	-7.15412	5.57905e-08	0.000140524	8.35113
cg10573476	0.928576	-4.43158	7.15354	5.58787e-08	0.000140524	8.34964
cg07092111	1.13144	-2.11127	7.15339	5.59012e-08	0.000140524	8.34927
cg24501177	-0.865984	3.18343	-7.15214	5.60911e-08	0.000140524	8.34609
cg13977835	1.74376	-1.50582	7.14912	5.65507e-08	0.000140842	8.33844
cg07765674	-0.789968	1.1076	-7.14636	5.69741e-08	0.000141067	8.33145
cg02352281	-1.5367	2.01251	-7.14226	5.76099e-08	0.00014137	8.32105
cg05423393	-1.36732	0.248872	-7.14112	5.77878e-08	0.00014137	8.31816
cg02276314	-0.74719	2.54934	-7.13673	5.84791e-08	0.00014137	8.30701
cg20072118	-1.47996	1.71983	-7.13478	5.87878e-08	0.00014137	8.30208
cg24406344	-1.61478	-0.249474	-7.13345	5.89997e-08	0.00014137	8.29871
cg01973676	-2.74911	1.92289	-7.13283	5.90999e-08	0.00014137	8.29711
cg16715953	0.695455	-3.49879	7.12959	5.96193e-08	0.000141812	8.28891
cg19644670	0.616031	-2.76442	7.12697	6.00447e-08	0.000142025	8.28225
cg12774429	-1.1115	2.19084	-7.12266	6.07488e-08	0.000142033	8.27132
cg15477040	1.42759	-1.31665	7.11713	6.16661e-08	0.000142033	8.25727
cg26887212	1.18163	-2.34143	7.11618	6.18248e-08	0.000142033	8.25486
cg15067583	1.95881	-0.215224	7.11582	6.18849e-08	0.000142033	8.25395
cg07272654	-1.11448	2.47822	-7.11455	6.20987e-08	0.000142033	8.25072
cg27395226	-0.982915	-0.0559654	-7.1138	6.22242e-08	0.000142033	8.24882
cg05875421	-3.05829	1.53716	-7.11278	6.23962e-08	0.000142033	8.24624
cg25058482	-1.50823	-2.80262	-7.10736	6.332e-08	0.000143287	8.23246
cg18721397	-1.42915	1.94143	-7.10418	6.38676e-08	0.000143287	8.22438
cg08490192	-1.35038	1.43943	-7.10348	6.39899e-08	0.000143287	8.22259
cg14087413	-1.44352	1.49361	-7.09984	6.4624e-08	0.000143287	8.21334
cg22315192	-1.51281	1.68007	-7.0993	6.47191e-08	0.000143287	8.21197
cg02452732	0.587025	-1.77503	7.09303	6.58276e-08	0.000143287	8.19604
cg09803321	-0.76752	1.3265	-7.09025	6.63258e-08	0.000143287	8.18897
cg09749225	-1.31437	4.101	-7.08805	6.6722e-08	0.000143287	8.18339
cg22301854	0.892793	-2.62169	7.08733	6.68524e-08	0.000143287	8.18156
cg15338967	-0.941319	1.48218	-7.08695	6.69214e-08	0.000143287	8.18059
cg26110900	-1.56265	2.42965	-7.0845	6.73679e-08	0.000143287	8.17435
cg17947364	-1.5383	1.55515	-7.08383	6.74904e-08	0.000143287	8.17265
cg25509467	-1.19559	-0.35999	-7.08259	6.77189e-08	0.000143287	8.16948
cg16528895	-2.68221	0.642243	-7.07983	6.82268e-08	0.000143287	8.16247
cg19685491	1.14699	-2.8902	7.07717	6.87206e-08	0.000143287	8.15571
cg01617018	0.559439	0.129678	7.07652	6.8843e-08	0.000143287	8.15404
cg19290091	1.38277	-1.88288	7.0736	6.93898e-08	0.000143287	8.14662
cg24166450	-2.75153	-0.850431	-7.07235	6.96262e-08	0.000143287	8.14343
cg14918359	0.947446	-1.97795	7.07076	6.99265e-08	0.000143287	8.1394
cg05057534	-1.21087	2.88151	-7.0686	7.0338e-08	0.000143287	8.13389
cg19440734	-1.62385	1.93017	-7.06735	7.05771e-08	0.000143287	8.13071
cg02855045	-1.04537	2.05217	-7.06623	7.07927e-08	0.000143287	8.12785
cg06012428	-0.668785	3.44155	-7.06509	7.1012e-08	0.000143287	8.12495
cg15279308	1.047	-3.40518	7.06473	7.10804e-08	0.000143287	8.12405
cg19805943	-1.07801	2.76507	-7.06301	7.14134e-08	0.000143287	8.11966
cg09029902	-1.66053	-0.905649	-7.06021	7.19577e-08	0.000143287	8.11254
cg04242245	-0.777762	2.66316	-7.05914	7.21683e-08	0.000143287	8.1098
cg07218880	1.31205	-2.68795	7.05597	7.27917e-08	0.000143287	8.10173
cg00101457	-1.06069	2.48165	-7.05591	7.2804e-08	0.000143287	8.10157
cg25254910	1.58605	-0.621336	7.053	7.33803e-08	0.000143287	8.09418
cg07556018	-1.537	2.30643	-7.05156	7.36691e-08	0.000143287	8.09049
cg26359912	0.683143	1.8489	7.04981	7.40189e-08	0.000143287	8.08605
cg15036894	0.943105	-1.89509	7.04933	7.41153e-08	0.000143287	8.08483
cg06788267	-1.68548	-0.754726	-7.04409	7.51784e-08	0.000143863	8.07147
cg19124521	0.684327	-2.47307	7.04233	7.55381e-08	0.000143863	8.06699
cg16526673	-1.81312	1.82829	-7.04156	7.56962e-08	0.000143863	8.06503
cg01546820	0.888483	-2.19791	7.04042	7.59321e-08	0.000143863	8.06211
cg25098174	-0.909241	0.901516	-7.03847	7.63345e-08	0.000143863	8.05715
cg10686304	0.701389	-2.39376	7.03791	7.64517e-08	0.000143863	8.05571
cg09451574	-0.987256	2.45581	-7.03523	7.70098e-08	0.000144272	8.04889
cg07397616	0.89059	-1.58164	7.03308	7.74606e-08	0.000144477	8.04341
cg26919347	1.73384	0.418034	7.01893	8.04989e-08	0.000146977	8.00732
cg15760840	0.651403	-3.38783	7.01828	8.06415e-08	0.000146977	8.00566
cg01774111	1.9842	0.38818	7.01592	8.11613e-08	0.000146977	7.99963
cg09907542	-0.775913	2.98358	-7.01471	8.14291e-08	0.000146977	7.99654
cg14615927	-1.0915	4.4659	-7.01465	8.14411e-08	0.000146977	7.9964
cg18139806	-0.938263	0.736201	-7.01346	8.17053e-08	0.000146977	7.99336
cg05641778	-0.867804	3.39507	-7.01227	8.19709e-08	0.000146977	7.99032
cg00388871	-0.797971	2.4697	-7.01151	8.21403e-08	0.000146977	7.98838
cg17683336	-1.06172	0.100339	-7.00912	8.26751e-08	0.000146977	7.98229
cg00239353	1.58405	-2.85956	7.00816	8.28932e-08	0.000146977	7.97982
cg15953461	1.12702	-2.07525	7.00706	8.31398e-08	0.000146977	7.97703
cg14622819	-1.47562	0.0265992	-7.00226	8.42336e-08	0.000146977	7.96477
cg10892950	-1.94548	0.680548	-7.00225	8.42366e-08	0.000146977	7.96473
cg21079719	-2.4426	2.22843	-7.00216	8.42566e-08	0.000146977	7.96451
cg02151816	-0.703984	2.46834	-7.00174	8.43523e-08	0.000146977	7.96344
cg13209154	-1.61395	2.44285	-7.00018	8.47112e-08	0.000146977	7.95946
cg17902551	1.02129	-3.1467	6.99949	8.48701e-08	0.000146977	7.9577
cg11455862	0.539577	-4.19789	6.99739	8.53574e-08	0.000146977	7.95233
cg17494199	-1.38817	1.03486	-6.995	8.59146e-08	0.000146977	7.94622
cg03137135	-0.774694	3.33753	-6.99472	8.5979e-08	0.000146977	7.94552
cg05166022	1.13918	-3.76728	6.99353	8.62586e-08	0.000146977	7.94247
cg18225844	0.800457	-2.48608	6.99277	8.64378e-08	0.000146977	7.94053
cg03002688	-1.21281	2.81303	-6.99042	8.69934e-08	0.00014733	7.93451
cg17759224	0.741488	-2.99064	6.9884	8.74727e-08	0.000147552	7.92936
cg01552197	-1.12953	0.332067	-6.98283	8.88093e-08	0.000148172	7.91512
cg10521450	-1.43047	1.223	-6.98207	8.89939e-08	0.000148172	7.91317
cg15583029	-0.657351	1.05686	-6.98025	8.94357e-08	0.000148172	7.90853
cg03292675	-1.47511	0.960448	-6.97946	8.96269e-08	0.000148172	7.90652
cg22341908	-1.63385	-0.479742	-6.97665	9.03161e-08	0.000148172	7.89933
cg17091967	1.24277	-2.18686	6.97574	9.05412e-08	0.000148172	7.897
cg03233876	1.1389	-1.02415	6.9755	9.0599e-08	0.000148172	7.8964
cg12350325	1.99238	-3.65888	6.97533	9.06406e-08	0.000148172	7.89597
cg08389277	0.875916	-3.02239	6.97161	9.15658e-08	0.000149109	7.88643
cg00124095	1.02018	-2.12042	6.96572	9.30461e-08	0.000150306	7.87138
cg24163658	-0.870598	0.491834	-6.96513	9.31959e-08	0.000150306	7.86987
cg26118358	-1.00442	2.14206	-6.96238	9.3898e-08	0.000150306	7.86283
cg05708656	0.660017	0.303917	6.96009	9.4485e-08	0.000150306	7.85698
cg01572434	1.24236	-1.60768	6.96004	9.44981e-08	0.000150306	7.85685
cg26280911	-1.17402	0.283096	-6.95843	9.49122e-08	0.000150306	7.85274
cg13644197	0.786299	-1.64563	6.95557	9.56562e-08	0.000150306	7.84541
cg08244301	-1.07552	2.37795	-6.95506	9.57896e-08	0.000150306	7.8441
cg06947286	-1.8839	1.29094	-6.95437	9.59701e-08	0.000150306	7.84234
cg07628580	-1.143	1.56023	-6.95433	9.59793e-08	0.000150306	7.84225
cg18781835	0.884572	-1.93018	6.95347	9.62059e-08	0.000150306	7.84003
cg15275312	-0.866884	2.22165	-6.94695	9.79311e-08	0.000152287	7.82335
cg09159452	-2.2981	2.23362	-6.94597	9.81931e-08	0.000152287	7.82084
cg05027554	-1.11453	4.58	-6.94054	9.9659e-08	0.000153005	7.80693
cg26314722	-1.29725	-0.64483	-6.94045	9.96824e-08	0.000153005	7.80671
cg27092594	-2.32915	-0.776502	-6.94016	9.97619e-08	0.000153005	7.80596
cg15903956	-1.58771	0.92877	-6.93793	1.00369e-07	0.000153005	7.80027
cg20522398	-1.86003	1.4125	-6.93759	1.00463e-07	0.000153005	7.79939
cg19754694	1.02967	1.86655	6.93101	1.02281e-07	0.000153066	7.78254
cg08622198	-1.36635	1.64502	-6.93071	1.02367e-07	0.000153066	7.78175
cg04427651	0.958714	-2.52749	6.92638	1.03584e-07	0.000153066	7.77066
cg11035519	0.897196	-2.08029	6.9256	1.03803e-07	0.000153066	7.76868
cg02462353	-0.764933	2.03034	-6.92363	1.04362e-07	0.000153066	7.76363
cg03708045	-1.37032	0.709582	-6.92104	1.05102e-07	0.000153066	7.75699
cg11668917	-0.792916	0.569827	-6.91966	1.055e-07	0.000153066	7.75345
cg07474842	-3.28112	0.419462	-6.91798	1.05987e-07	0.000153066	7.74913
cg12739914	-2.37855	1.32705	-6.91719	1.06216e-07	0.000153066	7.7471
cg08628635	-0.907287	3.21632	-6.91493	1.06871e-07	0.000153066	7.74132
cg14742445	-1.37675	0.828088	-6.9147	1.0694e-07	0.000153066	7.74072
cg06271327	1.54616	1.61578	6.91252	1.07578e-07	0.000153066	7.73513
cg08595592	1.07224	-2.74093	6.91083	1.08073e-07	0.000153066	7.73082
cg16210842	-2.13628	0.368942	-6.91048	1.08179e-07	0.000153066	7.7299
cg01838863	-1.42537	4.17093	-6.90947	1.08476e-07	0.000153066	7.72733
cg20127859	-1.24576	0.667574	-6.90882	1.08669e-07	0.000153066	7.72566
cg23856138	-0.988116	-0.839516	-6.90852	1.08758e-07	0.000153066	7.72489
cg19908768	-1.94656	0.0937938	-6.90844	1.08784e-07	0.000153066	7.72467
cg15381475	-1.8789	1.95938	-6.90757	1.0904e-07	0.000153066	7.72246
cg13837033	0.786067	-1.87114	6.90703	1.09201e-07	0.000153066	7.72107
cg22867816	-2.50776	1.27692	-6.9061	1.0948e-07	0.000153066	7.71867
cg07268332	-0.995066	1.08837	-6.90535	1.09705e-07	0.000153066	7.71674
cg23462687	-0.632904	3.68719	-6.90421	1.10048e-07	0.000153066	7.71382
cg11051139	-1.13869	2.6844	-6.9	1.11319e-07	0.000153066	7.70303
cg27635714	0.943339	-1.44684	6.89888	1.11662e-07	0.000153066	7.70015
cg20823348	0.985102	-1.91151	6.89873	1.11705e-07	0.000153066	7.69978
cg18275589	1.19648	-1.85157	6.89865	1.11732e-07	0.000153066	7.69956
cg02845204	-1.23862	1.18997	-6.89776	1.12003e-07	0.000153066	7.69728
cg03992323	-1.02663	3.18042	-6.89595	1.12557e-07	0.000153066	7.69265
cg07997333	-1.0208	1.86032	-6.89587	1.12583e-07	0.000153066	7.69243
cg01152019	-1.03184	1.98307	-6.89562	1.12659e-07	0.000153066	7.6918
cg05209514	0.910842	-2.50918	6.89532	1.12752e-07	0.000153066	7.69101
cg12454167	1.02949	-2.7981	6.89526	1.12771e-07	0.000153066	7.69086
cg13938959	-0.667894	2.16248	-6.89298	1.13475e-07	0.000153066	7.68501
cg14204586	-1.09249	-0.37439	-6.89243	1.13645e-07	0.000153066	7.68361
cg05267204	-1.71643	0.290493	-6.89224	1.13705e-07	0.000153066	7.68311
cg14316944	1.43878	-2.10167	6.89168	1.13879e-07	0.000153066	7.68167
cg02107844	-1.96848	0.407942	-6.89001	1.14398e-07	0.000153277	7.6774
cg09293391	0.729166	-2.15932	6.88827	1.14944e-07	0.000153522	7.67294
cg18995788	-1.22851	4.18894	-6.88665	1.15456e-07	0.000153598	7.66876
cg20519581	-0.775307	2.57934	-6.88448	1.16142e-07	0.000153598	7.6632
cg02716792	0.698942	-3.03178	6.88389	1.1633e-07	0.000153598	7.66168
cg20710258	-1.35351	0.397469	-6.88315	1.16563e-07	0.000153598	7.65979
cg03581459	-0.94848	-1.68632	-6.8821	1.169e-07	0.000153598	7.65709
cg25630380	-1.07694	0.729257	-6.88123	1.17177e-07	0.000153598	7.65486
cg02390624	-0.84127	2.59711	-6.87944	1.17752e-07	0.000153598	7.65026
cg27479162	-0.981285	1.6414	-6.87559	1.19e-07	0.000153598	7.64036
cg09495769	0.861063	-2.92499	6.87556	1.19008e-07	0.000153598	7.6403
cg21327194	-0.988099	1.78322	-6.86999	1.20835e-07	0.000153598	7.62599
cg16225800	0.844109	-1.44947	6.8692	1.21096e-07	0.000153598	7.62396
cg04528038	0.76705	-2.79243	6.8689	1.21196e-07	0.000153598	7.62318
cg19556572	0.708804	2.10589	6.86881	1.21226e-07	0.000153598	7.62295
cg04115418	1.00933	-3.53065	6.86707	1.21805e-07	0.000153598	7.61848
cg26539468	-1.38576	2.11534	-6.86649	1.21996e-07	0.000153598	7.617
cg00425431	1.22486	-1.79048	6.86549	1.22333e-07	0.000153598	7.61442
cg21189611	-2.87858	3.49325	-6.865	1.22495e-07	0.000153598	7.61317
cg19924948	-2.27855	-1.51431	-6.86387	1.22873e-07	0.000153598	7.61027
cg14643264	-1.44105	1.63711	-6.86371	1.22929e-07	0.000153598	7.60985
cg03598112	-1.44428	0.52606	-6.86298	1.23175e-07	0.000153598	7.60797
cg19579652	-0.575045	3.37823	-6.86154	1.23661e-07	0.000153598	7.60427
cg26918756	1.37183	-3.50529	6.86136	1.23721e-07	0.000153598	7.60381
cg24144574	-0.783975	3.34221	-6.86106	1.23824e-07	0.000153598	7.60303
cg02135245	-0.728082	2.9869	-6.86044	1.24034e-07	0.000153598	7.60144
cg16344442	1.06635	-1.34828	6.85808	1.24836e-07	0.000153598	7.59538
cg04710768	-1.3242	1.7421	-6.85631	1.25443e-07	0.000153598	7.59083
cg26224018	-1.24502	0.274309	-6.85522	1.25817e-07	0.000153598	7.58803
cg19618897	1.13621	-1.42648	6.8546	1.2603e-07	0.000153598	7.58644
cg25349472	0.844761	-1.90559	6.85217	1.26873e-07	0.000153598	7.58018
cg02090654	-1.39186	0.846785	-6.85213	1.26885e-07	0.000153598	7.58009
cg00593607	-1.02002	2.84163	-6.85182	1.26995e-07	0.000153598	7.57928
cg10850215	1.33944	-1.24079	6.8518	1.26999e-07	0.000153598	7.57925
cg18095824	1.5266	-1.56442	6.85129	1.27178e-07	0.000153598	7.57792
cg04741211	0.969136	-2.00757	6.84794	1.28348e-07	0.000153598	7.56932
cg04395071	-2.53094	-0.94014	-6.84622	1.28953e-07	0.000153598	7.5649
cg27627524	-1.0908	2.6107	-6.84588	1.29076e-07	0.000153598	7.56401
cg00420997	-1.26029	1.90786	-6.84579	1.29106e-07	0.000153598	7.56379
cg05718255	0.83902	-2.33995	6.84577	1.29115e-07	0.000153598	7.56372
cg16411668	-1.22909	0.75168	-6.84567	1.29149e-07	0.000153598	7.56347
cg08102294	-1.09485	0.681936	-6.84301	1.30094e-07	0.000153662	7.55662
cg12273325	-1.35936	-1.4029	-6.83959	1.31318e-07	0.000153662	7.54783
cg05168229	-1.42812	-0.0376006	-6.8368	1.32322e-07	0.000153662	7.54067
cg20628942	-1.0479	3.12404	-6.83642	1.3246e-07	0.000153662	7.53969
cg05240760	1.24076	-1.18222	6.8362	1.32541e-07	0.000153662	7.53912
cg02217815	-2.19308	0.958177	-6.83555	1.32778e-07	0.000153662	7.53744
cg10214581	-1.30626	-0.412268	-6.83525	1.32886e-07	0.000153662	7.53667
cg15634474	0.775832	2.27647	6.83478	1.33059e-07	0.000153662	7.53546
cg25950638	-0.994498	2.5348	-6.83436	1.33209e-07	0.000153662	7.53439
cg00790071	-0.840204	1.28546	-6.83428	1.33241e-07	0.000153662	7.53417
cg25754195	-0.908228	4.11159	-6.8342	1.33271e-07	0.000153662	7.53396
cg01544580	-0.618564	2.06755	-6.83341	1.33558e-07	0.000153662	7.53193
cg01991861	0.96125	0.255923	6.83092	1.34473e-07	0.000153744	7.52552
cg06907033	-1.39753	2.49254	-6.82877	1.35265e-07	0.000153744	7.52
cg12847662	1.18931	0.0120269	6.8282	1.35476e-07	0.000153744	7.51854
cg18376288	-3.15734	0.776654	-6.82629	1.3619e-07	0.000153744	7.5136
cg00542975	-0.79201	-0.594764	-6.82536	1.36537e-07	0.000153744	7.51121
cg04112866	-0.826117	3.00944	-6.82463	1.3681e-07	0.000153744	7.50933
cg20806493	-1.30887	-1.10979	-6.82332	1.373e-07	0.000153744	7.50597
cg14003978	-1.0587	2.66254	-6.82241	1.37644e-07	0.000153744	7.50362
cg08795084	0.835074	-0.780763	6.82228	1.37691e-07	0.000153744	7.5033
cg06825878	-2.43877	-0.626555	-6.82106	1.38155e-07	0.000153744	7.50014
cg27501748	-0.983747	-0.475624	-6.81961	1.38701e-07	0.000153744	7.49643
cg23521140	-4.24282	0.165254	-6.81925	1.38838e-07	0.000153744	7.4955
cg16704703	-1.29508	1.11254	-6.8187	1.3905e-07	0.000153744	7.49407
cg18707191	1.23667	-2.0389	6.818	1.39316e-07	0.000153744	7.49227
cg03207666	1.10022	-0.857411	6.81654	1.39874e-07	0.000153744	7.48852
cg16783186	-1.83342	0.671231	-6.81563	1.40223e-07	0.000153744	7.48617
cg04064998	-0.981351	1.21398	-6.81492	1.40496e-07	0.000153744	7.48434
cg26776551	-0.678449	2.45334	-6.81484	1.40529e-07	0.000153744	7.48412
cg05726935	-0.620686	0.6977	-6.81385	1.40908e-07	0.000153744	7.48159
cg20979153	-1.87284	-1.01927	-6.81375	1.40947e-07	0.000153744	7.48133
cg20822540	-0.68242	1.62608	-6.81296	1.41255e-07	0.000153744	7.47928
cg25982657	-1.06236	-0.0679414	-6.81022	1.42319e-07	0.000154505	7.47223
cg18784903	0.983383	-2.1068	6.80833	1.4306e-07	0.000154883	7.46735
cg16728846	0.842859	-1.76697	6.80746	1.43398e-07	0.000154883	7.46513
cg10512951	1.07052	-1.45559	6.80431	1.44641e-07	0.000155772	7.45702
cg14679780	1.51258	-3.46409	6.80352	1.44958e-07	0.000155772	7.45497
cg17588455	0.81368	-1.28015	6.79941	1.46597e-07	0.000157135	7.44439
cg19913563	-1.92945	-0.127202	-6.79828	1.47054e-07	0.000157227	7.44147
cg22177308	1.44946	-2.33225	6.79177	1.49704e-07	0.000159221	7.42469
cg24859433	-1.46019	1.14981	-6.79125	1.49915e-07	0.000159221	7.42336
cg04514998	-1.31468	2.79881	-6.79042	1.50257e-07	0.000159221	7.42122
cg16855845	0.765284	-3.66308	6.78918	1.50771e-07	0.000159221	7.41801
cg12339328	-0.747416	3.93399	-6.78911	1.508e-07	0.000159221	7.41783
cg06747543	-2.05333	-1.30564	-6.78661	1.51835e-07	0.000159524	7.4114
cg27106909	0.868256	-2.84017	6.78633	1.51954e-07	0.000159524	7.41066
cg22159939	-1.02253	1.7901	-6.7857	1.52217e-07	0.000159524	7.40904
cg06088282	0.760768	-2.15392	6.78448	1.52727e-07	0.000159538	7.40589
cg16502747	-0.877911	1.46608	-6.78387	1.52984e-07	0.000159538	7.40431
cg24032190	-3.24064	0.5127	-6.78122	1.541e-07	0.000160307	7.39748
cg11093142	-1.13778	0.70658	-6.77868	1.55175e-07	0.000160541	7.39094
cg19043800	-0.817143	0.462605	-6.77736	1.55739e-07	0.000160541	7.38753
cg16764781	-2.00393	0.559313	-6.77565	1.56472e-07	0.000160541	7.38312
cg05979232	-1.19573	2.43363	-6.77487	1.56808e-07	0.000160541	7.3811
cg15172739	0.877677	-1.61066	6.77426	1.57071e-07	0.000160541	7.37953
cg01566166	0.889909	-0.694092	6.77332	1.57477e-07	0.000160541	7.3771
cg12221970	-1.80231	2.85632	-6.77109	1.58441e-07	0.000160541	7.37137
cg10896774	0.936265	-2.95465	6.76943	1.59164e-07	0.000160541	7.36708
cg13428516	1.20611	-3.06891	6.76941	1.59176e-07	0.000160541	7.36702
cg24107453	-1.00315	1.33786	-6.76933	1.59209e-07	0.000160541	7.36682
cg11152574	0.872732	1.92804	6.76851	1.59567e-07	0.000160541	7.36471
cg08782002	-0.745256	3.12562	-6.76816	1.59723e-07	0.000160541	7.36379
cg22751954	-0.663958	-0.36463	-6.76772	1.59916e-07	0.000160541	7.36266
cg03453870	-1.29147	3.00646	-6.76634	1.60522e-07	0.000160541	7.3591
cg21645268	-1.32409	0.389307	-6.76452	1.61327e-07	0.000160541	7.35439
cg06372887	-0.605762	1.73464	-6.76449	1.6134e-07	0.000160541	7.35432
cg02302089	-0.973218	1.56237	-6.76349	1.61784e-07	0.000160541	7.35174
cg13475583	-3.44203	-0.757505	-6.76295	1.62023e-07	0.000160541	7.35035
cg05156805	0.679097	-1.53578	6.76268	1.62142e-07	0.000160541	7.34966
cg13324103	-2.63334	-0.416695	-6.76247	1.62236e-07	0.000160541	7.34911
cg08717880	-0.861757	2.49124	-6.75996	1.63357e-07	0.000160541	7.34264
cg08017849	0.575147	-1.31629	6.75971	1.63472e-07	0.000160541	7.34198
cg02451831	-0.622729	2.23584	-6.75853	1.63999e-07	0.000160541	7.33895
cg09236600	-0.878654	-0.608889	-6.75794	1.64267e-07	0.000160541	7.33742
cg18087256	-1.90113	2.14446	-6.75719	1.64604e-07	0.000160541	7.33549
cg04702509	1.0509	-3.25963	6.75707	1.64662e-07	0.000160541	7.33516
cg16154810	0.958496	-1.74056	6.75648	1.64927e-07	0.000160541	7.33365
cg22344703	1.18298	-3.46765	6.75574	1.65263e-07	0.000160541	7.33173
cg04340874	0.569162	-2.39	6.75561	1.65321e-07	0.000160541	7.3314
cg02502358	-0.770033	-0.629357	-6.75318	1.66429e-07	0.000161247	7.32512
cg10499974	-0.740336	2.97666	-6.75149	1.67202e-07	0.000161285	7.32077
cg23099211	0.722957	-1.95798	6.75105	1.67405e-07	0.000161285	7.31962
cg26793227	-1.17818	3.98435	-6.7506	1.67611e-07	0.000161285	7.31847
cg15488794	-2.03954	-0.725457	-6.7471	1.69233e-07	0.000162123	7.30941
cg14003974	1.30235	-1.61188	6.74541	1.70017e-07	0.000162123	7.30507
cg20847701	-0.55148	2.37414	-6.7454	1.70022e-07	0.000162123	7.30504
cg15765380	1.01244	-3.0813	6.74503	1.70195e-07	0.000162123	7.30409
cg26369418	-1.38382	-1.11617	-6.7446	1.70396e-07	0.000162123	7.30297
cg16686826	-0.609081	3.66283	-6.74264	1.71316e-07	0.000162438	7.29791
cg20746552	0.931955	-2.12327	6.74189	1.7167e-07	0.000162438	7.29597
cg19519747	-1.14023	2.51547	-6.74145	1.71878e-07	0.000162438	7.29483
cg25258002	-1.31928	1.51598	-6.73955	1.72778e-07	0.000162925	7.28992
cg02571436	-1.5356	3.1047	-6.73862	1.73218e-07	0.000162977	7.28753
cg05117208	-1.03898	2.99131	-6.73508	1.74915e-07	0.000163654	7.27836
cg26541218	-1.33467	1.59573	-6.73505	1.74926e-07	0.000163654	7.27831
cg22774605	-0.992872	1.75325	-6.73388	1.75494e-07	0.000163654	7.27526
cg12549858	-0.921765	2.88651	-6.73361	1.75622e-07	0.000163654	7.27457
cg19791606	0.870472	-2.01082	6.73309	1.75871e-07	0.000163654	7.27324
cg03128890	-1.81917	1.14779	-6.72783	1.78432e-07	0.000164586	7.25964
cg13400249	1.30093	-1.10726	6.72756	1.78568e-07	0.000164586	7.25893
cg10098523	0.83223	-1.42567	6.72709	1.78796e-07	0.000164586	7.25773
cg21243589	1.26488	-0.761094	6.72693	1.78877e-07	0.000164586	7.2573
cg02498983	0.463233	-3.85029	6.72653	1.79072e-07	0.000164586	7.25628
cg12083893	0.766692	-1.93718	6.72489	1.79883e-07	0.000164586	7.25203
cg12960126	0.909595	-1.09469	6.72484	1.79907e-07	0.000164586	7.2519
cg10078511	-1.56052	0.71119	-6.72466	1.79995e-07	0.000164586	7.25144
cg19296509	1.00106	-3.19672	6.7239	1.8037e-07	0.000164586	7.24948
cg18464726	0.901288	-2.62118	6.72132	1.81655e-07	0.000165401	7.24281
cg01215651	1.41848	-1.73201	6.71914	1.82748e-07	0.000165449	7.23717
cg24889914	0.62609	-1.97569	6.71816	1.8324e-07	0.000165449	7.23464
cg03223172	-1.29024	1.87899	-6.71789	1.83376e-07	0.000165449	7.23394
cg14179944	-1.09077	-0.280845	-6.71721	1.83719e-07	0.000165449	7.23219
cg00590039	-1.09896	0.455506	-6.71539	1.84642e-07	0.000165449	7.22747
cg03698343	0.438801	-0.834325	6.71529	1.84693e-07	0.000165449	7.22721
cg04744385	0.706426	1.71309	6.71528	1.84699e-07	0.000165449	7.22718
cg08436738	-1.50298	1.196	-6.71367	1.85518e-07	0.000165449	7.22302
cg20029881	-1.10819	0.799665	-6.7136	1.85554e-07	0.000165449	7.22284
cg26730024	-1.67338	2.2415	-6.71288	1.85924e-07	0.000165449	7.22097
cg06801857	1.01768	-1.29549	6.71272	1.86006e-07	0.000165449	7.22055
cg08531380	-1.01195	1.02478	-6.71194	1.86403e-07	0.000165454	7.21855
cg10949576	0.812884	-2.12179	6.70994	1.87431e-07	0.000166017	7.21337
cg00406338	-0.577845	2.1046	-6.70919	1.87821e-07	0.000166017	7.21142
cg16269144	1.44269	1.12639	6.705	1.89996e-07	0.00016759	7.20059
cg12955084	-0.937767	2.79047	-6.70245	1.91331e-07	0.00016772	7.194
cg19274341	-2.6221	-0.72015	-6.70214	1.91496e-07	0.00016772	7.19319
cg21108554	-1.15557	2.52561	-6.70082	1.92196e-07	0.00016772	7.18976
cg03120555	-0.85853	3.82219	-6.7008	1.92206e-07	0.00016772	7.18971
cg06710927	0.7516	-2.1695	6.70054	1.92342e-07	0.00016772	7.18905
cg10098582	1.29587	2.08676	6.69996	1.92651e-07	0.00016772	7.18754
cg11188483	1.04524	1.20056	6.69946	1.92917e-07	0.00016772	7.18624
cg16451803	-0.687256	0.999543	-6.6975	1.93959e-07	0.00016804	7.18117
cg16102739	-2.52516	0.178731	-6.69682	1.94318e-07	0.00016804	7.17943
cg00836101	2.51302	0.449376	6.69639	1.94552e-07	0.00016804	7.1783
cg24259363	0.999183	-2.9161	6.69544	1.9506e-07	0.00016804	7.17585
cg01735991	1.31866	-1.71786	6.69398	1.95845e-07	0.00016804	7.17207
cg24457649	-1.39316	3.21686	-6.69359	1.96056e-07	0.00016804	7.17106
cg12070987	-1.57842	4.41199	-6.69195	1.96943e-07	0.00016804	7.16681
cg09380135	1.04166	-1.63679	6.69119	1.97357e-07	0.00016804	7.16484
cg19357865	-0.816078	2.227	-6.69086	1.97533e-07	0.00016804	7.164
cg15233611	1.02114	-3.16429	6.68989	1.98064e-07	0.00016804	7.16147
cg06193628	1.32117	-1.589	6.68965	1.98194e-07	0.00016804	7.16086
cg01087254	-1.03792	3.06943	-6.68914	1.98473e-07	0.00016804	7.15953
cg06625767	-0.938328	3.43386	-6.6889	1.98604e-07	0.00016804	7.15892
cg04465154	-1.56924	0.209307	-6.6879	1.99151e-07	0.00016804	7.15632
cg00975876	-0.82879	1.87393	-6.68698	1.99655e-07	0.00016804	7.15395
cg04998379	-1.19225	2.26767	-6.68673	1.99793e-07	0.00016804	7.1533
cg26886875	0.96211	-2.53696	6.68529	2.00588e-07	0.00016804	7.14956
cg07341609	-0.999857	1.05982	-6.68444	2.01059e-07	0.00016804	7.14736
cg16240683	1.78817	-0.546809	6.68388	2.01366e-07	0.00016804	7.14592
cg18583697	-1.2233	1.63114	-6.68193	2.02448e-07	0.00016804	7.14088
cg10495207	0.73592	-2.057	6.68152	2.02676e-07	0.00016804	7.13982
cg04086531	-1.07165	4.47143	-6.68139	2.02753e-07	0.00016804	7.13946
cg16175077	-0.768806	2.05569	-6.68116	2.02878e-07	0.00016804	7.13889
cg07312051	-1.25106	0.609099	-6.68084	2.03059e-07	0.00016804	7.13805
cg06728055	-1.72992	1.36577	-6.68057	2.03207e-07	0.00016804	7.13736
cg05750047	1.46294	-2.16583	6.67751	2.04927e-07	0.000169132	7.12943
cg00780426	-0.500106	2.94444	-6.67656	2.05467e-07	0.000169248	7.12696
cg18325315	-0.556623	3.26265	-6.67492	2.06395e-07	0.000169682	7.12272
cg04694619	1.22354	-2.40688	6.67226	2.07917e-07	0.000169763	7.11581
cg25021051	0.631244	-3.30682	6.67096	2.08658e-07	0.000169763	7.11246
cg08363114	-0.945464	3.41811	-6.66975	2.09356e-07	0.000169763	7.10932
cg01610979	-1.3369	1.10843	-6.66934	2.09593e-07	0.000169763	7.10825
cg22628512	-1.16393	2.29528	-6.66788	2.10439e-07	0.000169763	7.10446
cg21499869	-1.99328	-0.285205	-6.66678	2.11074e-07	0.000169763	7.10163
cg00040575	0.688735	-1.38627	6.66678	2.11078e-07	0.000169763	7.10161
cg19697382	0.958949	-1.45606	6.66628	2.11364e-07	0.000169763	7.10034
cg09499849	-1.06968	-0.400542	-6.66567	2.1172e-07	0.000169763	7.09876
cg05683445	0.874222	-3.48329	6.66352	2.12981e-07	0.000169763	7.09317
cg01777586	-1.15504	1.60107	-6.66321	2.13161e-07	0.000169763	7.09237
cg18110741	1.22141	0.426221	6.66253	2.13563e-07	0.000169763	7.0906
cg07613391	-1.44757	1.31148	-6.66043	2.14804e-07	0.000169763	7.08515
cg21413173	1.17966	-2.08488	6.6598	2.15176e-07	0.000169763	7.08352
cg18617091	-0.803839	2.88074	-6.65787	2.16322e-07	0.000169763	7.07853
cg09750084	-0.943957	1.62848	-6.65762	2.16471e-07	0.000169763	7.07787
cg04695732	-1.34146	0.772399	-6.65726	2.16688e-07	0.000169763	7.07693
cg07787666	1.20467	-1.9499	6.65719	2.16726e-07	0.000169763	7.07677
cg24988255	0.870068	-2.41462	6.65714	2.1676e-07	0.000169763	7.07662
cg26681770	-1.27999	3.97039	-6.65636	2.17226e-07	0.000169763	7.0746
cg24304848	-0.769669	2.98221	-6.65576	2.17581e-07	0.000169763	7.07306
cg07708453	-1.07152	3.81142	-6.65572	2.17608e-07	0.000169763	7.07295
cg01087239	1.12399	-1.93652	6.6556	2.1768e-07	0.000169763	7.07263
cg14118226	-1.13102	-2.41406	-6.65542	2.1779e-07	0.000169763	7.07216
cg05169499	-0.664954	2.30824	-6.65491	2.18093e-07	0.000169763	7.07085
cg05579652	-1.31736	-2.42269	-6.65469	2.18225e-07	0.000169763	7.07028
cg20688917	1.41666	-1.74763	6.65432	2.18446e-07	0.000169763	7.06933
cg03719040	0.934477	-2.49934	6.65379	2.18767e-07	0.000169763	7.06795
cg09273683	-0.742683	1.64975	-6.65302	2.19232e-07	0.000169763	7.06595
cg12963656	-1.36806	1.85096	-6.65266	2.19448e-07	0.000169763	7.06503
cg14255426	-1.43914	-0.85903	-6.65115	2.20368e-07	0.000169763	7.06109
cg01889574	-2.29213	-0.571001	-6.65054	2.20737e-07	0.000169763	7.05952
cg26472684	-0.945477	2.20084	-6.65022	2.20934e-07	0.000169763	7.05868
cg16465027	-2.17586	-0.294627	-6.64936	2.21455e-07	0.000169763	7.05646
cg04069927	-0.818451	-0.939027	-6.64892	2.21726e-07	0.000169763	7.05531
cg08493063	-0.670322	2.18295	-6.64875	2.2183e-07	0.000169763	7.05487
cg17710804	0.677573	-2.2416	6.64845	2.22011e-07	0.000169763	7.0541
cg02388882	0.895731	-2.53908	6.64836	2.22064e-07	0.000169763	7.05388
cg11146034	-1.3732	0.444217	-6.64826	2.2213e-07	0.000169763	7.0536
cg20263901	-0.791456	1.26776	-6.64707	2.2286e-07	0.000170013	7.05051
cg07569994	-1.05848	-2.62973	-6.64431	2.24557e-07	0.0001707	7.04337
cg27133034	-1.1475	1.06795	-6.64426	2.24588e-07	0.0001707	7.04324
cg10808934	-1.52334	2.26842	-6.64365	2.2497e-07	0.0001707	7.04164
cg00004700	-1.72176	1.43363	-6.64209	2.25941e-07	0.000170772	7.03759
cg27576259	0.88407	-0.00328884	6.64198	2.26005e-07	0.000170772	7.03732
cg17818471	-1.15587	1.95805	-6.64087	2.26699e-07	0.000170772	7.03444
cg08026735	0.931164	-2.59352	6.64038	2.27005e-07	0.000170772	7.03317
cg00008621	-1.00255	2.78683	-6.64026	2.27081e-07	0.000170772	7.03285
cg05580073	-0.934664	2.04789	-6.63928	2.27697e-07	0.000170833	7.03031
cg11316887	0.844565	-2.44856	6.63825	2.28343e-07	0.000170833	7.02764
cg06374185	0.958185	-2.7308	6.6382	2.28372e-07	0.000170833	7.02752
cg24745495	0.547494	-2.68385	6.63647	2.29465e-07	0.000171151	7.02303
cg05486924	-0.727504	1.27904	-6.63625	2.29606e-07	0.000171151	7.02245
cg05187965	0.535386	-1.48127	6.63518	2.30284e-07	0.000171355	7.01968
cg24154340	-1.53471	1.2481	-6.6336	2.31287e-07	0.000171772	7.01558
cg03180302	1.02593	-1.60278	6.63298	2.31686e-07	0.000171772	7.01397
cg07194166	-1.42815	2.14287	-6.63238	2.3207e-07	0.000171772	7.0124
cg07734293	-0.656885	0.781575	-6.63138	2.32708e-07	0.000171772	7.00982
cg05139061	-1.12309	2.97704	-6.63055	2.33244e-07	0.000171772	7.00766
cg06173663	1.73829	-2.67271	6.62984	2.33699e-07	0.000171772	7.00583
cg02907132	0.964274	-1.20388	6.6297	2.33793e-07	0.000171772	7.00545
cg26020069	-1.79342	0.702082	-6.62924	2.3409e-07	0.000171772	7.00425
cg01424562	1.2814	-2.54759	6.62817	2.3478e-07	0.000171893	7.00148
cg27116114	-1.43413	0.775048	-6.62773	2.35067e-07	0.000171893	7.00033
cg02661728	-1.39908	0.695945	-6.62574	2.36357e-07	0.000172324	6.99518
cg08191854	-1.41988	0.534768	-6.62556	2.36474e-07	0.000172324	6.99472
cg03289906	1.03836	-1.96045	6.62475	2.37006e-07	0.000172324	6.9926
cg05517976	1.44787	-1.34578	6.62303	2.38136e-07	0.000172324	6.98812
cg21441211	0.971557	-0.468768	6.62231	2.38608e-07	0.000172324	6.98626
cg18618429	-1.07463	1.44644	-6.62204	2.38782e-07	0.000172324	6.98558
cg12828656	-1.06507	2.1953	-6.62111	2.39397e-07	0.000172324	6.98316
cg04891040	-1.22584	1.80353	-6.61905	2.40762e-07	0.000172324	6.97781
cg26076724	-1.56994	4.18991	-6.61844	2.41171e-07	0.000172324	6.97621
cg26963146	-0.839808	3.43114	-6.61794	2.41501e-07	0.000172324	6.97492
cg23817336	-0.90292	3.03198	-6.61515	2.43365e-07	0.000172324	6.96769
cg14906909	0.998184	-2.24189	6.61366	2.44372e-07	0.000172324	6.9638
cg05239310	-1.07574	-0.95422	-6.61219	2.45361e-07	0.000172324	6.96
cg10466548	-1.91454	-0.342192	-6.61199	2.45502e-07	0.000172324	6.95946
cg14972228	-0.949454	2.07137	-6.61175	2.45664e-07	0.000172324	6.95884
cg19074198	1.40384	0.144953	6.61158	2.45776e-07	0.000172324	6.95841
cg16392942	-0.963928	1.05444	-6.61151	2.45825e-07	0.000172324	6.95822
cg01081168	1.88905	-1.39068	6.61127	2.4599e-07	0.000172324	6.95759
cg23032598	1.16762	-0.797664	6.60977	2.47007e-07	0.000172324	6.95371
cg27516100	-0.502801	2.38905	-6.60953	2.47173e-07	0.000172324	6.95307
cg18655522	-0.710014	2.47347	-6.60879	2.47679e-07	0.000172324	6.95115
cg09467433	-0.965238	2.00477	-6.60873	2.47715e-07	0.000172324	6.95101
cg16863617	-0.697394	-2.17081	-6.60759	2.48501e-07	0.000172324	6.94803
cg07104417	-1.03531	3.47098	-6.60715	2.48801e-07	0.000172324	6.9469
cg08554554	-2.22119	1.1788	-6.60652	2.49231e-07	0.000172324	6.94527
cg02909446	1.29741	-2.45693	6.60517	2.50162e-07	0.000172324	6.94176
cg07205203	-0.941736	2.78452	-6.60509	2.50219e-07	0.000172324	6.94155
cg04245294	0.478143	3.23853	6.605	2.50282e-07	0.000172324	6.94131
cg21435684	-2.54633	0.154309	-6.60435	2.50728e-07	0.000172324	6.93963
cg01792117	-0.860034	2.44528	-6.60406	2.5093e-07	0.000172324	6.93888
cg24190223	-0.81234	2.37208	-6.60401	2.50968e-07	0.000172324	6.93873
cg24243879	-1.58158	0.713874	-6.60283	2.51788e-07	0.000172324	6.93566
cg24933157	1.17665	-1.8699	6.60224	2.52193e-07	0.000172324	6.93415
cg04609912	-0.791234	3.418	-6.60211	2.52289e-07	0.000172324	6.93379
cg19951006	-1.72082	0.0518784	-6.60121	2.52913e-07	0.000172324	6.93147
cg12992827	-1.96475	1.32551	-6.60015	2.53656e-07	0.000172324	6.92871
cg25844590	-0.876162	2.71499	-6.59965	2.54006e-07	0.000172324	6.92741
cg07018857	-0.717763	3.2199	-6.59959	2.54045e-07	0.000172324	6.92727
cg24119607	-1.33093	-0.499376	-6.59909	2.54396e-07	0.000172324	6.92596
cg22033476	0.780189	-1.35011	6.59875	2.54638e-07	0.000172324	6.92507
cg16497945	-1.86405	1.69562	-6.59848	2.54827e-07	0.000172324	6.92437
cg24914185	-1.58934	0.80591	-6.59818	2.55037e-07	0.000172324	6.9236
cg09183124	-2.03492	0.063243	-6.5981	2.55093e-07	0.000172324	6.92339
cg19811118	0.806124	-2.71367	6.59807	2.55113e-07	0.000172324	6.92332
cg19513940	1.07654	-2.87457	6.59697	2.55892e-07	0.000172324	6.92045
cg15871766	-1.23375	0.833923	-6.59678	2.56024e-07	0.000172324	6.91996
cg07069844	-0.849148	-1.72808	-6.59651	2.56214e-07	0.000172324	6.91926
cg05336982	-2.37922	-1.62044	-6.5965	2.56225e-07	0.000172324	6.91922
cg17721879	1.32372	-3.32913	6.59583	2.56696e-07	0.000172324	6.9175
cg21242144	-0.857383	2.11601	-6.59574	2.5676e-07	0.000172324	6.91726
cg13860281	-1.54125	0.874239	-6.5957	2.56789e-07	0.000172324	6.91715
cg04825215	2.02063	-3.43918	6.59566	2.56822e-07	0.000172324	6.91703
cg17113029	-0.945324	-1.3185	-6.5942	2.57854e-07	0.000172333	6.91326
cg12251145	-0.85746	2.66014	-6.59382	2.58129e-07	0.000172333	6.91225
cg02964087	1.02902	-1.23507	6.59369	2.58218e-07	0.000172333	6.91193
cg20835555	-0.932155	2.48659	-6.59335	2.58462e-07	0.000172333	6.91104
cg16702313	0.844232	-1.15505	6.59225	2.59247e-07	0.000172351	6.90819
cg21440776	-0.920818	2.64439	-6.59214	2.59325e-07	0.000172351	6.9079
cg14750066	0.717327	-2.49159	6.59161	2.59711e-07	0.000172351	6.9065
cg02875787	0.616248	-2.53971	6.59103	2.60121e-07	0.000172353	6.90502
cg00452039	0.880133	0.251399	6.59043	2.60558e-07	0.000172373	6.90344
cg12836643	0.879713	-3.60448	6.58867	2.61823e-07	0.000172939	6.89888
cg24501872	0.820122	-3.62275	6.58787	2.62403e-07	0.000173053	6.8968
cg19483007	0.98879	-3.48631	6.58706	2.62992e-07	0.000173172	6.89469
cg03516335	-0.97848	1.78588	-6.58445	2.64894e-07	0.000173435	6.8879
cg04039397	-1.89367	0.515792	-6.58442	2.6492e-07	0.000173435	6.88781
cg26889953	-1.56161	3.7515	-6.58437	2.64957e-07	0.000173435	6.88768
cg24813176	0.857146	-2.68928	6.58358	2.65534e-07	0.000173435	6.88563
cg02859866	0.677316	-1.7984	6.58316	2.65842e-07	0.000173435	6.88454
cg26117398	-0.830337	2.56726	-6.58315	2.6585e-07	0.000173435	6.88451
cg12921411	0.750976	-1.89032	6.58229	2.6648e-07	0.000173524	6.88228
cg09262230	1.09696	-1.61848	6.58185	2.66806e-07	0.000173524	6.88113
cg09424308	0.662767	-2.53068	6.58031	2.67945e-07	0.00017397	6.87712
cg17310882	-1.21112	3.58454	-6.57863	2.6919e-07	0.00017397	6.87276
cg02531439	-1.30959	0.848049	-6.57788	2.69748e-07	0.00017397	6.87081
cg13432682	-1.02826	1.75666	-6.57783	2.69786e-07	0.00017397	6.87068
cg18125073	1.10431	-1.32952	6.57777	2.69831e-07	0.00017397	6.87052
cg25152942	-1.78937	2.30838	-6.57667	2.7065e-07	0.00017397	6.86767
cg02923831	-0.752979	1.63994	-6.57559	2.71456e-07	0.00017397	6.86487
cg12354192	-0.625258	2.09839	-6.5755	2.71529e-07	0.00017397	6.86462
cg10402698	1.37332	-1.44866	6.57514	2.71799e-07	0.00017397	6.86368
cg16729850	1.33379	-2.39813	6.57503	2.71881e-07	0.00017397	6.8634
cg23475474	0.693435	-1.27552	6.57453	2.72255e-07	0.00017397	6.8621
cg16179674	-0.6691	3.03535	-6.57266	2.7367e-07	0.00017397	6.85722
cg05452391	-1.4006	1.35391	-6.57252	2.73771e-07	0.00017397	6.85688
cg24509919	-1.39435	2.75673	-6.57233	2.7392e-07	0.00017397	6.85637
cg13138680	1.04785	1.2551	6.5709	2.75004e-07	0.00017397	6.85265
cg07029411	1.10361	-1.01756	6.57082	2.75065e-07	0.00017397	6.85244
cg05936004	-0.840225	3.59877	-6.57026	2.7549e-07	0.00017397	6.85098
cg26189139	0.771667	-1.93229	6.56981	2.75827e-07	0.00017397	6.84983
cg07810476	-0.56037	2.61401	-6.56977	2.75862e-07	0.00017397	6.84971
cg09841889	-0.818048	1.93909	-6.56958	2.76005e-07	0.00017397	6.84923
cg27503117	0.998011	-0.0312124	6.56916	2.76323e-07	0.00017397	6.84814
cg19286989	-0.994596	3.30414	-6.56889	2.76532e-07	0.00017397	6.84743
cg07126235	-0.906276	-3.22522	-6.56789	2.77299e-07	0.000174093	6.84482
cg27049539	-1.16643	1.21825	-6.56756	2.7755e-07	0.000174093	6.84397
cg04764812	-0.79641	0.522564	-6.56573	2.78962e-07	0.00017472	6.83919
cg26346797	1.0651	2.10265	6.56414	2.80188e-07	0.000175229	6.83507
cg03511957	-0.908522	1.0302	-6.56312	2.80975e-07	0.000175262	6.83243
cg03229061	1.00952	-1.09602	6.5628	2.81224e-07	0.000175262	6.83159
cg02570354	-0.823601	2.76213	-6.56213	2.81746e-07	0.000175262	6.82984
cg11384661	-0.913434	1.27087	-6.56172	2.82067e-07	0.000175262	6.82877
cg26570844	1.85787	0.0697318	6.56129	2.82404e-07	0.000175262	6.82765
cg26312935	0.949452	-2.13824	6.56064	2.82915e-07	0.000175262	6.82595
cg01254505	-1.71532	-2.69629	-6.56035	2.83139e-07	0.000175262	6.8252
cg12213414	-1.4975	1.94581	-6.55893	2.84255e-07	0.000175696	6.8215
cg05429448	-1.19771	1.93614	-6.55732	2.85522e-07	0.000175702	6.81731
cg23385847	0.603233	0.351229	6.55691	2.85845e-07	0.000175702	6.81625
cg01738164	-1.04627	1.43898	-6.55582	2.86706e-07	0.000175702	6.81342
cg04561571	1.02416	-2.70411	6.55532	2.87106e-07	0.000175702	6.8121
cg13919341	0.755282	-1.57344	6.55525	2.87159e-07	0.000175702	6.81193
cg19776793	1.21093	-1.6646	6.55426	2.87942e-07	0.000175702	6.80936
cg23981702	-1.57756	1.45509	-6.55337	2.88657e-07	0.000175702	6.80703
cg07461572	-0.89206	3.52622	-6.55282	2.89097e-07	0.000175702	6.8056
cg07876162	-1.10994	2.80094	-6.55261	2.89267e-07	0.000175702	6.80505
cg06919205	1.50107	0.579142	6.5526	2.8927e-07	0.000175702	6.80504
cg17027476	0.790135	-0.703885	6.55058	2.90891e-07	0.000175702	6.79977
cg03671710	0.626046	-4.0879	6.54912	2.92068e-07	0.000175702	6.79597
cg17501210	-1.4425	0.327985	-6.54907	2.92109e-07	0.000175702	6.79584
cg24389585	1.09652	-0.924869	6.54823	2.92789e-07	0.000175702	6.79365
cg14106046	-2.19036	0.532528	-6.54783	2.93114e-07	0.000175702	6.7926
cg09799980	-0.975718	2.07271	-6.54745	2.93416e-07	0.000175702	6.79164
cg18580265	0.754025	-1.65479	6.54724	2.93588e-07	0.000175702	6.79108
cg05752118	-1.1355	0.617944	-6.54709	2.9371e-07	0.000175702	6.79069
cg03091668	-1.23265	1.49144	-6.54705	2.93746e-07	0.000175702	6.79058
cg03995533	-1.19841	1.40926	-6.54686	2.93903e-07	0.000175702	6.79007
cg02171435	-1.05958	2.88673	-6.54683	2.93921e-07	0.000175702	6.79002
cg27478167	-0.804029	4.1999	-6.54625	2.94392e-07	0.000175702	6.78851
cg19850406	0.734527	-2.56924	6.54513	2.95311e-07	0.000175702	6.78558
cg00764307	-0.74961	0.926725	-6.54505	2.95371e-07	0.000175702	6.78538
cg05656770	0.594873	-1.99022	6.54495	2.95455e-07	0.000175702	6.78512
cg13873263	-1.07876	1.2944	-6.54473	2.95636e-07	0.000175702	6.78454
cg08021945	0.946091	-2.66783	6.54432	2.95974e-07	0.000175702	6.78346
cg24460144	0.527838	-2.41057	6.54354	2.96607e-07	0.000175702	6.78145
cg22193385	-1.1099	-2.56476	-6.54347	2.96667e-07	0.000175702	6.78126
cg16672203	-0.822837	1.28823	-6.54341	2.96714e-07	0.000175702	6.78111
cg13201172	-0.72462	2.93146	-6.54254	2.97429e-07	0.000175823	6.77885
cg17351882	0.785976	-0.292922	6.54161	2.98202e-07	0.000175823	6.7764
cg06596654	0.883449	-1.90717	6.54135	2.98412e-07	0.000175823	6.77574
cg03699566	1.4028	-0.596078	6.54096	2.98732e-07	0.000175823	6.77473
cg21942490	0.63088	-3.51836	6.54058	2.99053e-07	0.000175823	6.77372
cg12741645	-1.57245	0.05843	-6.53972	2.9976e-07	0.000175823	6.7715
cg17104824	-0.889054	3.59646	-6.53947	2.9997e-07	0.000175823	6.77084
cg15871206	-0.978594	5.15371	-6.53914	3.0024e-07	0.000175823	6.76999
cg20700731	-1.07153	-0.732823	-6.53743	3.01666e-07	0.000176414	6.76553
cg24071200	-0.56685	0.151256	-6.5365	3.02445e-07	0.000176625	6.7631
cg09064070	0.886728	-1.58868	6.53583	3.03005e-07	0.000176709	6.76136
cg09307264	0.542501	-2.05023	6.53327	3.05163e-07	0.000177722	6.75468
cg21440365	0.642102	-0.43523	6.53209	3.06161e-07	0.000178059	6.7516
cg11209447	1.13954	-1.76487	6.53084	3.07221e-07	0.000178109	6.74835
cg18006637	-1.7162	1.62917	-6.53066	3.07373e-07	0.000178109	6.74788
cg03744197	-1.11567	1.17565	-6.52946	3.08392e-07	0.000178109	6.74476
cg25499543	-2.04553	0.996942	-6.52927	3.08557e-07	0.000178109	6.74426
cg06551697	-1.2763	2.88937	-6.52926	3.08565e-07	0.000178109	6.74424
cg22084410	-0.643357	0.954492	-6.52872	3.09029e-07	0.000178109	6.74282
cg14399183	-1.21653	0.992899	-6.52814	3.09524e-07	0.000178109	6.74131
cg14857764	0.632178	-3.285	6.52803	3.09612e-07	0.000178109	6.74105
cg25764534	-1.02369	3.39852	-6.52602	3.11345e-07	0.000178863	6.73579
cg16427513	0.912755	-1.65196	6.52449	3.12664e-07	0.000179055	6.73181
cg24449091	-1.0813	0.348642	-6.52411	3.12994e-07	0.000179055	6.73082
cg27391934	-1.22521	1.36447	-6.52408	3.13017e-07	0.000179055	6.73075
cg09141835	-1.22402	2.27615	-6.52367	3.13371e-07	0.000179055	6.72968
cg08586737	1.24244	-2.21588	6.52191	3.14907e-07	0.000179216	6.72508
cg10376161	-1.01189	2.71708	-6.52152	3.15242e-07	0.000179216	6.72408
cg22829164	0.755862	-1.14483	6.52139	3.1536e-07	0.000179216	6.72373
cg08550517	-0.807603	1.41003	-6.52123	3.15501e-07	0.000179216	6.7233
cg02241924	-1.17538	1.68373	-6.52005	3.16528e-07	0.000179216	6.72025
cg19522262	1.44416	0.207551	6.52001	3.16568e-07	0.000179216	6.72013
cg08255724	0.692303	-0.556095	6.51884	3.17591e-07	0.000179216	6.71709
cg05878073	-0.857332	1.22614	-6.51879	3.17637e-07	0.000179216	6.71695
cg25109721	-1.6358	1.05335	-6.51859	3.17814e-07	0.000179216	6.71643
cg17425810	-1.06784	3.08972	-6.51797	3.18357e-07	0.000179216	6.71482
cg17654419	-1.03508	0.741461	-6.51724	3.19007e-07	0.000179216	6.7129
cg19470379	0.845723	-3.02294	6.51691	3.19296e-07	0.000179216	6.71205
cg16429725	-1.033	0.670284	-6.51617	3.1995e-07	0.000179216	6.71012
cg13596370	-1.22071	2.40436	-6.51609	3.20016e-07	0.000179216	6.70993
cg09566131	-0.510728	2.04902	-6.51575	3.20322e-07	0.000179216	6.70902
cg09721144	-1.27228	-0.629047	-6.51563	3.20426e-07	0.000179216	6.70872
cg08271852	-0.826222	1.8955	-6.51453	3.21406e-07	0.000179527	6.70585
cg27050612	-0.853341	-0.699813	-6.51287	3.22883e-07	0.000179967	6.70153
cg11814087	-1.02111	2.66025	-6.51267	3.23065e-07	0.000179967	6.70099
cg18010131	-1.03866	1.68563	-6.5121	3.23577e-07	0.000179967	6.69951
cg08775835	1.41836	-1.50268	6.51174	3.23894e-07	0.000179967	6.69858
cg25468341	-0.957222	2.0944	-6.51092	3.2463e-07	0.000179986	6.69644
cg18066182	-0.669942	3.66467	-6.51076	3.24779e-07	0.000179986	6.69601
cg05694621	-1.02162	2.36572	-6.50947	3.25942e-07	0.000180395	6.69265
cg05437648	1.00046	-1.00334	6.50891	3.2645e-07	0.00018044	6.69118
cg15568628	-1.22412	1.69682	-6.50793	3.27337e-07	0.000180531	6.68862
cg23626733	1.26259	-2.11888	6.50778	3.27468e-07	0.000180531	6.68825
cg15298719	0.727241	-1.50964	6.50561	3.2944e-07	0.000181321	6.68259
cg17819085	-1.03828	-0.550415	-6.50527	3.29757e-07	0.000181321	6.68169
cg01868869	0.951901	-1.4294	6.50333	3.3153e-07	0.000181614	6.67664
cg00315395	1.51106	-0.405831	6.50328	3.31579e-07	0.000181614	6.6765
cg18660987	0.56806	-1.69936	6.50243	3.32353e-07	0.000181614	6.6743
cg13916298	-0.811519	1.43064	-6.50203	3.32726e-07	0.000181614	6.67325
cg11770323	0.883385	-1.48189	6.5019	3.32842e-07	0.000181614	6.67292
cg19739596	-0.799061	2.93817	-6.50188	3.32864e-07	0.000181614	6.67286
cg16187340	0.678958	-2.27731	6.50092	3.33748e-07	0.000181727	6.67036
cg15994604	-1.4895	1.25702	-6.50048	3.34161e-07	0.000181727	6.66919
cg18833140	-1.53178	1.35988	-6.50026	3.34358e-07	0.000181727	6.66864
cg01034813	-0.884755	2.69638	-6.49979	3.34798e-07	0.000181733	6.6674
cg25625514	-0.960025	-0.0980983	-6.49856	3.35943e-07	0.000182106	6.66419
cg01372366	-1.92321	0.87231	-6.49812	3.36347e-07	0.000182106	6.66305
cg07397033	0.845205	-2.44268	6.49723	3.37176e-07	0.000182322	6.66073
cg05402319	-1.18484	0.0753168	-6.49668	3.37694e-07	0.000182369	6.65929
cg10547050	-1.75594	-0.622666	-6.49611	3.38222e-07	0.000182422	6.65782
cg13536265	0.600159	-2.51287	6.49351	3.40671e-07	0.00018335	6.65102
cg13615971	-0.942603	3.21845	-6.49315	3.41009e-07	0.00018335	6.65009
cg19622422	0.656378	-0.832455	6.49253	3.41594e-07	0.00018335	6.64847
cg00087511	-0.639959	1.91764	-6.49237	3.41745e-07	0.00018335	6.64806
cg07737131	1.41358	-0.696024	6.49135	3.42714e-07	0.00018335	6.64539
cg19373199	0.629146	-2.47228	6.49098	3.4307e-07	0.00018335	6.64441
cg11019008	-0.657917	5.03898	-6.4909	3.43147e-07	0.00018335	6.6442
cg20977312	-0.762777	3.38217	-6.49062	3.43407e-07	0.00018335	6.64349
cg25882423	1.38024	-0.392124	6.48995	3.44053e-07	0.000183463	6.64172
cg22697825	0.781962	-2.2176	6.48827	3.45658e-07	0.000183758	6.63734
cg12271487	-1.33236	1.15854	-6.48819	3.45728e-07	0.000183758	6.63714
cg06857116	-1.14558	3.20591	-6.48764	3.46254e-07	0.000183758	6.63571
cg11180921	1.46289	-2.04741	6.4872	3.46683e-07	0.000183758	6.63455
cg06288570	0.895353	-2.01753	6.48709	3.46789e-07	0.000183758	6.63426
cg14861497	1.1636	-0.491688	6.48665	3.47209e-07	0.000183758	6.63312
cg13048911	-1.33583	-2.63332	-6.48558	3.4824e-07	0.000183949	6.63033
cg26140475	-1.62859	-1.47291	-6.48501	3.48789e-07	0.000183949	6.62884
cg18736835	-1.07326	2.17258	-6.48492	3.48874e-07	0.000183949	6.62861
cg11366363	-0.738544	1.93616	-6.48404	3.49729e-07	0.000184116	6.62631
cg21445230	0.722729	-2.7814	6.4837	3.5006e-07	0.000184116	6.62542
cg03202732	0.890839	-1.03664	6.48273	3.51e-07	0.000184246	6.62289
cg23146197	0.782928	-1.65796	6.48216	3.51553e-07	0.000184246	6.62141
cg12071775	-1.42321	1.77435	-6.48113	3.52562e-07	0.000184246	6.61871
cg13727618	1.24538	-1.93979	6.48049	3.53192e-07	0.000184246	6.61703
cg03389720	0.760742	-1.79199	6.48031	3.53359e-07	0.000184246	6.61658
cg12960696	-1.13238	-0.556424	-6.4802	3.53475e-07	0.000184246	6.61627
cg03477052	0.692109	-1.97675	6.47994	3.53725e-07	0.000184246	6.61561
cg10619342	-0.654963	3.55963	-6.47988	3.53789e-07	0.000184246	6.61544
cg04131583	1.27115	-3.78486	6.47755	3.56075e-07	0.000185209	6.60937
cg04379041	-0.648641	2.86526	-6.47663	3.56987e-07	0.000185455	6.60696
cg27113548	-1.08065	4.8959	-6.47402	3.5958e-07	0.00018656	6.60014
cg07969646	0.643985	-1.98968	6.4736	3.59994e-07	0.00018656	6.59906
cg27360567	0.523114	-2.92861	6.47213	3.61467e-07	0.000186785	6.59521
cg15603964	-0.729234	2.27418	-6.47072	3.62881e-07	0.000186785	6.59154
cg01513063	-0.631586	1.57456	-6.4703	3.63302e-07	0.000186785	6.59044
cg14572467	1.4929	-0.332621	6.4699	3.63707e-07	0.000186785	6.58939
cg22798214	0.925522	-2.16559	6.46987	3.63741e-07	0.000186785	6.58931
cg20324165	1.02955	-1.47229	6.46982	3.63786e-07	0.000186785	6.58919
cg19312085	-1.49236	-0.387986	-6.46963	3.63979e-07	0.000186785	6.58869
cg17320698	1.16745	-2.39133	6.46888	3.64737e-07	0.000186785	6.58673
cg03027227	-1.84838	1.56169	-6.46868	3.64945e-07	0.000186785	6.58619
cg10769531	-1.52293	1.52099	-6.46845	3.65179e-07	0.000186785	6.58559
cg04924028	0.695096	0.844162	6.46835	3.65281e-07	0.000186785	6.58533
cg17845266	0.731867	-2.38245	6.46791	3.65726e-07	0.000186786	6.58418
cg09827833	-1.04767	0.295525	-6.46684	3.66806e-07	0.000187112	6.5814
cg12109823	1.52025	-3.31368	6.4639	3.69813e-07	0.00018732	6.57371
cg16069986	-1.0108	1.74281	-6.46328	3.70443e-07	0.00018732	6.57211
cg00872354	0.763589	-2.09597	6.46293	3.70812e-07	0.00018732	6.57117
cg11474701	-0.870401	2.6853	-6.46248	3.71265e-07	0.00018732	6.57002
cg21853021	-1.87699	0.466671	-6.46206	3.71702e-07	0.00018732	6.56891
cg10503655	-1.36233	-1.71991	-6.46138	3.72409e-07	0.00018732	6.56712
cg06254336	1.22679	-1.4359	6.46095	3.72848e-07	0.00018732	6.56601
cg01467882	0.700052	-4.27213	6.46085	3.72952e-07	0.00018732	6.56575
cg03821121	-1.31719	1.97606	-6.46072	3.73085e-07	0.00018732	6.56541
cg20248822	0.876978	-2.01943	6.4606	3.73214e-07	0.00018732	6.56509
cg16439394	-1.0028	2.78471	-6.46018	3.73643e-07	0.00018732	6.564
cg13413719	-1.71632	2.02164	-6.45998	3.73855e-07	0.00018732	6.56347
cg02325250	-1.15695	1.90319	-6.45946	3.74397e-07	0.00018732	6.56211
cg06269559	-0.729236	2.01463	-6.45915	3.7472e-07	0.00018732	6.56129
cg23260578	-0.829116	2.22856	-6.45891	3.74961e-07	0.00018732	6.56069
cg06430220	-0.684284	1.73177	-6.45865	3.75232e-07	0.00018732	6.56001
cg27313012	0.763425	-1.06161	6.45858	3.75307e-07	0.00018732	6.55982
cg03270395	-1.06838	-0.205019	-6.45836	3.75533e-07	0.00018732	6.55925
cg01979352	-1.05387	2.88971	-6.45786	3.76055e-07	0.00018732	6.55794
cg00604112	-1.04667	0.672258	-6.45786	3.76061e-07	0.00018732	6.55793
cg13349035	1.4694	-1.30275	6.45687	3.77094e-07	0.000187478	6.55534
cg08218799	-0.542625	2.2159	-6.45671	3.77263e-07	0.000187478	6.55492
cg00989575	0.905425	-0.988887	6.45538	3.78654e-07	0.000187558	6.55146
cg07835443	-0.85597	2.0471	-6.45481	3.79257e-07	0.000187558	6.54996
cg06768399	-0.841208	1.51979	-6.45415	3.79951e-07	0.000187558	6.54823
cg04752812	0.84886	-2.91941	6.45393	3.80185e-07	0.000187558	6.54765
cg00500989	0.618747	-3.51131	6.45303	3.81127e-07	0.000187558	6.54532
cg06623899	-1.23422	4.74656	-6.453	3.81158e-07	0.000187558	6.54525
cg02158392	-0.87189	3.21127	-6.45291	3.81262e-07	0.000187558	6.54499
cg11360522	-0.97692	1.8816	-6.45259	3.816e-07	0.000187558	6.54415
cg25311764	-1.33623	1.08995	-6.4525	3.81693e-07	0.000187558	6.54392
cg13344587	0.769036	-2.66986	6.45235	3.81855e-07	0.000187558	6.54353
cg27127003	1.44122	0.288031	6.45186	3.82372e-07	0.000187595	6.54225
cg01647204	0.82876	-1.18678	6.45077	3.83528e-07	0.000187769	6.53941
cg21293216	1.25179	-2.09073	6.45043	3.83889e-07	0.000187769	6.53852
cg24996758	0.716472	-2.01169	6.44929	3.85101e-07	0.000187769	6.53555
cg21727223	-1.58171	0.631095	-6.44919	3.85209e-07	0.000187769	6.53529
cg16163382	-1.38692	1.08615	-6.44872	3.85719e-07	0.000187769	6.53404
cg26158133	-1.3726	0.83285	-6.44838	3.86083e-07	0.000187769	6.53315
cg24812103	1.25592	-1.78511	6.44827	3.86192e-07	0.000187769	6.53289
cg00712050	0.578581	-1.16167	6.44809	3.86387e-07	0.000187769	6.53241
cg23900712	-1.62966	1.70018	-6.44778	3.86719e-07	0.000187769	6.5316
cg14724298	-1.42861	2.45603	-6.44647	3.88132e-07	0.000188239	6.52817
cg17932662	-0.62423	3.09396	-6.44604	3.88598e-07	0.00018825	6.52703
cg13067221	-0.832498	0.469645	-6.4442	3.90579e-07	0.000188993	6.52224
cg26149678	-1.05479	0.668602	-6.44327	3.91588e-07	0.000189265	6.51981
cg03372174	-0.803112	0.847922	-6.44181	3.93178e-07	0.000189364	6.516
cg17397607	-0.980215	0.769737	-6.44174	3.9326e-07	0.000189364	6.5158
cg02935298	-0.574837	1.37894	-6.44129	3.93754e-07	0.000189364	6.51462
cg10031651	1.11172	-1.06242	6.44108	3.9398e-07	0.000189364	6.51408
cg11265839	-0.911085	2.7179	-6.44103	3.9403e-07	0.000189364	6.51396
cg09853702	-1.24092	0.119181	-6.43996	3.95204e-07	0.000189713	6.51115
cg25616055	-1.15921	1.80531	-6.43863	3.96662e-07	0.000190097	6.50769
cg02737746	-0.49373	2.07212	-6.43805	3.9731e-07	0.000190097	6.50615
cg05161074	1.22585	-2.01841	6.43801	3.9735e-07	0.000190097	6.50605
cg22077197	-0.912219	2.47986	-6.43741	3.98012e-07	0.000190167	6.50448
cg18914962	-1.67945	1.7354	-6.43681	3.98678e-07	0.000190167	6.50291
cg03131556	-0.81801	0.972951	-6.43627	3.99278e-07	0.000190167	6.50149
cg16873863	-1.61714	1.15427	-6.43625	3.99293e-07	0.000190167	6.50146
cg02037573	-0.793154	2.4764	-6.43478	4.00926e-07	0.00019073	6.49761
cg23843705	-1.00558	0.422343	-6.43177	4.0429e-07	0.000191894	6.48974
cg08411435	0.579581	-2.43491	6.43092	4.05252e-07	0.000191894	6.4875
cg11587957	0.680739	-0.114725	6.43077	4.05413e-07	0.000191894	6.48713
cg10897459	1.00944	-1.83424	6.43066	4.0554e-07	0.000191894	6.48683
cg11821200	1.18906	-2.32483	6.42981	4.06499e-07	0.000191894	6.48461
cg13306335	0.84952	-0.888833	6.42941	4.06955e-07	0.000191894	6.48355
cg08476055	-1.02263	1.14263	-6.42939	4.06971e-07	0.000191894	6.48351
cg06764665	-0.511096	3.55023	-6.42937	4.06999e-07	0.000191894	6.48345
cg01493678	0.959055	-2.50047	6.42822	4.08294e-07	0.000192291	6.48045
cg13327134	0.643066	-2.24694	6.42699	4.09695e-07	0.000192736	6.47723
cg26695784	1.02416	1.11412	6.42627	4.10517e-07	0.000192857	6.47534
cg11341610	-1.4009	-0.70383	-6.42517	4.11768e-07	0.000192857	6.47247
cg21100932	-1.07868	2.84461	-6.42489	4.1209e-07	0.000192857	6.47173
cg00287773	-1.19788	1.66243	-6.42426	4.12809e-07	0.000192857	6.47009
cg01496136	-1.01524	1.84207	-6.42409	4.13007e-07	0.000192857	6.46964
cg15345769	0.871229	-1.80135	6.42398	4.13128e-07	0.000192857	6.46936
cg24439334	1.13457	-1.39034	6.42397	4.1314e-07	0.000192857	6.46934
cg27222368	1.11073	0.269291	6.42342	4.13774e-07	0.000192857	6.46789
cg10022155	1.34225	-1.31764	6.42296	4.14307e-07	0.000192857	6.46668
cg05578673	1.35594	-0.107336	6.42278	4.14506e-07	0.000192857	6.46623
cg25377796	-1.19085	3.156	-6.42192	4.15499e-07	0.000193106	6.46397
cg11521079	1.27649	-3.74592	6.41999	4.17735e-07	0.000193933	6.45891
cg12046048	-0.660079	2.09659	-6.41949	4.18316e-07	0.000193979	6.45761
cg10319474	-0.728102	3.18394	-6.41911	4.1875e-07	0.000193979	6.45663
cg00539347	-2.26046	-2.16805	-6.41804	4.19998e-07	0.000194023	6.45383
cg07554053	-0.879012	1.85099	-6.41794	4.20117e-07	0.000194023	6.45356
cg09598437	-1.03259	1.34762	-6.41785	4.20221e-07	0.000194023	6.45333
cg23534245	0.897412	-2.40091	6.41736	4.20797e-07	0.000194077	6.45203
cg17231677	0.829244	-2.77133	6.41696	4.21263e-07	0.000194081	6.45099
cg16312514	-1.44393	3.39974	-6.41506	4.23487e-07	0.000194893	6.44603
cg22164891	-1.92622	-0.811296	-6.41373	4.25058e-07	0.000195292	6.44254
cg10324640	1.57312	-0.37471	6.41328	4.25586e-07	0.000195292	6.44137
cg06596943	0.992984	-1.4102	6.41245	4.26577e-07	0.000195292	6.43918
cg13509702	-0.532733	2.73228	-6.41224	4.26823e-07	0.000195292	6.43864
cg15496336	1.34994	0.915919	6.41191	4.27207e-07	0.000195292	6.43779
cg02246928	-1.1128	1.24705	-6.41166	4.27514e-07	0.000195292	6.43711
cg15820574	1.33011	-3.83572	6.41097	4.28331e-07	0.000195292	6.43531
cg08229360	0.708747	-2.85582	6.41084	4.28485e-07	0.000195292	6.43497
cg17765387	-1.07039	0.567511	-6.41059	4.28777e-07	0.000195292	6.43433
cg05779148	1.17846	-4.72361	6.40997	4.29527e-07	0.000195292	6.43269
cg04496895	1.13348	-1.29137	6.40927	4.30362e-07	0.000195292	6.43086
cg26596307	-0.835427	-0.980816	-6.40874	4.30996e-07	0.000195292	6.42947
cg17466131	-0.665845	3.46302	-6.40861	4.31144e-07	0.000195292	6.42914
cg24482350	1.20562	-0.523495	6.40841	4.31391e-07	0.000195292	6.4286
cg01360119	0.707098	-3.6061	6.40825	4.31575e-07	0.000195292	6.4282
cg02773086	-1.26633	2.56004	-6.40808	4.31784e-07	0.000195292	6.42775
cg01463828	1.02715	-0.545763	6.40715	4.32893e-07	0.000195292	6.42533
cg21778987	-2.7445	-0.357826	-6.40709	4.32973e-07	0.000195292	6.42516
cg05847519	-0.74275	1.76732	-6.40609	4.34172e-07	0.000195292	6.42255
cg02647929	-1.16835	2.79748	-6.40601	4.34271e-07	0.000195292	6.42234
cg20381985	0.736524	-3.54616	6.40533	4.35099e-07	0.000195292	6.42054
cg18858331	0.580073	-1.41969	6.40421	4.36449e-07	0.000195292	6.41762
cg05462339	-0.989594	-0.0160839	-6.40321	4.37665e-07	0.000195292	6.415
cg21921474	0.838173	-1.91474	6.40287	4.38078e-07	0.000195292	6.41411
cg12127282	-0.924759	2.90825	-6.40284	4.38116e-07	0.000195292	6.41403
cg04586622	1.1047	-1.35808	6.40277	4.38203e-07	0.000195292	6.41384
cg14815361	1.16012	-2.7998	6.40274	4.38229e-07	0.000195292	6.41379
cg00883689	-1.4211	3.12242	-6.40203	4.39102e-07	0.000195292	6.41191
cg05711036	-1.48572	4.73201	-6.40183	4.39345e-07	0.000195292	6.41139
cg05941652	0.968138	0.905701	6.40167	4.39542e-07	0.000195292	6.41097
cg01889284	1.69947	0.351219	6.40122	4.40095e-07	0.000195292	6.40978
cg26942829	-1.82322	1.84894	-6.40101	4.40345e-07	0.000195292	6.40925
cg25344194	0.68668	-1.62553	6.4008	4.40607e-07	0.000195292	6.40869
cg21738443	0.836975	-2.16509	6.40061	4.40838e-07	0.000195292	6.40819
cg22492099	-0.909444	-1.29405	-6.4	4.41587e-07	0.000195292	6.40659
cg25427871	-2.29365	2.24549	-6.39982	4.41804e-07	0.000195292	6.40613
cg21646392	-1.38512	0.589546	-6.39961	4.42062e-07	0.000195292	6.40558
cg01565584	-1.71136	1.81667	-6.39946	4.4225e-07	0.000195292	6.40518
cg12629796	1.28948	-2.9812	6.39902	4.42788e-07	0.000195292	6.40403
cg10698920	0.720871	-2.32991	6.39901	4.42803e-07	0.000195292	6.404
cg09744759	0.622136	-2.17259	6.3983	4.43673e-07	0.000195424	6.40215
cg08016257	-0.824746	-1.22379	-6.39697	4.45317e-07	0.000195424	6.39867
cg03815147	0.520355	-0.615038	6.3962	4.46267e-07	0.000195424	6.39666
cg07111834	-1.38967	1.35497	-6.39537	4.47301e-07	0.000195424	6.39448
cg26876242	-0.717236	2.76808	-6.39527	4.47424e-07	0.000195424	6.39422
cg01864836	0.806994	-1.37002	6.39387	4.49168e-07	0.000195424	6.39055
cg23641267	1.31546	0.511952	6.39363	4.49476e-07	0.000195424	6.38991
cg07007205	0.778947	-2.8701	6.39336	4.49809e-07	0.000195424	6.38921
cg13654085	-0.6943	1.87026	-6.39327	4.49916e-07	0.000195424	6.38898
cg10064525	-1.02668	1.67391	-6.39274	4.50581e-07	0.000195424	6.38759
cg24874254	0.927568	-2.80141	6.39245	4.50946e-07	0.000195424	6.38683
cg18135683	-0.680885	2.10351	-6.39239	4.51022e-07	0.000195424	6.38667
cg13923669	1.07405	-1.08166	6.39216	4.51306e-07	0.000195424	6.38608
cg21007971	1.15238	0.063233	6.39197	4.51546e-07	0.000195424	6.38558
cg19865727	1.25058	-1.17377	6.39171	4.51877e-07	0.000195424	6.38488
cg00221494	0.762195	-3.0931	6.39155	4.52073e-07	0.000195424	6.38448
cg20820259	1.24088	-1.76591	6.39063	4.53232e-07	0.000195424	6.38206
cg16043523	0.823312	-0.340715	6.38982	4.5426e-07	0.000195424	6.37993
cg06659338	-0.799968	2.26792	-6.38886	4.55471e-07	0.000195424	6.37742
cg27209729	-0.974597	1.46011	-6.38847	4.5596e-07	0.000195424	6.37641
cg05368966	-1.03236	0.456723	-6.38814	4.56381e-07	0.000195424	6.37554
cg11554249	1.29413	-0.995864	6.38804	4.56501e-07	0.000195424	6.37529
cg07338464	1.20031	-1.90842	6.3877	4.56942e-07	0.000195424	6.37438
cg03192897	-1.74994	1.23888	-6.38735	4.57384e-07	0.000195424	6.37347
cg08062273	0.898688	-1.72527	6.38722	4.57547e-07	0.000195424	6.37313
cg18042043	1.05555	-2.32965	6.38711	4.57695e-07	0.000195424	6.37283
cg25384157	0.703288	-2.94706	6.38704	4.57776e-07	0.000195424	6.37266
cg07737503	-1.15306	0.327368	-6.38694	4.57907e-07	0.000195424	6.37239
cg11706729	-1.55701	-1.08703	-6.38656	4.58386e-07	0.000195424	6.37141
cg22066894	-1.35534	2.21364	-6.38614	4.58931e-07	0.000195424	6.37029
cg20664247	0.828878	-1.37069	6.386	4.591e-07	0.000195424	6.36994
cg19960114	0.921344	-3.13375	6.38576	4.59405e-07	0.000195424	6.36931
cg07884764	-2.4239	1.63955	-6.3854	4.59869e-07	0.000195424	6.36836
cg24704510	-0.932184	0.255639	-6.38515	4.60184e-07	0.000195424	6.36772
cg26230275	1.28786	-2.42562	6.38513	4.60215e-07	0.000195424	6.36766
cg09025071	-1.17546	3.46476	-6.38468	4.60788e-07	0.000195424	6.36648
cg06513247	0.889408	-3.19925	6.38448	4.61045e-07	0.000195424	6.36596
cg08944940	-1.31696	3.11183	-6.3842	4.614e-07	0.000195424	6.36523
cg13541073	-0.869561	2.19448	-6.38418	4.61428e-07	0.000195424	6.36517
cg10512020	1.60471	0.680322	6.38408	4.61565e-07	0.000195424	6.36489
cg27068297	0.989971	-2.12268	6.38321	4.62684e-07	0.000195519	6.36261
cg17903590	0.889521	-3.28178	6.38318	4.62714e-07	0.000195519	6.36255
cg22047295	-2.07355	0.721385	-6.3821	4.64111e-07	0.000195549	6.35971
cg05435212	-2.01226	1.06897	-6.38138	4.65038e-07	0.000195549	6.35783
cg23174662	-2.18428	1.1108	-6.3812	4.65266e-07	0.000195549	6.35737
cg19053046	1.27242	-1.73473	6.38109	4.6541e-07	0.000195549	6.35708
cg23100626	0.676313	-1.80183	6.38105	4.65462e-07	0.000195549	6.35697
cg02852327	0.548725	-3.30833	6.38096	4.65585e-07	0.000195549	6.35672
cg04505972	-1.36358	1.93525	-6.38024	4.66517e-07	0.000195549	6.35484
cg17322774	0.790061	-1.36796	6.38003	4.66787e-07	0.000195549	6.35429
cg11409510	1.31332	-0.899017	6.37973	4.67181e-07	0.000195549	6.3535
cg09599062	-0.838541	2.52444	-6.37869	4.68533e-07	0.000195549	6.35077
cg17338544	-0.576927	2.07497	-6.37812	4.69277e-07	0.000195549	6.34928
cg15030789	-0.908154	2.15089	-6.37808	4.69324e-07	0.000195549	6.34918
cg21215337	1.53485	-0.54877	6.37757	4.69993e-07	0.000195549	6.34784
cg08550523	-1.3525	2.87869	-6.37727	4.70387e-07	0.000195549	6.34705
cg20824977	-1.34571	0.858522	-6.37676	4.7105e-07	0.000195549	6.34572
cg05847233	1.83728	1.65059	6.37667	4.71169e-07	0.000195549	6.34548
cg23365482	0.391463	-3.43132	6.37615	4.71852e-07	0.000195549	6.34412
cg24438354	-1.60325	0.446194	-6.37608	4.71945e-07	0.000195549	6.34394
cg01512155	0.685258	-3.78803	6.37563	4.72526e-07	0.000195549	6.34277
cg14439774	1.01263	-2.11072	6.37563	4.72531e-07	0.000195549	6.34277
cg03363863	0.926365	-0.900255	6.37551	4.72695e-07	0.000195549	6.34244
cg03490148	-0.642111	0.49892	-6.37515	4.7316e-07	0.000195549	6.34151
cg12344107	-0.909769	1.39428	-6.37496	4.73408e-07	0.000195549	6.34102
cg10965178	-1.19596	4.18979	-6.37442	4.7413e-07	0.000195568	6.33958
cg07349663	-0.71303	3.20158	-6.37367	4.75115e-07	0.000195568	6.33763
cg04682905	-0.84597	3.00093	-6.37285	4.76195e-07	0.000195568	6.33549
cg16186435	-1.32322	1.603	-6.37265	4.76464e-07	0.000195568	6.33495
cg13590228	1.37206	-1.248	6.37251	4.76651e-07	0.000195568	6.33458
cg03078551	-1.9351	-2.58616	-6.37184	4.77538e-07	0.000195568	6.33283
cg12966875	-1.13559	0.530807	-6.3716	4.7786e-07	0.000195568	6.3322
cg01311222	-1.15633	1.91777	-6.37145	4.78056e-07	0.000195568	6.33181
cg07282058	0.588414	-3.08377	6.37122	4.78356e-07	0.000195568	6.33122
cg18033092	-0.69269	3.37637	-6.37114	4.78474e-07	0.000195568	6.33099
cg23110422	1.10098	-1.96416	6.37109	4.78534e-07	0.000195568	6.33087
cg17242490	0.853418	-0.597251	6.37033	4.79553e-07	0.000195687	6.32886
cg03290748	1.32098	0.11229	6.36998	4.80021e-07	0.000195687	6.32794
cg00767581	-0.777862	2.09845	-6.36983	4.80213e-07	0.000195687	6.32757
cg26575105	-0.63227	3.85596	-6.36632	4.8492e-07	0.00019731	6.31837
cg14143304	-0.957996	2.46941	-6.36602	4.85331e-07	0.00019731	6.31757
cg24511008	-1.33748	2.2477	-6.36573	4.85716e-07	0.00019731	6.31683
cg19003304	0.658552	-2.67999	6.36527	4.86339e-07	0.00019731	6.31562
cg18231184	-0.826331	-0.288886	-6.36506	4.86629e-07	0.00019731	6.31506
cg14200470	0.943519	-1.71966	6.36479	4.8699e-07	0.00019731	6.31436
cg07854457	-0.741782	-0.0580123	-6.36423	4.87757e-07	0.000197432	6.31287
cg13503476	0.794809	-2.66892	6.36219	4.90523e-07	0.000198302	6.30754
cg19405484	-1.58758	1.45629	-6.36169	4.91216e-07	0.000198302	6.30621
cg05754058	-0.82772	3.22172	-6.36161	4.91313e-07	0.000198302	6.30603
cg01084740	0.847792	-2.28248	6.3598	4.93805e-07	0.000198965	6.30126
cg15168577	-0.924262	1.83693	-6.35973	4.93896e-07	0.000198965	6.30109
cg17088180	1.80116	1.02951	6.3593	4.94486e-07	0.000199014	6.29996
cg08165960	-1.22146	3.69041	-6.35863	4.95406e-07	0.000199016	6.29821
cg06002952	-1.48613	1.32873	-6.35825	4.95933e-07	0.000199016	6.29721
cg01816748	0.986501	-1.3931	6.35792	4.9639e-07	0.000199016	6.29634
cg16201273	1.22355	-0.0104219	6.35778	4.96587e-07	0.000199016	6.29596
cg21490635	1.0191	-2.56167	6.35759	4.96842e-07	0.000199016	6.29548
cg10377510	-1.77544	-0.911914	-6.35702	4.9764e-07	0.000199147	6.29397
cg22894805	-0.743137	2.68456	-6.35656	4.98273e-07	0.000199212	6.29277
cg22460896	-1.21874	2.413	-6.35522	5.00134e-07	0.00019945	6.28926
cg01054140	0.836969	-2.20119	6.35504	5.00382e-07	0.00019945	6.28879
cg10512278	-0.756901	2.25449	-6.35495	5.00506e-07	0.00019945	6.28856
cg23878494	0.866031	-1.63817	6.35478	5.00751e-07	0.00019945	6.28809
cg04205715	-1.44742	3.30213	-6.35419	5.01567e-07	0.000199509	6.28656
cg07022048	-1.11109	1.05247	-6.35399	5.01842e-07	0.000199509	6.28604
cg23679492	-0.798188	3.2202	-6.35362	5.02361e-07	0.000199528	6.28507
cg19730379	-1.17584	0.574707	-6.35299	5.03239e-07	0.000199556	6.28342
cg04682580	1.24712	0.8619	6.35277	5.03558e-07	0.000199556	6.28283
cg21330896	-1.67296	2.10498	-6.35256	5.03845e-07	0.000199556	6.28229
cg24435939	-0.759356	1.53763	-6.35093	5.06135e-07	0.000199923	6.27801
cg00512563	-0.912042	1.94707	-6.35074	5.06411e-07	0.000199923	6.2775
cg19242851	-1.57806	3.27074	-6.35059	5.06618e-07	0.000199923	6.27711
cg10665891	-0.647173	3.94906	-6.34983	5.07694e-07	0.000199923	6.27511
cg08077807	-1.5286	2.63435	-6.3498	5.07737e-07	0.000199923	6.27503
cg09934381	1.0289	-2.58413	6.34837	5.09752e-07	0.000199923	6.2713
cg27609217	-1.00868	1.33508	-6.34803	5.10238e-07	0.000199923	6.2704
cg09880291	1.21005	-0.734354	6.34791	5.1041e-07	0.000199923	6.27009
cg20175702	-2.73844	0.551186	-6.34761	5.10838e-07	0.000199923	6.2693
cg06226150	0.582318	-1.86037	6.34734	5.11221e-07	0.000199923	6.26859
cg26280998	0.787939	-0.25255	6.34718	5.11444e-07	0.000199923	6.26818
cg07917150	1.40795	-2.29229	6.34704	5.11647e-07	0.000199923	6.2678
cg11934832	-1.38769	1.88381	-6.3468	5.11992e-07	0.000199923	6.26717
cg13266292	0.801225	-2.76112	6.34676	5.12042e-07	0.000199923	6.26708
cg04895233	0.952808	-1.75888	6.34665	5.12196e-07	0.000199923	6.26679
cg03990905	0.810309	-1.61362	6.34624	5.12789e-07	0.000199923	6.2657
cg01715745	-0.90403	2.12438	-6.34607	5.13025e-07	0.000199923	6.26527
cg03837106	1.20446	-1.34717	6.3459	5.13272e-07	0.000199923	6.26481
cg17262810	-2.04645	0.26759	-6.3451	5.14417e-07	0.000200039	6.26271
cg07048516	-0.783338	2.38144	-6.34493	5.14656e-07	0.000200039	6.26228
cg09516200	-1.34979	1.31443	-6.3447	5.14988e-07	0.000200039	6.26167
cg23109530	-1.97579	0.180371	-6.34357	5.16617e-07	0.000200185	6.25869
cg07124366	0.99542	-1.31931	6.34337	5.16898e-07	0.000200185	6.25818
cg01223400	0.891685	-1.75692	6.34308	5.17323e-07	0.000200185	6.2574
cg00809969	1.26569	-1.3234	6.34287	5.17621e-07	0.000200185	6.25686
cg15419073	0.836656	-2.00288	6.34263	5.1797e-07	0.000200185	6.25623
cg05533539	-0.796609	2.73556	-6.34247	5.182e-07	0.000200185	6.25581
cg21735668	0.986416	-1.26094	6.34155	5.19531e-07	0.000200246	6.25339
cg18173184	-1.15885	0.909189	-6.34125	5.19955e-07	0.000200246	6.25262
cg16834726	-0.962755	3.23599	-6.34121	5.20022e-07	0.000200246	6.2525
cg07052041	-0.922426	-0.402776	-6.34105	5.2025e-07	0.000200246	6.25209
cg03080336	-1.10278	2.91021	-6.34018	5.21503e-07	0.000200446	6.24982
cg20375836	0.968332	-0.600547	6.33982	5.22035e-07	0.000200446	6.24886
cg17943663	0.547439	-2.3925	6.33968	5.22236e-07	0.000200446	6.24849
cg11968318	-0.666153	3.23724	-6.33936	5.22706e-07	0.000200446	6.24765
cg10996039	1.26703	-1.17215	6.33906	5.23136e-07	0.000200446	6.24687
cg22718139	1.79834	0.0248453	6.33793	5.24791e-07	0.000200784	6.24389
cg26879644	1.01872	-1.47753	6.33744	5.25503e-07	0.000200784	6.24261
cg10784110	0.645286	-1.60986	6.3373	5.25703e-07	0.000200784	6.24226
cg27379240	0.86554	-2.07233	6.33568	5.28076e-07	0.000200784	6.23801
cg27543214	-1.94124	0.297638	-6.33503	5.29033e-07	0.000200784	6.2363
cg14956327	-0.74717	0.320611	-6.33482	5.2935e-07	0.000200784	6.23574
cg23480341	-1.24983	-1.43469	-6.33463	5.29628e-07	0.000200784	6.23525
cg02253701	0.638222	-3.41051	6.3342	5.30265e-07	0.000200784	6.23411
cg10472651	-1.1252	1.7497	-6.334	5.30565e-07	0.000200784	6.23358
cg15422708	1.10068	-0.143549	6.33371	5.30993e-07	0.000200784	6.23282
cg08730245	-0.665705	2.85846	-6.33368	5.31032e-07	0.000200784	6.23275
cg04088945	-0.777036	1.78373	-6.33336	5.31497e-07	0.000200784	6.23192
cg08272268	0.871608	-1.65096	6.33316	5.31804e-07	0.000200784	6.23138
cg23309512	1.12234	1.29109	6.33301	5.3202e-07	0.000200784	6.231
cg07424295	0.487473	-3.03698	6.33281	5.32318e-07	0.000200784	6.23047
cg17855045	-0.873085	1.64885	-6.33268	5.32509e-07	0.000200784	6.23013
cg25252197	1.42146	-1.32507	6.33253	5.32729e-07	0.000200784	6.22974
cg18556976	-0.879164	2.30192	-6.33248	5.32808e-07	0.000200784	6.2296
cg21446772	-1.12794	0.868685	-6.33233	5.33028e-07	0.000200784	6.22921
cg18137450	0.7706	-2.38839	6.33177	5.33861e-07	0.000200919	6.22774
cg21067023	0.852604	-1.26642	6.33134	5.34497e-07	0.000200979	6.22662
cg03290131	-1.40857	-1.22839	-6.3309	5.35154e-07	0.000201048	6.22546
cg06017212	-0.70852	1.21724	-6.33002	5.36472e-07	0.000201364	6.22314
cg11118778	1.33787	-1.33305	6.32834	5.38984e-07	0.000202058	6.21874
cg25843346	0.422003	-2.44291	6.32812	5.39318e-07	0.000202058	6.21815
cg10194884	-0.661399	1.32061	-6.32727	5.40586e-07	0.000202058	6.21594
cg22365240	0.765666	-2.67603	6.32718	5.40731e-07	0.000202058	6.21569
cg13439730	1.01162	-1.45357	6.32699	5.41017e-07	0.000202058	6.21519
cg12609829	-1.16664	2.4405	-6.32688	5.41182e-07	0.000202058	6.2149
cg17143606	0.752519	0.548469	6.32567	5.43014e-07	0.000202491	6.21171
cg16129800	-0.72921	0.308221	-6.32535	5.43494e-07	0.000202491	6.21088
cg20654074	0.72112	-3.53037	6.32516	5.43777e-07	0.000202491	6.21039
cg24727339	1.24264	-0.597986	6.3237	5.45987e-07	0.000203135	6.20657
cg03905718	-1.05942	1.43769	-6.32106	5.50017e-07	0.00020425	6.19963
cg03626208	-1.01775	2.86175	-6.32104	5.50052e-07	0.00020425	6.19958
cg26036432	0.744025	-0.052155	6.3206	5.5073e-07	0.00020425	6.19841
cg11771602	-1.30313	2.77807	-6.32048	5.50913e-07	0.00020425	6.1981
cg02055353	0.881286	-1.74435	6.31987	5.51848e-07	0.000204411	6.1965
cg01302136	1.1436	-2.42343	6.31928	5.52753e-07	0.000204411	6.19496
cg17466510	-0.883746	2.98881	-6.31925	5.52796e-07	0.000204411	6.19488
cg22957691	-2.14554	1.78627	-6.3187	5.53654e-07	0.000204464	6.19342
cg17864091	-1.3663	3.07456	-6.31853	5.53905e-07	0.000204464	6.19299
cg15134506	0.882769	-2.68641	6.31749	5.55526e-07	0.000204711	6.19024
cg15857470	-1.91895	0.485185	-6.31714	5.56065e-07	0.000204711	6.18932
cg12086464	-1.81161	1.08361	-6.31668	5.56776e-07	0.000204711	6.18812
cg21498471	0.808299	-2.82732	6.31664	5.56834e-07	0.000204711	6.18802
cg11363527	-1.3047	-0.196971	-6.31654	5.56993e-07	0.000204711	6.18775
cg17472428	-1.0553	0.901293	-6.31622	5.57489e-07	0.000204716	6.18691
cg07834396	-1.42393	1.43373	-6.31586	5.58045e-07	0.000204743	6.18597
cg02433979	-1.44425	2.81318	-6.31493	5.59494e-07	0.000204779	6.18353
cg24786986	1.22705	-1.86641	6.31465	5.59929e-07	0.000204779	6.1828
cg05872387	1.32458	-1.24838	6.31459	5.60023e-07	0.000204779	6.18264
cg05414754	0.942446	-2.94641	6.31455	5.60079e-07	0.000204779	6.18254
cg23679992	0.64968	-0.728083	6.31393	5.6106e-07	0.000204961	6.18089
cg16179589	1.24432	-0.238816	6.3121	5.6393e-07	0.000205712	6.17608
cg15153141	-1.44562	1.68193	-6.31199	5.64089e-07	0.000205712	6.17582
cg00262054	-0.678319	2.09715	-6.31155	5.64786e-07	0.000205789	6.17465
cg06096805	0.905413	-2.19604	6.31055	5.6636e-07	0.000206023	6.17203
cg13220123	-0.533503	2.40861	-6.31053	5.664e-07	0.000206023	6.17196
cg01176028	-1.31585	1.17183	-6.30994	5.67318e-07	0.000206179	6.17044
cg17834632	0.94265	-1.95176	6.30887	5.6902e-07	0.00020662	6.16761
cg18287066	-0.756363	-0.374626	-6.3084	5.69763e-07	0.000206713	6.16638
cg10404009	1.09829	-1.87412	6.30777	5.70766e-07	0.000206858	6.16472
cg12855851	-1.18472	2.55387	-6.30721	5.71653e-07	0.000206858	6.16326
cg21011616	-1.00243	2.47347	-6.30702	5.71956e-07	0.000206858	6.16276
cg12597558	-1.43124	3.73722	-6.30692	5.72118e-07	0.000206858	6.16249
cg00950718	-2.035	-0.197918	-6.30623	5.73218e-07	0.000207079	6.16068
cg12871285	1.11018	-2.15875	6.30592	5.73718e-07	0.000207083	6.15986
cg13476123	0.955463	-0.293703	6.3054	5.74551e-07	0.000207123	6.15849
cg04737759	-1.08316	1.91496	-6.30524	5.74807e-07	0.000207123	6.15807
cg16409562	-0.82201	3.62778	-6.30487	5.754e-07	0.000207161	6.1571
cg13625026	-1.30111	1.06035	-6.30455	5.75904e-07	0.000207166	6.15627
cg25508319	-2.4431	-0.944345	-6.30391	5.76945e-07	0.000207364	6.15457
cg00812761	-0.915196	2.06795	-6.30326	5.77989e-07	0.00020741	6.15287
cg01851672	1.03467	-1.97565	6.30322	5.78052e-07	0.00020741	6.15276
cg13304638	-0.760349	2.55893	-6.3022	5.7969e-07	0.000207821	6.1501
cg26130864	-1.45824	2.16803	-6.30094	5.81727e-07	0.000208361	6.14679
cg03524147	-0.935593	1.85067	-6.30062	5.82249e-07	0.000208361	6.14594
cg10460657	-0.945793	1.89489	-6.30017	5.82987e-07	0.000208361	6.14475
cg22111167	-1.01792	1.39182	-6.30006	5.83164e-07	0.000208361	6.14446
cg13395373	-1.33381	1.91154	-6.29937	5.84276e-07	0.000208582	6.14267
cg17868307	1.9526	-0.769443	6.29857	5.85592e-07	0.000208757	6.14055
cg15878685	1.28469	-1.17887	6.29847	5.8575e-07	0.000208757	6.14029
cg10657141	0.570915	-2.38531	6.29789	5.86693e-07	0.000208883	6.13878
cg16534399	-1.45584	0.68879	-6.29765	5.87092e-07	0.000208883	6.13813
cg25266533	-1.30088	2.86398	-6.29714	5.87917e-07	0.000208956	6.13681
cg15988887	-1.23876	1.31778	-6.29692	5.88283e-07	0.000208956	6.13622
cg08164191	-1.28432	1.38212	-6.29611	5.8961e-07	0.000209252	6.1341
cg03920999	-1.01052	1.64881	-6.29537	5.90836e-07	0.000209511	6.13214
cg07420416	-0.627324	1.51716	-6.29507	5.91329e-07	0.000209511	6.13135
cg03125341	-1.51221	0.0915294	-6.29476	5.91829e-07	0.000209513	6.13056
cg00708789	-1.92018	1.38873	-6.29409	5.9294e-07	0.00020973	6.12879
cg12410310	-0.774909	2.67777	-6.29337	5.94127e-07	0.000209895	6.1269
cg26577320	0.900534	-1.25564	6.29263	5.95356e-07	0.000209895	6.12495
cg24556382	-1.85154	1.24959	-6.29249	5.95601e-07	0.000209895	6.12457
cg22441882	0.897457	-2.37848	6.29235	5.95828e-07	0.000209895	6.12421
cg02491003	1.01591	-1.53008	6.29231	5.95884e-07	0.000209895	6.12412
cg07870074	-1.26777	0.523984	-6.29167	5.96954e-07	0.000209901	6.12243
cg20811236	-1.09931	2.50361	-6.29166	5.96981e-07	0.000209901	6.12238
cg16973527	-1.99157	0.545524	-6.29141	5.97389e-07	0.000209901	6.12174
cg08621168	-1.04509	2.16604	-6.29103	5.98018e-07	0.000209948	6.12075
cg19291696	-1.80769	0.954006	-6.29039	5.99081e-07	0.000210147	6.11907
cg02085786	1.13148	0.540461	6.28778	6.03456e-07	0.000211449	6.11221
cg12727398	0.439077	-3.31054	6.28702	6.04738e-07	0.000211449	6.11021
cg25020678	-1.09929	2.25394	-6.28668	6.05319e-07	0.000211449	6.10931
cg16551670	-1.33476	1.18836	-6.2866	6.05456e-07	0.000211449	6.10909
cg21880328	0.627983	-2.31721	6.28636	6.05852e-07	0.000211449	6.10848
cg05309989	-1.48258	-2.09898	-6.28632	6.05933e-07	0.000211449	6.10835
cg23470914	0.813053	-0.577254	6.28567	6.07032e-07	0.000211449	6.10664
cg06521145	0.960974	-2.09163	6.28546	6.07374e-07	0.000211449	6.10611
cg09445448	0.543549	-4.53996	6.28523	6.07769e-07	0.000211449	6.1055
cg08958747	0.761176	-1.70004	6.28513	6.07939e-07	0.000211449	6.10523
cg01610123	-0.973605	1.91876	-6.28488	6.08354e-07	0.000211449	6.10459
cg01214847	-0.874202	2.77739	-6.28463	6.08785e-07	0.000211449	6.10392
cg25031476	-0.781294	2.75802	-6.28423	6.09469e-07	0.000211513	6.10286
cg09379497	-0.657495	3.77018	-6.28241	6.12564e-07	0.000211911	6.09809
cg23696864	-1.38072	1.09472	-6.28199	6.13286e-07	0.000211911	6.09698
cg23411013	-1.14757	1.09835	-6.28192	6.13412e-07	0.000211911	6.09678
cg04955246	0.893026	-2.03231	6.28164	6.13884e-07	0.000211911	6.09606
cg11361387	0.941847	-1.43192	6.28152	6.14092e-07	0.000211911	6.09574
cg04003952	1.04202	-1.98036	6.28147	6.14171e-07	0.000211911	6.09562
cg18308516	0.60869	-1.56939	6.28146	6.14195e-07	0.000211911	6.09558
cg11950754	-1.44841	2.70408	-6.28101	6.14955e-07	0.000211911	6.09441
cg06207778	-1.20706	0.980089	-6.28092	6.1512e-07	0.000211911	6.09416
cg05908442	-1.277	0.840301	-6.2793	6.17893e-07	0.000212693	6.08992
cg25932290	-0.834051	2.88426	-6.27833	6.19579e-07	0.0002131	6.08735
cg25112848	-1.05217	2.57675	-6.27768	6.20704e-07	0.000213301	6.08564
cg17287605	-0.956839	1.45617	-6.27713	6.21653e-07	0.000213301	6.0842
cg23072383	-1.02737	-2.79224	-6.27605	6.23533e-07	0.000213301	6.08135
cg16801797	-1.14776	0.455996	-6.2756	6.24314e-07	0.000213301	6.08017
cg12027899	1.17487	-0.28253	6.27544	6.24594e-07	0.000213301	6.07975
cg18091275	-0.679344	0.825425	-6.27517	6.25059e-07	0.000213301	6.07905
cg02402565	-0.795409	2.22717	-6.27477	6.25752e-07	0.000213301	6.078
cg12213111	0.643418	-2.37579	6.27427	6.26628e-07	0.000213301	6.07668
cg24046616	1.03763	-1.78251	6.27425	6.26671e-07	0.000213301	6.07662
cg16922340	1.29855	0.439402	6.27417	6.26802e-07	0.000213301	6.07642
cg00390784	1.02515	-1.14945	6.27394	6.27213e-07	0.000213301	6.0758
cg10577511	1.04277	-0.617987	6.27387	6.27327e-07	0.000213301	6.07563
cg11039729	-0.988458	1.43199	-6.27355	6.27881e-07	0.000213301	6.0748
cg09564253	0.558703	-2.75143	6.27329	6.28346e-07	0.000213301	6.0741
cg25314150	0.804449	-2.33663	6.27323	6.2844e-07	0.000213301	6.07396
cg01774027	-1.01989	2.76292	-6.27282	6.29166e-07	0.000213301	6.07287
cg22004069	-0.708321	2.19071	-6.27276	6.29267e-07	0.000213301	6.07272
cg17398595	0.781993	-3.08388	6.27263	6.29504e-07	0.000213301	6.07236
cg05726239	-1.67363	0.194304	-6.27248	6.29766e-07	0.000213301	6.07197
cg10493186	-1.17485	2.18223	-6.27152	6.31457e-07	0.000213301	6.06944
cg17316649	2.09878	-1.61723	6.27108	6.32223e-07	0.000213301	6.0683
cg06936290	-1.9148	-2.77866	-6.27099	6.32386e-07	0.000213301	6.06806
cg02794451	1.07649	-3.83821	6.27099	6.32395e-07	0.000213301	6.06804
cg07893801	1.22906	-2.23452	6.27081	6.327e-07	0.000213301	6.06759
cg17541002	-1.34504	2.8931	-6.27064	6.33003e-07	0.000213301	6.06714
cg19365176	0.91416	-1.70513	6.27039	6.33452e-07	0.000213301	6.06647
cg23332827	0.846642	-1.45926	6.27021	6.33764e-07	0.000213301	6.066
cg06822690	-1.40047	0.524334	-6.26899	6.35931e-07	0.000213803	6.06279
cg06872257	0.828641	-2.37613	6.2688	6.36268e-07	0.000213803	6.06229
cg21837069	-2.25569	-0.348932	-6.26824	6.37264e-07	0.000213889	6.06081
cg02913511	0.840204	-0.660569	6.26808	6.37533e-07	0.000213889	6.06041
cg10094994	-0.952943	1.46508	-6.26772	6.38188e-07	0.000213939	6.05944
cg27123351	0.924077	-1.72065	6.26707	6.39335e-07	0.000214154	6.05775
cg14189116	-1.64898	1.62987	-6.26651	6.40332e-07	0.000214318	6.05628
cg17697835	1.01219	-1.60382	6.26574	6.41711e-07	0.00021461	6.05425
cg04204452	-0.922066	1.93119	-6.26509	6.42882e-07	0.000214832	6.05253
cg06882854	-1.22868	2.27563	-6.264	6.44839e-07	0.000215316	6.04967
cg10589385	0.793412	-0.703574	6.26302	6.46606e-07	0.000215736	6.04709
cg16138690	-1.26947	3.22102	-6.26165	6.49075e-07	0.000216389	6.04349
cg21571658	-2.51178	-0.988213	-6.26047	6.51226e-07	0.000216805	6.04037
cg07384080	-0.66233	1.02559	-6.26017	6.51756e-07	0.000216805	6.03961
cg17352004	1.55602	-0.377706	6.26006	6.51968e-07	0.000216805	6.0393
cg09685096	1.21794	-0.83109	6.25984	6.52371e-07	0.000216805	6.03872
cg13740185	0.711266	-1.57508	6.25913	6.53659e-07	0.000217063	6.03686
cg13293295	-0.942413	-1.68999	-6.25786	6.55978e-07	0.000217662	6.03352
cg20886049	1.27079	-2.00425	6.25633	6.58783e-07	0.000217845	6.02949
cg13410764	-1.09852	0.842007	-6.25623	6.5896e-07	0.000217845	6.02924
cg25918947	1.06571	-0.828168	6.25623	6.58972e-07	0.000217845	6.02922
cg07594831	-0.811719	3.68581	-6.25573	6.59886e-07	0.000217845	6.02792
cg22502492	1.13815	-1.22995	6.25565	6.60028e-07	0.000217845	6.02771
cg01357222	-0.78361	3.08974	-6.25565	6.60028e-07	0.000217845	6.02771
cg18388547	-1.12079	0.515163	-6.2556	6.60129e-07	0.000217845	6.02757
cg25329734	-1.31918	-2.8234	-6.25458	6.62001e-07	0.000218223	6.0249
cg05774699	0.934643	-1.31656	6.25431	6.625e-07	0.000218223	6.02419
cg20427486	-1.5801	1.81871	-6.25401	6.63059e-07	0.000218223	6.02339
cg16814786	-0.884239	2.80639	-6.25365	6.63723e-07	0.000218223	6.02245
cg27123859	-1.32707	0.300788	-6.25336	6.64262e-07	0.000218223	6.02168
cg11043990	0.635274	-1.55902	6.25281	6.65285e-07	0.000218223	6.02023
cg26937038	-1.01754	-0.314426	-6.25277	6.6536e-07	0.000218223	6.02012
cg24412714	0.946227	-2.46319	6.25252	6.65819e-07	0.000218223	6.01947
cg00083659	-1.5134	0.957946	-6.25163	6.67473e-07	0.000218223	6.01713
cg22122098	-1.81562	1.63397	-6.25163	6.6748e-07	0.000218223	6.01712
cg02341559	1.37227	-1.49733	6.25122	6.68237e-07	0.000218223	6.01606
cg10861135	0.722874	-2.11342	6.25073	6.69152e-07	0.000218223	6.01476
cg05463325	0.699451	-1.00968	6.25045	6.69685e-07	0.000218223	6.01401
cg23058998	1.16038	-3.19266	6.2503	6.69964e-07	0.000218223	6.01362
cg19573490	-0.933063	2.73927	-6.2503	6.6997e-07	0.000218223	6.01361
cg00316800	-1.01199	1.58726	-6.24999	6.7055e-07	0.000218223	6.0128
cg14583999	-1.13148	1.95201	-6.24987	6.70771e-07	0.000218223	6.01249
cg21084702	-0.677918	0.0156913	-6.2498	6.709e-07	0.000218223	6.0123
cg10518264	-2.25856	1.41035	-6.24971	6.71069e-07	0.000218223	6.01207
cg17177602	-0.66725	2.37166	-6.24857	6.73204e-07	0.000218749	6.00907
cg02106682	0.680475	-1.13176	6.24732	6.75548e-07	0.000219163	6.00579
cg10586107	-0.698572	1.03187	-6.24707	6.76021e-07	0.000219163	6.00513
cg17772649	-1.17619	3.38034	-6.24693	6.76294e-07	0.000219163	6.00475
cg07886195	1.45107	-1.14798	6.24679	6.76547e-07	0.000219163	6.0044
cg05334416	0.968506	-1.97301	6.24506	6.79832e-07	0.000219753	5.99983
cg23793686	0.878872	-1.44183	6.24414	6.81587e-07	0.000219753	5.9974
cg08391380	-1.45441	2.99262	-6.24402	6.81805e-07	0.000219753	5.9971
cg05501357	0.858947	-0.014174	6.24399	6.81861e-07	0.000219753	5.99702
cg00748718	-0.83847	0.38532	-6.24391	6.82016e-07	0.000219753	5.99681
cg16911720	-1.36006	-0.108669	-6.24371	6.82399e-07	0.000219753	5.99628
cg13241645	-0.884387	2.22908	-6.24338	6.8303e-07	0.000219753	5.9954
cg27160726	-2.23716	0.666956	-6.24315	6.83468e-07	0.000219753	5.9948
cg13582950	1.03548	-1.38411	6.24285	6.84036e-07	0.000219753	5.99402
cg11283860	-0.822235	3.5196	-6.24275	6.84225e-07	0.000219753	5.99376
cg20506037	0.621732	1.5735	6.2427	6.84321e-07	0.000219753	5.99362
cg22460123	-1.07998	-0.659824	-6.24237	6.8495e-07	0.000219753	5.99276
cg17879101	-1.52406	3.47514	-6.24209	6.85483e-07	0.000219753	5.99202
cg05949397	-0.866583	2.5349	-6.24195	6.8576e-07	0.000219753	5.99164
cg09553839	-0.520526	2.04991	-6.24147	6.86677e-07	0.000219753	5.99038
cg12460254	0.554252	-1.83869	6.2413	6.87001e-07	0.000219753	5.98994
cg19584733	1.73165	0.66519	6.2412	6.87192e-07	0.000219753	5.98968
cg15835664	-1.08097	2.72606	-6.23993	6.8963e-07	0.000220126	5.98634
cg05521538	-0.628338	1.77231	-6.2398	6.89878e-07	0.000220126	5.986
cg15348679	1.04221	-1.78099	6.23978	6.89919e-07	0.000220126	5.98594
cg24737324	1.08678	-2.32121	6.23769	6.9396e-07	0.000221143	5.98043
cg01306563	0.85136	-3.02022	6.23709	6.9513e-07	0.000221143	5.97884
cg24126698	-0.89659	2.59167	-6.2366	6.96081e-07	0.000221143	5.97755
cg07685736	1.09655	0.566378	6.23565	6.97914e-07	0.000221143	5.97507
cg13053608	-0.499449	0.819254	-6.23538	6.98455e-07	0.000221143	5.97434
cg02494582	1.06726	-0.465631	6.23536	6.98495e-07	0.000221143	5.97429
cg05201300	-1.21615	1.75899	-6.23533	6.98537e-07	0.000221143	5.97423
cg03022510	-0.81793	2.02227	-6.23497	6.99245e-07	0.000221143	5.97328
cg07664173	0.613989	-3.73682	6.23466	6.99854e-07	0.000221143	5.97246
cg14024579	0.740869	-2.42733	6.2345	7.00162e-07	0.000221143	5.97204
cg19963522	-1.15869	2.44431	-6.23442	7.00318e-07	0.000221143	5.97183
cg03813377	-1.19995	-0.531847	-6.23408	7.00988e-07	0.000221143	5.97093
cg06306791	1.12757	-1.13362	6.23349	7.02149e-07	0.000221143	5.96937
cg05109049	-2.32679	-0.0375495	-6.23326	7.02588e-07	0.000221143	5.96878
cg25702480	-0.653986	2.38808	-6.23288	7.03349e-07	0.000221143	5.96776
cg09679862	-0.678192	2.655	-6.23267	7.03762e-07	0.000221143	5.9672
cg11119596	-0.948146	-1.4058	-6.2326	7.03881e-07	0.000221143	5.96704
cg19132462	-0.967378	0.57423	-6.23251	7.04073e-07	0.000221143	5.96679
cg20614854	0.8204	-2.04407	6.23246	7.04169e-07	0.000221143	5.96666
cg05211189	-0.806273	2.22854	-6.23224	7.046e-07	0.000221143	5.96608
cg17019292	0.789713	-3.11585	6.23197	7.0512e-07	0.000221143	5.96539
cg05829375	-0.868966	2.82592	-6.23186	7.0534e-07	0.000221143	5.96509
cg03973622	-0.712524	-1.73637	-6.23183	7.05408e-07	0.000221143	5.965
cg24851818	0.643366	-1.29543	6.23171	7.05642e-07	0.000221143	5.96469
cg21954370	-1.49088	0.557602	-6.23127	7.06501e-07	0.000221249	5.96354
cg13287553	0.78098	-3.52031	6.23086	7.0732e-07	0.000221342	5.96245
cg00459997	0.609324	-2.00109	6.22964	7.09737e-07	0.00022186	5.95923
cg26159090	0.619226	-1.6461	6.22934	7.10316e-07	0.00022186	5.95846
cg01465596	1.44866	-0.0590185	6.2292	7.10597e-07	0.00022186	5.95809
cg12393623	0.62009	-1.17024	6.22883	7.11342e-07	0.00022186	5.9571
cg24414282	0.794189	-0.81167	6.2287	7.11596e-07	0.00022186	5.95676
cg24593832	1.00709	-2.46766	6.22837	7.12258e-07	0.000221903	5.95589
cg10635061	0.967224	-2.38013	6.22621	7.16568e-07	0.000222476	5.9502
cg19306640	1.10455	-2.46076	6.22618	7.16622e-07	0.000222476	5.95012
cg03780653	0.837773	-1.77382	6.22605	7.16883e-07	0.000222476	5.94978
cg21614638	-2.27624	0.880313	-6.22602	7.16951e-07	0.000222476	5.94969
cg14099540	0.840787	-1.90263	6.22587	7.17242e-07	0.000222476	5.94931
cg18651578	-0.946303	3.64412	-6.22586	7.17252e-07	0.000222476	5.94929
cg07227049	-1.19485	2.20346	-6.22553	7.17933e-07	0.000222524	5.9484
cg10099601	-1.02464	0.888713	-6.22504	7.18911e-07	0.000222665	5.94712
cg22472023	0.746929	-3.17576	6.22367	7.21658e-07	0.000223193	5.94352
cg11098259	-1.05259	2.97395	-6.22367	7.21672e-07	0.000223193	5.9435
cg10643489	0.728087	-2.36773	6.22293	7.23156e-07	0.000223285	5.94156
cg22215508	1.04767	-2.12347	6.2228	7.23414e-07	0.000223285	5.94123
cg14329026	-0.995948	2.39969	-6.22273	7.23552e-07	0.000223285	5.94105
cg07068735	-2.90844	0.744509	-6.22241	7.24213e-07	0.000223327	5.94019
cg01287376	0.803304	-1.21885	6.2221	7.24825e-07	0.000223341	5.93939
cg07161848	0.977524	-0.574261	6.22186	7.25316e-07	0.000223341	5.93875
cg14714629	-1.04641	2.69532	-6.22109	7.26887e-07	0.000223523	5.93671
cg09801828	1.39662	-0.198363	6.22105	7.26962e-07	0.000223523	5.93661
cg01467417	-1.53213	1.97619	-6.22071	7.27661e-07	0.000223576	5.93571
cg24591861	-1.01592	2.28503	-6.2193	7.30531e-07	0.000224295	5.93199
cg21111500	0.767303	-3.58065	6.2187	7.31755e-07	0.000224418	5.93041
cg22386073	1.03569	-1.46692	6.21858	7.31993e-07	0.000224418	5.93011
cg14218447	1.14563	-1.89455	6.21804	7.33106e-07	0.000224474	5.92867
cg10296973	-0.864455	1.20911	-6.21779	7.33603e-07	0.000224474	5.92804
cg00933763	1.33614	-1.34749	6.21749	7.3422e-07	0.000224474	5.92724
cg13718185	-1.40724	2.70522	-6.21715	7.34925e-07	0.000224474	5.92634
cg04710179	-0.444566	0.982158	-6.21699	7.35243e-07	0.000224474	5.92593
cg00510437	-1.01538	2.06111	-6.21687	7.35501e-07	0.000224474	5.9256
cg23942508	0.674532	-1.76547	6.21657	7.36123e-07	0.000224474	5.9248
cg21218183	-1.12627	1.75109	-6.21642	7.36416e-07	0.000224474	5.92442
cg23454797	1.0989	-1.33832	6.21612	7.37033e-07	0.0002245	5.92364
cg21796167	0.385527	-3.80506	6.21504	7.3926e-07	0.000225017	5.92079
cg14125013	-0.60525	1.2976	-6.21451	7.4037e-07	0.000225193	5.91937
cg21853989	0.901923	0.348774	6.21366	7.4213e-07	0.000225566	5.91713
cg21168902	-1.14625	0.397966	-6.21287	7.4376e-07	0.000225673	5.91506
cg21155609	-1.05543	3.59991	-6.21273	7.44046e-07	0.000225673	5.9147
cg12216518	0.873127	-1.74456	6.21272	7.44082e-07	0.000225673	5.91466
cg06965300	-1.47561	3.41967	-6.2122	7.4515e-07	0.000225808	5.9133
cg13470735	0.539331	-1.53868	6.2112	7.47247e-07	0.000225808	5.91065
cg08800893	-1.75849	-0.3058	-6.21119	7.4725e-07	0.000225808	5.91065
cg25513924	1.09513	-1.53558	6.21105	7.47544e-07	0.000225808	5.91028
cg25607383	0.65799	-1.53265	6.211	7.47664e-07	0.000225808	5.91013
cg24948743	-1.39566	3.72294	-6.21077	7.48141e-07	0.000225808	5.90952
cg24728949	-0.935173	1.79916	-6.2106	7.48497e-07	0.000225808	5.90908
cg04608829	1.14277	-2.17238	6.21046	7.48794e-07	0.000225808	5.9087
cg22509422	-1.56361	1.42805	-6.21003	7.49693e-07	0.000225871	5.90757
cg12866859	0.907506	-1.42125	6.20969	7.5039e-07	0.000225871	5.90669
cg26959257	0.794598	-2.76055	6.20959	7.50603e-07	0.000225871	5.90643
cg06482830	1.02615	-1.4065	6.20895	7.51951e-07	0.000226098	5.90473
cg07120889	-1.45321	-0.923985	-6.20836	7.53185e-07	0.000226098	5.90319
cg09071896	-0.882721	0.941803	-6.20801	7.53927e-07	0.000226098	5.90226
cg16696923	-1.12056	2.39333	-6.208	7.5394e-07	0.000226098	5.90224
cg22801561	-1.09019	1.71182	-6.2078	7.54363e-07	0.000226098	5.90171
cg14255824	-1.3399	2.80565	-6.20766	7.5467e-07	0.000226098	5.90133
cg19550904	-0.963907	1.33211	-6.20746	7.55094e-07	0.000226098	5.9008
cg18536118	-1.00339	2.72855	-6.20716	7.55726e-07	0.000226127	5.90001
cg00859280	0.592756	-3.02465	6.2068	7.56484e-07	0.000226155	5.89906
cg26644395	0.989556	-2.1389	6.20626	7.57616e-07	0.000226155	5.89765
cg18862566	0.670995	-2.14095	6.2061	7.57952e-07	0.000226155	5.89723
cg17278447	0.779711	-1.61901	6.20587	7.58441e-07	0.000226155	5.89663
cg14057303	0.872088	-1.951	6.20552	7.5919e-07	0.000226155	5.8957
cg14620221	-0.77296	2.35843	-6.20541	7.59432e-07	0.000226155	5.8954
cg14992144	-1.33409	2.37825	-6.20535	7.59558e-07	0.000226155	5.89524
cg03069736	-0.851325	1.9368	-6.20343	7.63633e-07	0.000227209	5.89019
cg06392753	-1.12073	1.83232	-6.2031	7.64338e-07	0.000227259	5.88932
cg24174557	-1.04701	-1.72355	-6.20268	7.65239e-07	0.000227367	5.88821
cg22909901	-0.563558	2.946	-6.20241	7.65824e-07	0.000227381	5.88749
cg22424108	0.76551	-3.83922	6.20188	7.66951e-07	0.000227423	5.8861
cg20359042	1.07066	-1.01961	6.20178	7.67172e-07	0.000227423	5.88583
cg26873338	1.03272	-0.256638	6.20159	7.67578e-07	0.000227423	5.88533
cg02000808	1.28963	-1.89438	6.20117	7.68478e-07	0.000227427	5.88423
cg25769566	0.681671	-1.05516	6.20108	7.68666e-07	0.000227427	5.88399
cg17515110	1.40984	-2.30243	6.1995	7.72071e-07	0.000228275	5.87983
cg00715999	-1.70414	3.61628	-6.19833	7.74606e-07	0.000228626	5.87673
cg03541903	1.46594	0.143454	6.1983	7.7467e-07	0.000228626	5.87665
cg27221193	1.4775	-1.0862	6.19814	7.75017e-07	0.000228626	5.87623
cg17131262	0.736012	-2.05137	6.19779	7.75761e-07	0.000228626	5.87533
cg07504977	1.30111	-2.66292	6.1977	7.75959e-07	0.000228626	5.87509
cg13155823	1.26249	-1.1981	6.19728	7.7687e-07	0.000228736	5.87398
cg22476504	1.57682	-1.56069	6.19665	7.78231e-07	0.000228837	5.87233
cg09331409	-1.08231	-1.90731	-6.19648	7.78604e-07	0.000228837	5.87188
cg20426713	1.29195	-1.56026	6.19638	7.78834e-07	0.000228837	5.8716
cg12517576	-0.783564	1.44115	-6.19598	7.79707e-07	0.000228934	5.87054
cg23257934	-1.82663	2.5158	-6.19532	7.81148e-07	0.00022896	5.8688
cg18842353	1.09861	-3.29969	6.19525	7.81301e-07	0.00022896	5.86861
cg11645306	0.917201	-1.3476	6.1948	7.82266e-07	0.00022896	5.86745
cg10113526	-1.62462	1.22819	-6.19458	7.82752e-07	0.00022896	5.86686
cg17966192	-1.95196	-0.689066	-6.19443	7.83092e-07	0.00022896	5.86645
cg26188685	-0.969161	1.67077	-6.19419	7.83617e-07	0.00022896	5.86582
cg13668339	0.925045	-2.17329	6.19407	7.8388e-07	0.00022896	5.86551
cg05807444	0.49652	-0.856047	6.19299	7.86237e-07	0.00022896	5.86267
cg24160066	0.773262	-1.81296	6.19283	7.86595e-07	0.00022896	5.86224
cg24750513	-0.921675	3.70766	-6.19271	7.86855e-07	0.00022896	5.86193
cg04055238	-0.974025	2.13454	-6.19264	7.87018e-07	0.00022896	5.86174
cg25613180	-0.940709	2.09272	-6.19242	7.87497e-07	0.00022896	5.86116
cg00201196	-0.565209	3.46019	-6.19228	7.87802e-07	0.00022896	5.8608
cg12426344	0.630094	-2.83828	6.19227	7.87818e-07	0.00022896	5.86078
cg07481097	-1.13922	1.15242	-6.19202	7.88381e-07	0.00022896	5.8601
cg23622047	-1.51545	1.54219	-6.19189	7.88657e-07	0.00022896	5.85977
cg26402660	1.24803	-1.94656	6.19174	7.88988e-07	0.00022896	5.85938
cg08810464	0.94216	-1.60572	6.19143	7.89669e-07	0.000229001	5.85856
cg01452189	1.57783	0.118126	6.1909	7.90857e-07	0.000229188	5.85715
cg10223061	0.869624	-0.183591	6.18972	7.93469e-07	0.000229658	5.85404
cg06422467	-1.74752	0.449902	-6.18957	7.93783e-07	0.000229658	5.85366
cg24212268	0.668906	-2.05295	6.18943	7.94104e-07	0.000229658	5.85328
cg06142351	-1.06053	0.15906	-6.18812	7.97017e-07	0.00022973	5.84983
cg00204512	0.746908	-2.30776	6.18796	7.97373e-07	0.00022973	5.84941
cg20281375	-1.20044	1.63775	-6.18791	7.97484e-07	0.00022973	5.84927
cg02463022	-0.934632	2.50273	-6.18781	7.97708e-07	0.00022973	5.84901
cg21543859	0.788347	-3.19884	6.18745	7.98518e-07	0.00022973	5.84805
cg03610280	-1.86159	1.23798	-6.18737	7.98689e-07	0.00022973	5.84785
cg07447769	-1.41172	0.320662	-6.18718	7.99104e-07	0.00022973	5.84736
cg17146738	1.45344	-3.31422	6.18707	7.99351e-07	0.00022973	5.84707
cg13261938	0.691212	-0.612131	6.18691	7.99727e-07	0.00022973	5.84663
cg08901339	0.823562	-2.20712	6.18688	7.99779e-07	0.00022973	5.84656
cg09343092	1.09984	-1.01331	6.1862	8.01314e-07	0.000229994	5.84475
cg19061690	-1.06768	-1.13873	-6.18599	8.01785e-07	0.000229994	5.8442
cg16481332	-0.933268	2.18695	-6.18548	8.02916e-07	0.000230153	5.84287
cg19614454	1.21642	-0.369823	6.18525	8.03426e-07	0.000230153	5.84227
cg09114833	-0.577826	2.69561	-6.18489	8.0424e-07	0.00023023	5.84132
cg18869709	-1.32943	5.01265	-6.18442	8.05293e-07	0.000230376	5.84008
cg08928408	-1.38078	1.65935	-6.18346	8.07468e-07	0.000230777	5.83754
cg01983454	1.1933	-0.603877	6.18332	8.07787e-07	0.000230777	5.83716
cg01483139	-1.21009	2.53093	-6.18207	8.10611e-07	0.000231198	5.83387
cg03184368	0.918831	1.02033	6.182	8.10765e-07	0.000231198	5.83369
cg07254421	-1.21415	2.16847	-6.18161	8.1166e-07	0.000231198	5.83265
cg25307665	1.60847	-2.98062	6.18151	8.11884e-07	0.000231198	5.83239
cg03873220	-0.785891	2.50208	-6.18146	8.1199e-07	0.000231198	5.83227
cg14418857	-1.40506	1.28983	-6.18082	8.13448e-07	0.000231432	5.83058
cg24944328	1.20959	-2.49361	6.18057	8.14006e-07	0.000231432	5.82993
cg01888395	1.47763	-3.01241	6.18038	8.14451e-07	0.000231432	5.82941
cg02324432	-0.777387	2.8072	-6.17992	8.15505e-07	0.000231576	5.82819
cg26575057	0.985412	-2.93137	6.17959	8.16245e-07	0.000231631	5.82734
cg05785753	-0.756257	2.6795	-6.17878	8.18091e-07	0.000231824	5.82521
cg11201401	0.561155	-1.14493	6.17877	8.18134e-07	0.000231824	5.82516
cg25391198	1.44044	-0.562761	6.17858	8.18567e-07	0.000231824	5.82466
cg26932623	1.02982	-1.24332	6.17794	8.20024e-07	0.000231972	5.82298
cg21911930	-1.28069	2.27861	-6.17787	8.20186e-07	0.000231972	5.82279
cg17519280	0.635237	-3.33415	6.17747	8.21096e-07	0.000232074	5.82175
cg13521941	1.0105	-1.55635	6.1771	8.21959e-07	0.000232163	5.82076
cg17601658	-0.756962	-2.91424	-6.17678	8.22689e-07	0.000232214	5.81992
cg04857881	1.10426	-1.71151	6.17638	8.23598e-07	0.000232316	5.81888
cg13585930	-2.11387	-0.0207607	-6.17569	8.25206e-07	0.000232615	5.81704
cg21640865	-0.917113	2.48291	-6.1748	8.27266e-07	0.00023277	5.81469
cg00068038	-1.75372	-1.6633	-6.17474	8.274e-07	0.00023277	5.81453
cg06291107	-0.519102	2.22989	-6.17473	8.27406e-07	0.00023277	5.81453
cg27304729	0.737653	-1.99268	6.17357	8.30103e-07	0.000233155	5.81146
cg19668315	-0.833628	1.62308	-6.17322	8.30917e-07	0.000233155	5.81053
cg10057264	-0.810524	-0.826182	-6.17263	8.32283e-07	0.000233155	5.80898
cg07945618	1.25943	-1.89452	6.17259	8.32377e-07	0.000233155	5.80887
cg17566541	-1.02389	2.69402	-6.17253	8.32531e-07	0.000233155	5.8087
cg23971987	-0.846202	2.8863	-6.17242	8.32789e-07	0.000233155	5.80841
cg25962015	-0.648333	2.44187	-6.17193	8.33912e-07	0.000233155	5.80714
cg02710485	1.14216	-0.325648	6.17163	8.34621e-07	0.000233155	5.80633
cg24735489	-0.741185	1.91348	-6.17161	8.34678e-07	0.000233155	5.80627
cg16791134	0.971639	-1.56374	6.17142	8.35119e-07	0.000233155	5.80577
cg15075241	-1.22198	2.09594	-6.17141	8.35138e-07	0.000233155	5.80575
cg19196335	1.11616	-0.671158	6.1713	8.35384e-07	0.000233155	5.80547
cg16924045	1.7431	-0.591812	6.17053	8.3718e-07	0.000233364	5.80345
cg21565914	1.02289	-2.42094	6.17047	8.37334e-07	0.000233364	5.80327
cg06126421	-1.55679	1.87311	-6.16992	8.3861e-07	0.000233364	5.80184
cg23682913	-1.01654	2.70013	-6.16985	8.38786e-07	0.000233364	5.80164
cg09232805	-1.45157	0.033207	-6.16981	8.38886e-07	0.000233364	5.80153
cg23145794	-2.04351	-0.473649	-6.16917	8.40383e-07	0.000233627	5.79984
cg04194947	-0.749469	4.28692	-6.16855	8.41841e-07	0.000233725	5.79821
cg15131282	-0.973035	0.443346	-6.16838	8.42241e-07	0.000233725	5.79776
cg25853622	-0.978088	2.89062	-6.16805	8.4301e-07	0.000233725	5.7969
cg19701577	1.24305	-0.996535	6.16805	8.43021e-07	0.000233725	5.79689
cg22704788	1.21819	-1.88398	6.16785	8.43499e-07	0.000233725	5.79635
cg09889350	-0.784336	2.37225	-6.16715	8.45132e-07	0.000233937	5.79453
cg09556515	1.6624	-2.24947	6.16705	8.45367e-07	0.000233937	5.79426
cg14590369	-1.50074	2.97277	-6.16665	8.46329e-07	0.00023405	5.79319
cg19512969	-1.19769	1.472	-6.16521	8.49738e-07	0.000234839	5.7894
cg19805238	-0.802796	3.10014	-6.16421	8.52122e-07	0.000235345	5.78676
cg10159630	-1.27411	2.11046	-6.1637	8.5334e-07	0.000235399	5.78541
cg06811571	1.12628	-0.228578	6.16357	8.53644e-07	0.000235399	5.78507
cg10393875	0.97571	-1.19929	6.16343	8.53986e-07	0.000235399	5.78469
cg14799008	-0.975191	1.45031	-6.16192	8.57602e-07	0.000235856	5.78071
cg13396738	0.712062	-3.20221	6.16183	8.57805e-07	0.000235856	5.78048
cg07824483	-0.647784	3.16989	-6.16175	8.58007e-07	0.000235856	5.78026
cg07329251	-1.0226	0.679388	-6.16171	8.58096e-07	0.000235856	5.78016
cg04605532	-0.882639	2.0555	-6.16128	8.59131e-07	0.000235856	5.77903
cg18862210	-0.801766	1.15518	-6.16125	8.59212e-07	0.000235856	5.77894
cg02872914	-0.765317	2.84338	-6.16111	8.59542e-07	0.000235856	5.77858
cg27125177	0.817238	-1.3472	6.16074	8.60435e-07	0.000235948	5.7776
cg00168191	1.33968	-1.15274	6.16006	8.62067e-07	0.000236177	5.77581
cg26257634	-1.12343	2.02753	-6.15985	8.62579e-07	0.000236177	5.77525
cg06266582	1.03872	-1.04354	6.15879	8.65145e-07	0.000236177	5.77245
cg16709734	0.931444	-2.96755	6.15858	8.65636e-07	0.000236177	5.77191
cg11950982	0.75382	-0.460157	6.1585	8.65828e-07	0.000236177	5.7717
cg02457750	0.988089	-3.49853	6.15814	8.66718e-07	0.000236177	5.77073
cg24159436	-1.30063	4.00078	-6.15807	8.66881e-07	0.000236177	5.77055
cg10938046	-1.07439	2.76708	-6.15796	8.67154e-07	0.000236177	5.77026
cg04406863	0.869296	-2.78425	6.15768	8.67835e-07	0.000236177	5.76952
cg19910648	0.693713	-2.49022	6.15767	8.6785e-07	0.000236177	5.7695
cg17756143	0.745498	-0.038529	6.15767	8.67856e-07	0.000236177	5.76949
cg23603036	0.762191	-2.45245	6.15762	8.67964e-07	0.000236177	5.76938
cg09322534	-0.739465	2.896	-6.15724	8.68883e-07	0.000236222	5.76838
cg05110389	-1.52893	2.40966	-6.1571	8.69246e-07	0.000236222	5.76798
cg25015613	1.13685	-1.47252	6.15668	8.70255e-07	0.00023626	5.76689
cg09777042	1.13347	1.01876	6.15615	8.71538e-07	0.00023626	5.7655
cg03720100	-1.12358	-0.753817	-6.15565	8.72764e-07	0.00023626	5.76417
cg21975834	1.1519	-1.61916	6.15565	8.72775e-07	0.00023626	5.76416
cg05308819	-0.704897	0.802015	-6.15561	8.72868e-07	0.00023626	5.76406
cg01349856	0.517367	-4.04276	6.15548	8.73191e-07	0.00023626	5.76371
cg22896917	-0.695375	1.55429	-6.15544	8.73293e-07	0.00023626	5.7636
cg14005217	0.551802	-1.70247	6.15474	8.74986e-07	0.000236433	5.76177
cg14035521	0.43793	-2.86259	6.1545	8.75572e-07	0.000236433	5.76114
cg24112628	-0.953673	3.01509	-6.15449	8.75608e-07	0.000236433	5.7611
cg13613815	0.963684	-0.291256	6.15424	8.76212e-07	0.000236445	5.76045
cg03238216	-0.894478	1.82828	-6.15382	8.77252e-07	0.000236575	5.75933
cg17194270	-0.701999	1.08455	-6.15311	8.78985e-07	0.000236854	5.75747
cg14833933	-0.862254	1.17638	-6.15294	8.79406e-07	0.000236854	5.75702
cg17430228	-1.011	2.02142	-6.1526	8.80254e-07	0.000236932	5.75611
cg18875357	-1.02316	2.28776	-6.15151	8.82928e-07	0.000237501	5.75325
cg05934592	0.7475	-2.93105	6.15113	8.83887e-07	0.000237608	5.75222
cg15719339	0.665992	-1.75791	6.15036	8.85781e-07	0.000237966	5.7502
cg04599946	-1.98184	0.514457	-6.14987	8.86997e-07	0.000238013	5.74891
cg16312968	-1.23964	2.69229	-6.14984	8.87081e-07	0.000238013	5.74882
cg14701867	-1.35793	-1.22273	-6.14822	8.91097e-07	0.000238907	5.74456
cg13001878	0.912405	-1.86051	6.14784	8.92043e-07	0.000238907	5.74356
cg24004483	-1.14187	2.76408	-6.14782	8.92103e-07	0.000238907	5.74349
cg11938718	-1.11716	0.790011	-6.14749	8.92926e-07	0.000238976	5.74262
cg18477949	0.733168	-1.35482	6.14693	8.94331e-07	0.000239194	5.74114
cg14585967	-1.44271	1.58345	-6.14671	8.94871e-07	0.000239194	5.74057
cg01196858	-0.980719	2.93121	-6.14636	8.95739e-07	0.0002392	5.73966
cg01448863	-0.818622	2.55932	-6.14625	8.96023e-07	0.0002392	5.73936
cg08543327	-1.1035	1.91024	-6.14601	8.9662e-07	0.000239208	5.73873
cg11800608	-1.26888	0.920076	-6.14571	8.9737e-07	0.000239258	5.73794
cg02524236	-1.13893	3.15481	-6.14446	9.00519e-07	0.000239846	5.73463
cg01757124	-1.39733	-0.60907	-6.14439	9.00711e-07	0.000239846	5.73443
cg12938020	-1.03328	1.841	-6.14383	9.02112e-07	0.000239857	5.73297
cg08176258	-1.75496	4.90028	-6.14378	9.02252e-07	0.000239857	5.73282
cg25229172	1.06342	-3.48024	6.1437	9.02453e-07	0.000239857	5.73261
cg02855207	0.9197	-0.946584	6.14299	9.04228e-07	0.000239888	5.73076
cg01677623	0.439497	-0.634032	6.14282	9.04672e-07	0.000239888	5.73029
cg19817165	1.22343	-1.60863	6.14278	9.04765e-07	0.000239888	5.7302
cg08408303	-0.864485	1.09801	-6.14259	9.05262e-07	0.000239888	5.72968
cg02538783	1.01772	-0.743132	6.14253	9.05401e-07	0.000239888	5.72953
cg25053018	0.995203	-1.84797	6.14203	9.06662e-07	0.000240005	5.72822
cg26127662	1.31109	-2.45933	6.14185	9.0712e-07	0.000240005	5.72774
cg10420075	-0.757563	1.03595	-6.14157	9.0783e-07	0.000240005	5.72701
cg14742809	0.868609	-1.7644	6.14146	9.08109e-07	0.000240005	5.72672
cg09113939	0.934598	-1.46718	6.14122	9.0873e-07	0.000240013	5.72607
cg09719269	-0.75866	1.87528	-6.14101	9.09272e-07	0.000240013	5.72551
cg23791626	0.918893	-2.36322	6.1406	9.1031e-07	0.000240137	5.72443
cg16050349	-0.478899	3.9179	-6.14007	9.1165e-07	0.000240273	5.72304
cg13627062	-1.0999	0.551271	-6.13995	9.1196e-07	0.000240273	5.72272
cg21120249	0.931565	-0.812778	6.13956	9.12948e-07	0.000240278	5.7217
cg21475610	0.971255	-1.2547	6.13928	9.13665e-07	0.000240278	5.72096
cg24452821	-1.52856	2.40655	-6.13928	9.13681e-07	0.000240278	5.72094
cg27195914	-1.22086	-1.50066	-6.13893	9.14572e-07	0.000240363	5.72002
cg25331919	-0.96648	2.44534	-6.13863	9.15335e-07	0.000240414	5.71924
cg26572770	1.31708	-0.834924	6.13813	9.16622e-07	0.000240488	5.71791
cg22298548	0.722548	-1.9093	6.13808	9.16755e-07	0.000240488	5.71777
cg26796670	0.677061	-3.94805	6.13723	9.18938e-07	0.00024071	5.71553
cg09871265	1.47418	0.907723	6.137	9.19529e-07	0.00024071	5.71492
cg19697842	1.25683	-0.39444	6.13697	9.1959e-07	0.00024071	5.71486
cg05916545	-1.58985	2.90763	-6.13674	9.20204e-07	0.00024071	5.71423
cg01148127	-0.86665	2.19002	-6.13654	9.2072e-07	0.00024071	5.7137
cg10234693	-0.834228	0.946816	-6.13642	9.21009e-07	0.00024071	5.71341
cg16887070	-1.52857	1.10043	-6.13597	9.22189e-07	0.000240784	5.7122
cg24169486	-1.23775	2.77652	-6.13587	9.22432e-07	0.000240784	5.71195
cg06628679	-0.753978	2.43453	-6.13526	9.24011e-07	0.00024092	5.71034
cg07095530	-1.05769	3.3847	-6.13523	9.2409e-07	0.00024092	5.71025
cg21228760	-0.845751	1.45251	-6.13495	9.24814e-07	0.00024096	5.70952
cg10725227	1.24882	0.84284	6.1342	9.26769e-07	0.000241182	5.70752
cg15384400	-1.05905	1.88127	-6.13418	9.26803e-07	0.000241182	5.70749
cg25051805	0.865477	-1.91104	6.13368	9.281e-07	0.000241371	5.70617
cg07218288	-1.88079	-1.30542	-6.13343	9.28759e-07	0.000241394	5.7055
cg25390165	0.851084	-1.03665	6.13307	9.29696e-07	0.000241489	5.70455
cg12806892	-1.73545	1.30781	-6.13265	9.308e-07	0.000241628	5.70343
cg03981535	0.663641	-1.82353	6.13173	9.33186e-07	0.000241839	5.70101
cg16744996	-1.32415	2.13287	-6.13159	9.33547e-07	0.000241839	5.70065
cg21582325	-1.38952	-1.56494	-6.13139	9.34081e-07	0.000241839	5.70011
cg02532700	-1.4248	0.618737	-6.13126	9.34417e-07	0.000241839	5.69977
cg05072215	-0.596155	2.62177	-6.13107	9.34919e-07	0.000241839	5.69926
cg07086179	-0.773656	3.37236	-6.13097	9.35182e-07	0.000241839	5.699
cg01810926	0.687339	-1.44184	6.13067	9.35963e-07	0.000241839	5.69821
cg17343622	0.703688	-0.716995	6.13059	9.36181e-07	0.000241839	5.69799
cg11902961	-1.36907	2.73317	-6.1301	9.37462e-07	0.000241968	5.6967
cg11280858	0.762988	-1.94658	6.1295	9.39032e-07	0.000241968	5.69512
cg10785340	-0.899219	2.1639	-6.12948	9.39084e-07	0.000241968	5.69507
cg01265860	-1.41483	-0.425314	-6.12904	9.40233e-07	0.000241968	5.69391
cg24784129	1.00072	0.288993	6.12864	9.41293e-07	0.000241968	5.69285
cg04821009	1.3439	-0.729582	6.12841	9.41897e-07	0.000241968	5.69224
cg07984358	0.835273	-2.44157	6.1282	9.42456e-07	0.000241968	5.69168
cg01970716	1.06004	-2.00383	6.12808	9.42777e-07	0.000241968	5.69136
cg13579607	-0.741194	-1.65114	-6.12778	9.4356e-07	0.000241968	5.69058
cg06201219	0.746271	-1.44665	6.12667	9.465e-07	0.000241968	5.68764
cg04390734	0.728099	-0.401506	6.12663	9.466e-07	0.000241968	5.68754
cg22006208	-0.659074	2.1918	-6.12652	9.46893e-07	0.000241968	5.68725
cg11465213	-1.24309	0.171277	-6.12624	9.47638e-07	0.000241968	5.68651
cg08835985	-0.985819	2.29184	-6.12617	9.47838e-07	0.000241968	5.68631
cg10758902	0.930864	0.340794	6.1261	9.48005e-07	0.000241968	5.68614
cg05418947	-1.32621	1.58375	-6.12567	9.49147e-07	0.000241968	5.68501
cg19793809	0.534259	-1.86332	6.12557	9.49421e-07	0.000241968	5.68474
cg07541559	-1.47547	1.44156	-6.12544	9.49755e-07	0.000241968	5.6844
cg07332757	0.748563	-2.46958	6.12532	9.50075e-07	0.000241968	5.68409
cg27250032	-2.1861	2.01985	-6.12506	9.50786e-07	0.000241968	5.68338
cg20363586	0.500183	-0.517093	6.12501	9.50918e-07	0.000241968	5.68325
cg09516349	0.690951	-2.23977	6.12489	9.51218e-07	0.000241968	5.68295
cg19108747	-1.31227	2.55371	-6.12481	9.51454e-07	0.000241968	5.68272
cg02051941	0.748245	-1.8477	6.12404	9.53484e-07	0.000241968	5.68071
cg26433640	1.41212	-1.63316	6.12397	9.53692e-07	0.000241968	5.6805
cg25711558	-1.01026	0.693353	-6.12369	9.54431e-07	0.000241968	5.67977
cg08534147	0.856889	-2.16715	6.12356	9.5478e-07	0.000241968	5.67943
cg07192734	-0.436927	1.37353	-6.12348	9.54992e-07	0.000241968	5.67922
cg10442729	-0.883841	1.42424	-6.12343	9.55134e-07	0.000241968	5.67907
cg19837427	-0.987848	3.52514	-6.12312	9.55949e-07	0.000241968	5.67827
cg04554122	-1.0628	2.76266	-6.12302	9.56222e-07	0.000241968	5.678
cg16624124	1.17543	-1.86234	6.12299	9.56289e-07	0.000241968	5.67793
cg01415842	-0.447357	2.24955	-6.12293	9.56473e-07	0.000241968	5.67775
cg13123009	0.656249	-2.20053	6.12262	9.57281e-07	0.000241968	5.67696
cg03372603	1.48665	0.0762546	6.1226	9.57353e-07	0.000241968	5.67689
cg09767736	-0.697412	0.223571	-6.12249	9.57627e-07	0.000241968	5.67661
cg21461981	1.24035	-1.99715	6.12224	9.58301e-07	0.000241968	5.67595
cg08305378	-1.13537	1.73066	-6.12197	9.59023e-07	0.000241968	5.67524
cg11597902	-0.984635	3.26102	-6.12186	9.59328e-07	0.000241968	5.67494
cg09504612	0.754753	-2.37639	6.12166	9.5988e-07	0.000241968	5.6744
cg15500907	-1.51098	1.31883	-6.12157	9.60114e-07	0.000241968	5.67417
cg24974982	-1.14732	2.15998	-6.12128	9.60879e-07	0.000241972	5.67342
cg10340117	0.78796	-1.20417	6.12091	9.61896e-07	0.000241972	5.67242
cg24921221	-1.22241	-0.394708	-6.1209	9.61906e-07	0.000241972	5.67241
cg23563104	0.41072	-4.36153	6.12071	9.62416e-07	0.000241972	5.67191
cg15240033	-1.26861	2.39953	-6.12035	9.63406e-07	0.000242077	5.67094
cg08331163	-0.676825	1.86683	-6.12012	9.64018e-07	0.000242086	5.67034
cg04919592	-0.747833	2.829	-6.11991	9.64585e-07	0.000242086	5.66978
cg13384816	0.790737	-0.142089	6.11951	9.65656e-07	0.000242101	5.66874
cg16009970	0.848513	-3.11352	6.11931	9.66199e-07	0.000242101	5.66821
cg22098511	0.631842	-3.88564	6.11925	9.66359e-07	0.000242101	5.66805
cg23138413	-1.59266	0.833941	-6.11837	9.68758e-07	0.000242245	5.66571
cg12226948	1.37347	-0.521572	6.11826	9.69037e-07	0.000242245	5.66544
cg07899076	1.21654	-1.7027	6.11825	9.69075e-07	0.000242245	5.6654
cg24483576	0.930691	1.40489	6.11812	9.69438e-07	0.000242245	5.66505
cg06379435	-1.23171	2.27322	-6.11799	9.69793e-07	0.000242245	5.6647
cg01508988	0.703332	-2.74472	6.11762	9.70793e-07	0.000242351	5.66373
cg22161706	-0.700389	3.24808	-6.11694	9.72639e-07	0.000242434	5.66194
cg15983520	0.98967	-0.0812824	6.1168	9.73033e-07	0.000242434	5.66155
cg02434880	1.01406	-0.0690059	6.11669	9.73324e-07	0.000242434	5.66127
cg20712631	1.42139	-1.73307	6.11665	9.73416e-07	0.000242434	5.66118
cg17304531	1.25642	-0.262646	6.11599	9.75242e-07	0.000242737	5.65941
cg22795331	-1.84086	1.50721	-6.11575	9.75891e-07	0.000242737	5.65879
cg03992114	-0.966444	2.26298	-6.11558	9.76351e-07	0.000242737	5.65834
cg16971991	-0.846383	-0.404915	-6.11536	9.76955e-07	0.000242745	5.65776
cg03485674	-0.941975	2.33941	-6.11442	9.79524e-07	0.000243105	5.65528
cg16962115	0.949024	-1.55413	6.11432	9.79789e-07	0.000243105	5.65502
cg18984002	0.902254	0.342771	6.1142	9.80127e-07	0.000243105	5.6547
cg26160218	-1.6121	2.63648	-6.11307	9.83231e-07	0.000243732	5.65172
cg05655806	-1.62705	1.48519	-6.11281	9.83948e-07	0.000243767	5.65103
cg23199907	-0.980425	1.23371	-6.11258	9.84586e-07	0.000243782	5.65042
cg03653573	-1.66481	-0.981601	-6.11237	9.85161e-07	0.000243782	5.64987
cg06898279	-0.728534	3.21638	-6.11154	9.87456e-07	0.000244207	5.64767
cg04895225	-0.718297	-2.00438	-6.11105	9.88824e-07	0.000244347	5.64636
cg24044501	-0.858173	-0.198523	-6.11073	9.89698e-07	0.000244347	5.64553
cg16215084	1.16991	-2.4685	6.11071	9.89754e-07	0.000244347	5.64548
cg11383291	-1.29903	0.451161	-6.11016	9.91291e-07	0.000244542	5.64401
cg13564428	1.3742	-0.754545	6.10971	9.9252e-07	0.000244542	5.64284
cg20050108	1.09149	-0.963274	6.10943	9.93297e-07	0.000244542	5.6421
cg06090684	-0.722032	0.718559	-6.1094	9.93386e-07	0.000244542	5.64202
cg10635645	-0.729822	3.80552	-6.10939	9.9343e-07	0.000244542	5.64198
cg11104712	1.04436	-1.23259	6.10911	9.94195e-07	0.000244573	5.64125
cg13415242	1.29336	0.34669	6.10877	9.95148e-07	0.000244573	5.64035
cg00306893	-1.03901	1.93434	-6.10872	9.95287e-07	0.000244573	5.64021
cg11556164	-0.902696	1.14229	-6.10809	9.9706e-07	0.000244599	5.63854
cg24380059	-1.03749	0.967601	-6.10793	9.97496e-07	0.000244599	5.63812
cg05978306	-1.33249	3.05394	-6.10777	9.97946e-07	0.000244599	5.6377
cg22441000	-0.747822	3.05718	-6.10768	9.98187e-07	0.000244599	5.63747
cg06018514	1.11198	-1.14612	6.10755	9.98565e-07	0.000244599	5.63711
cg14752089	-0.993623	2.3162	-6.10744	9.9886e-07	0.000244599	5.63683
cg19784816	-0.568947	1.27848	-6.10717	9.99625e-07	0.000244645	5.63611
cg02892367	-0.984354	2.04824	-6.10691	1.00035e-06	0.000244681	5.63543
cg06829681	1.1416	-1.28693	6.10578	1.00352e-06	0.000245314	5.63244
cg26408600	0.580189	-2.14349	6.10552	1.00424e-06	0.000245345	5.63177
cg25738326	-1.02391	0.969412	-6.10514	1.00531e-06	0.000245345	5.63076
cg19964641	0.896096	-2.46608	6.10493	1.00591e-06	0.000245345	5.63019
cg06096336	-1.25191	0.927406	-6.10477	1.00635e-06	0.000245345	5.62979
cg11285496	1.30357	-1.58115	6.10443	1.00732e-06	0.000245345	5.62887
cg08402963	1.22418	-1.56378	6.10417	1.00806e-06	0.000245345	5.62818
cg18749309	1.06114	-0.731258	6.10411	1.00822e-06	0.000245345	5.62803
cg16240816	-0.749113	1.06382	-6.10396	1.00866e-06	0.000245345	5.62762
cg21420366	0.878441	-2.85684	6.10388	1.00886e-06	0.000245345	5.62743
cg20379593	-1.28204	1.08415	-6.10324	1.01068e-06	0.000245507	5.62573
cg13535736	-1.02492	-0.130365	-6.10285	1.01178e-06	0.000245507	5.62471
cg13956700	0.899522	-0.0730365	6.10284	1.01182e-06	0.000245507	5.62467
cg08485937	1.06084	-0.189888	6.10215	1.01378e-06	0.000245507	5.62284
cg03661164	0.64238	0.802175	6.10201	1.01418e-06	0.000245507	5.62247
cg16708465	-1.40618	0.832458	-6.1018	1.01476e-06	0.000245507	5.62193
cg24914219	-0.724017	1.94227	-6.10143	1.01581e-06	0.000245507	5.62096
cg27143326	1.16152	0.426645	6.10141	1.01587e-06	0.000245507	5.62089
cg22935317	0.932111	-1.64069	6.10137	1.016e-06	0.000245507	5.62078
cg08201604	-1.21348	-0.127665	-6.10134	1.01608e-06	0.000245507	5.6207
cg20819482	-1.16089	1.93108	-6.1013	1.01618e-06	0.000245507	5.62061
cg06085579	-1.15324	-0.639546	-6.10104	1.01693e-06	0.000245507	5.61991
cg01824603	0.999648	-1.17872	6.10093	1.01723e-06	0.000245507	5.61963
cg18749404	1.31354	-1.56608	6.10079	1.01764e-06	0.000245507	5.61925
cg22356957	0.899167	-0.91475	6.10031	1.01902e-06	0.000245601	5.61797
cg17117243	1.15783	-0.0436294	6.10025	1.01919e-06	0.000245601	5.61782
cg01413054	-2.71779	0.335073	-6.09997	1.01998e-06	0.000245615	5.61709
cg27003165	-0.963202	1.07357	-6.09982	1.02041e-06	0.000245615	5.61669
cg09648467	1.27816	-2.58042	6.09953	1.02124e-06	0.000245674	5.61592
cg19371652	-1.21824	0.5671	-6.09917	1.02226e-06	0.00024578	5.61498
cg06837799	1.25159	-2.58552	6.09852	1.02414e-06	0.000246092	5.61325
cg21132577	-0.826788	1.49218	-6.09823	1.02497e-06	0.000246151	5.61248
cg22840361	-1.51842	3.28671	-6.09715	1.02809e-06	0.000246522	5.60962
cg05471495	-1.93587	1.41103	-6.09707	1.0283e-06	0.000246522	5.60942
cg18887458	-0.857742	1.99385	-6.09671	1.02933e-06	0.000246522	5.60848
cg02574175	-0.954644	1.67416	-6.0966	1.02964e-06	0.000246522	5.60819
cg02670123	1.71691	-2.8968	6.09648	1.03001e-06	0.000246522	5.60785
cg08125125	-1.07847	1.52936	-6.09641	1.0302e-06	0.000246522	5.60768
cg24790419	1.10285	-2.23402	6.09628	1.03059e-06	0.000246522	5.60732
cg04365102	0.75575	-1.27973	6.09603	1.0313e-06	0.000246553	5.60667
cg07061298	0.921993	-1.70926	6.09574	1.03214e-06	0.000246611	5.6059
cg21341645	-0.926062	0.845442	-6.09554	1.03271e-06	0.000246611	5.60538
cg00374672	-0.797469	0.934216	-6.09422	1.03654e-06	0.000247386	5.60189
cg10701640	0.999311	-2.30217	6.09374	1.03794e-06	0.000247515	5.60061
cg01005180	-1.00978	1.36172	-6.09342	1.03887e-06	0.000247515	5.59976
cg12678421	1.26852	-0.859792	6.09335	1.03909e-06	0.000247515	5.59957
cg02156296	0.890535	-1.99362	6.09323	1.03942e-06	0.000247515	5.59927
cg20991420	-1.09494	1.46107	-6.09222	1.04238e-06	0.000247976	5.59658
cg13724706	-0.842764	2.23726	-6.09217	1.04252e-06	0.000247976	5.59646
cg19324462	1.19622	0.243094	6.09144	1.04465e-06	0.000248104	5.59453
cg20794855	-0.764914	3.42849	-6.09126	1.04519e-06	0.000248104	5.59404
cg18477001	-1.84033	2.28275	-6.09113	1.04555e-06	0.000248104	5.59372
cg03542778	-0.93426	1.9698	-6.09108	1.0457e-06	0.000248104	5.59358
cg05876246	-1.76642	0.894057	-6.09097	1.04601e-06	0.000248104	5.5933
cg16637458	0.98237	-1.86533	6.09078	1.04657e-06	0.000248104	5.59279
cg03821418	-0.684919	2.11264	-6.09027	1.04808e-06	0.000248322	5.59144
cg23991274	-1.18108	1.84759	-6.08983	1.04938e-06	0.000248492	5.59026
cg14939765	-0.640341	1.88915	-6.08882	1.05233e-06	0.00024902	5.58761
cg15341833	-1.04343	2.15017	-6.08867	1.05279e-06	0.00024902	5.58721
cg09712306	-0.987611	1.59462	-6.08833	1.05381e-06	0.000249069	5.58629
cg16349093	-2.18847	0.540976	-6.08815	1.05432e-06	0.000249069	5.58584
cg15136410	0.60165	-2.27845	6.08751	1.05622e-06	0.000249069	5.58413
cg03442795	0.976468	-0.735792	6.08749	1.05627e-06	0.000249069	5.58409
cg20561863	-1.22723	-0.0503022	-6.08741	1.05652e-06	0.000249069	5.58387
cg24178897	-1.23651	1.4545	-6.08735	1.05669e-06	0.000249069	5.58372
cg06786219	-1.11576	-0.138398	-6.08719	1.05718e-06	0.000249069	5.58328
cg18013501	1.05117	-0.625173	6.08701	1.05771e-06	0.000249069	5.58281
cg21477985	-1.98148	-0.778766	-6.0867	1.05861e-06	0.000249145	5.582
cg16406967	1.10893	-0.604301	6.08645	1.05938e-06	0.000249185	5.58132
cg07049592	0.771278	-0.955845	6.08538	1.06255e-06	0.000249707	5.5785
cg07551060	-1.39749	2.14585	-6.0853	1.06277e-06	0.000249707	5.5783
cg14947478	-0.748352	0.543826	-6.08504	1.06355e-06	0.000249751	5.57761
cg06029308	0.662851	-3.27768	6.08412	1.06631e-06	0.000249976	5.57517
cg11638399	-1.1668	3.60038	-6.0841	1.06636e-06	0.000249976	5.57512
cg19407453	-0.538609	-1.35055	-6.08376	1.06736e-06	0.000249976	5.57423
cg11619602	-0.818095	2.31627	-6.08367	1.06764e-06	0.000249976	5.57399
cg05461140	0.760737	-3.41407	6.08358	1.06792e-06	0.000249976	5.57374
cg09714919	-0.992663	2.86344	-6.08353	1.06805e-06	0.000249976	5.57362
cg06433467	-2.24714	0.825901	-6.08328	1.06882e-06	0.000250018	5.57294
cg18400281	-1.41212	2.32432	-6.08186	1.07308e-06	0.000250773	5.56919
cg06376715	0.747264	-1.46399	6.08181	1.07323e-06	0.000250773	5.56905
cg16215913	-1.00607	-2.45037	-6.08113	1.07526e-06	0.000250914	5.56727
cg18885992	1.14168	-1.62049	6.08108	1.07541e-06	0.000250914	5.56714
cg26326621	-0.975757	2.76116	-6.08102	1.07562e-06	0.000250914	5.56696
cg12402318	0.906423	-0.91281	6.08067	1.07667e-06	0.000251023	5.56604
cg26843278	0.837926	-0.26813	6.08017	1.07818e-06	0.000251131	5.56472
cg20722590	0.780218	-1.37045	6.08003	1.0786e-06	0.000251131	5.56435
cg16216407	0.895037	-1.72956	6.0799	1.07899e-06	0.000251131	5.56401
cg09597022	-1.27388	2.77221	-6.07961	1.07985e-06	0.000251131	5.56325
cg21211585	0.780451	-2.21774	6.07953	1.08011e-06	0.000251131	5.56303
cg02484352	-0.862188	2.87141	-6.07913	1.08131e-06	0.000251166	5.56198
cg05991009	-1.1886	2.61156	-6.07909	1.08144e-06	0.000251166	5.56187
cg03454663	1.05002	-2.83458	6.07881	1.08229e-06	0.000251225	5.56112
cg15864691	1.06392	-1.67855	6.07836	1.08365e-06	0.000251403	5.55994
cg24321706	0.886445	-2.57009	6.07787	1.08516e-06	0.000251487	5.55863
cg21817179	1.29572	-1.20221	6.07785	1.0852e-06	0.000251487	5.55859
cg00117599	0.786451	-2.17253	6.07763	1.08586e-06	0.000251502	5.55802
cg02389040	1.09783	-2.24677	6.0765	1.08931e-06	0.000252079	5.55502
cg21199093	-1.06598	1.3689	-6.07628	1.09e-06	0.000252079	5.55443
cg26022064	0.762962	-1.53963	6.07623	1.09013e-06	0.000252079	5.55431
cg04764907	0.995026	-2.99354	6.07583	1.09138e-06	0.000252229	5.55323
cg21592954	-0.614703	1.39758	-6.07536	1.09279e-06	0.000252267	5.55201
cg02992639	0.766767	-1.25547	6.07522	1.09324e-06	0.000252267	5.55163
cg02661372	-0.889809	1.9422	-6.07506	1.09372e-06	0.000252267	5.55121
cg14135809	-0.892525	2.57399	-6.07499	1.09393e-06	0.000252267	5.55103
cg09695948	-0.788925	1.36096	-6.07458	1.0952e-06	0.000252423	5.54993
cg05981394	-0.891995	0.909297	-6.07432	1.09598e-06	0.000252466	5.54926
cg01954585	1.33133	-1.46917	6.07377	1.09767e-06	0.000252718	5.5478
cg15995251	1.39426	-0.621841	6.07353	1.09843e-06	0.000252723	5.54715
cg24107728	-1.85814	1.76212	-6.07338	1.09889e-06	0.000252723	5.54676
cg21141143	-1.32699	2.8322	-6.07311	1.09971e-06	0.000252774	5.54605
cg12527995	-1.18215	1.65646	-6.07259	1.10132e-06	0.000253006	5.54468
cg27059840	-0.723583	2.78353	-6.07212	1.10279e-06	0.000253207	5.54342
cg04384914	1.04218	-0.041416	6.07183	1.10368e-06	0.000253255	5.54265
cg16320159	1.08022	-2.00483	6.07148	1.10476e-06	0.000253255	5.54173
cg12543949	0.561993	-3.41794	6.07147	1.10479e-06	0.000253255	5.5417
cg00057966	-1.16821	2.67222	-6.07074	1.10705e-06	0.000253295	5.53977
cg05082311	0.53847	-1.99607	6.0705	1.10779e-06	0.000253295	5.53914
cg27648946	0.496313	-3.47535	6.07029	1.10844e-06	0.000253295	5.53859
cg07277633	0.519177	-3.50791	6.07028	1.10848e-06	0.000253295	5.53856
cg19323289	-1.46979	0.478399	-6.07017	1.10882e-06	0.000253295	5.53827
cg16565696	-0.995184	-1.57489	-6.07014	1.10891e-06	0.000253295	5.53819
cg06538684	0.768467	-2.50235	6.07001	1.10931e-06	0.000253295	5.53785
cg05656900	0.893311	-2.33532	6.06955	1.11074e-06	0.000253295	5.53664
cg12835118	-1.52739	2.63702	-6.06948	1.11096e-06	0.000253295	5.53645
cg09565397	-1.05697	0.452835	-6.06938	1.11127e-06	0.000253295	5.53619
cg07711192	-0.839088	3.42901	-6.06929	1.11155e-06	0.000253295	5.53595
cg08164294	1.47179	-1.4146	6.06874	1.11327e-06	0.00025342	5.53448
cg18284089	-0.990046	-2.24734	-6.06873	1.11329e-06	0.00025342	5.53447
cg19370689	-0.7728	2.417	-6.06821	1.11492e-06	0.000253653	5.53309
cg14072027	-1.28352	0.0875759	-6.06743	1.11736e-06	0.000253711	5.53103
cg21268578	-2.13182	0.639708	-6.06722	1.11804e-06	0.000253711	5.53045
cg10850792	-0.726306	2.65068	-6.06706	1.11852e-06	0.000253711	5.53005
cg07802625	1.06802	-2.54031	6.06674	1.11954e-06	0.000253711	5.52919
cg20078405	0.860031	-2.24177	6.06617	1.12131e-06	0.000253711	5.52769
cg00576689	1.13469	-1.73231	6.06586	1.12229e-06	0.000253711	5.52687
cg23855818	0.831045	0.000589668	6.06572	1.12275e-06	0.000253711	5.52648
cg02812767	0.715943	-1.82171	6.0656	1.12311e-06	0.000253711	5.52618
cg19441992	-0.748705	2.88466	-6.06537	1.12385e-06	0.000253711	5.52556
cg23281555	-1.09423	-0.108486	-6.06531	1.12402e-06	0.000253711	5.52541
cg10481072	1.47914	0.446894	6.06503	1.1249e-06	0.000253711	5.52468
cg14084907	1.13438	-3.32988	6.06497	1.12509e-06	0.000253711	5.52452
cg04242464	1.03559	-2.27213	6.0648	1.12564e-06	0.000253711	5.52406
cg02332577	0.553528	-1.84269	6.06475	1.12579e-06	0.000253711	5.52393
cg14975410	-0.586746	1.31676	-6.06454	1.12646e-06	0.000253711	5.52337
cg14690467	-0.48742	2.01147	-6.06451	1.12655e-06	0.000253711	5.5233
cg03395188	0.665039	-0.711608	6.06443	1.12681e-06	0.000253711	5.52308
cg04503570	-0.73081	2.93382	-6.0642	1.12755e-06	0.000253711	5.52246
cg16728604	0.921928	-1.17256	6.06409	1.12787e-06	0.000253711	5.52219
cg02993070	1.19048	-1.90374	6.06396	1.1283e-06	0.000253711	5.52183
cg04827020	2.03983	-1.06972	6.06369	1.12916e-06	0.000253711	5.52111
cg14765818	-1.14243	4.27114	-6.06333	1.1303e-06	0.000253711	5.52016
cg15331705	-1.26674	1.16741	-6.06284	1.13184e-06	0.000253711	5.51887
cg15855924	0.787502	-3.04632	6.06276	1.1321e-06	0.000253711	5.51866
cg03676636	1.05972	-1.02608	6.0627	1.13227e-06	0.000253711	5.51851
cg20698781	0.993759	-1.81608	6.06263	1.1325e-06	0.000253711	5.51833
cg00580497	-0.580989	-0.858972	-6.06258	1.13266e-06	0.000253711	5.51819
cg03304664	-0.49019	1.54704	-6.06251	1.13288e-06	0.000253711	5.518
cg04663932	-1.30561	-0.195868	-6.06224	1.13374e-06	0.000253711	5.51729
cg10881749	-1.05719	2.18767	-6.06202	1.13446e-06	0.000253711	5.51669
cg14882265	0.912275	-1.3562	6.06197	1.13461e-06	0.000253711	5.51657
cg18190372	0.986987	-0.046156	6.06191	1.1348e-06	0.000253711	5.51641
cg00823095	0.647131	-3.14022	6.06183	1.13505e-06	0.000253711	5.5162
cg18864926	1.42207	-0.882744	6.06142	1.13635e-06	0.000253711	5.51512
cg00776080	1.04751	-1.36263	6.06112	1.13731e-06	0.000253711	5.51432
cg04871460	-0.500119	1.99688	-6.06095	1.13784e-06	0.000253711	5.51388
cg26960224	1.0431	1.51667	6.06038	1.13968e-06	0.000253711	5.51236
cg21325715	0.870759	-2.50169	6.06033	1.13984e-06	0.000253711	5.51222
cg03273420	0.534056	-0.842003	6.0603	1.13993e-06	0.000253711	5.51215
cg14478524	1.06033	-1.04702	6.06027	1.14002e-06	0.000253711	5.51208
cg24981097	1.04896	-2.7358	6.06021	1.14022e-06	0.000253711	5.51191
cg12102235	-1.38634	0.932213	-6.06014	1.14045e-06	0.000253711	5.51172
cg10045881	-1.2647	2.80132	-6.05999	1.14093e-06	0.000253711	5.51132
cg12063688	1.01474	-1.73184	6.05943	1.14271e-06	0.000253736	5.50985
cg04969203	-1.40425	1.6925	-6.05942	1.14274e-06	0.000253736	5.50983
cg00928816	0.890084	-1.91775	6.05939	1.14285e-06	0.000253736	5.50973
cg19983801	1.42793	-3.21269	6.0592	1.14344e-06	0.000253736	5.50924
cg06644998	1.13702	-2.01543	6.05831	1.14631e-06	0.000253994	5.50688
cg14172849	-0.837055	2.51782	-6.05829	1.14639e-06	0.000253994	5.50682
cg09565526	1.09859	-0.39204	6.05813	1.1469e-06	0.000253994	5.50639
cg19270089	-0.679583	2.74271	-6.05809	1.14701e-06	0.000253994	5.50631
cg03832197	-0.541183	2.89651	-6.05787	1.14772e-06	0.000254014	5.50572
cg02721394	-1.3007	1.23205	-6.05754	1.14879e-06	0.000254014	5.50484
cg14974749	1.15527	-0.943709	6.05751	1.1489e-06	0.000254014	5.50475
cg24359109	0.844454	-0.835075	6.05718	1.14994e-06	0.000254052	5.50389
cg07933378	0.735485	-0.540719	6.05702	1.15047e-06	0.000254052	5.50346
cg16733419	1.06403	-1.43303	6.05677	1.15127e-06	0.000254052	5.50281
cg04524040	0.752161	-2.41599	6.05642	1.15239e-06	0.000254052	5.50189
cg23865240	-1.27006	3.76421	-6.05635	1.15263e-06	0.000254052	5.50169
cg22625098	-0.503169	1.19891	-6.05634	1.15267e-06	0.000254052	5.50166
cg21093618	-1.87093	1.95001	-6.05597	1.15387e-06	0.000254142	5.50068
cg08158862	0.95281	-3.28195	6.05568	1.15479e-06	0.000254142	5.49992
cg27348420	0.808605	-1.74087	6.05565	1.15488e-06	0.000254142	5.49985
cg05490023	0.876568	-1.10637	6.05536	1.15584e-06	0.000254221	5.49907
cg00944433	0.596527	-1.85538	6.05508	1.15675e-06	0.000254289	5.49832
cg15244327	-1.44361	-1.7049	-6.0544	1.15893e-06	0.000254637	5.49655
cg14073497	1.40029	-3.15429	6.05406	1.16006e-06	0.000254753	5.49563
cg08866991	1.69996	-1.25065	6.05352	1.16182e-06	0.000254946	5.4942
cg13430807	-0.503901	3.65325	-6.05342	1.16215e-06	0.000254946	5.49393
cg24002003	-1.2523	-0.722642	-6.05315	1.16301e-06	0.000255004	5.49323
cg01574823	1.66423	-0.117851	6.05224	1.16599e-06	0.000255525	5.49081
cg15145767	1.18351	-1.53934	6.05162	1.168e-06	0.000255828	5.48919
cg27599211	1.23431	-0.875573	6.05145	1.16858e-06	0.000255828	5.48872
cg13766687	-0.916401	3.44132	-6.05071	1.171e-06	0.000255886	5.48677
cg12533496	0.738204	-1.92623	6.05068	1.17111e-06	0.000255886	5.48668
cg23774975	-0.677043	2.16213	-6.05065	1.17119e-06	0.000255886	5.48661
cg24435741	-0.551869	3.55258	-6.05063	1.17127e-06	0.000255886	5.48655
cg17732894	-0.676099	-1.85003	-6.04976	1.17411e-06	0.000256286	5.48426
cg08875503	1.39092	-0.760269	6.04964	1.17451e-06	0.000256286	5.48394
cg06824199	0.948761	-0.421397	6.04952	1.17491e-06	0.000256286	5.48362
cg23025459	-1.21378	3.85402	-6.04929	1.17568e-06	0.000256322	5.483
cg04316624	-0.826258	1.33653	-6.04899	1.17667e-06	0.000256404	5.48221
cg11191368	1.08977	-2.31894	6.04842	1.17854e-06	0.000256679	5.48071
cg21450384	0.683599	-2.55306	6.04815	1.17944e-06	0.000256745	5.47998
cg16139316	-0.721531	3.35138	-6.04754	1.18145e-06	0.00025705	5.47838
cg07630327	1.06284	-1.55962	6.0473	1.18226e-06	0.000257094	5.47773
cg07499182	-1.72002	-1.29644	-6.04694	1.18347e-06	0.000257224	5.47677
cg03850957	-0.903187	2.88092	-6.04583	1.18715e-06	0.000257863	5.47383
cg13835114	0.748039	-3.1908	6.0453	1.18891e-06	0.000257863	5.47244
cg25601829	0.761962	-0.177784	6.04517	1.18932e-06	0.000257863	5.47211
cg27436259	1.23824	-0.506907	6.04517	1.18934e-06	0.000257863	5.47209
cg12480053	-1.02913	2.16224	-6.04491	1.19022e-06	0.000257863	5.4714
cg23668335	-0.619714	1.65285	-6.04485	1.1904e-06	0.000257863	5.47126
cg09318283	-1.08074	2.07085	-6.04477	1.19067e-06	0.000257863	5.47104
cg05228359	-1.32295	-0.134203	-6.04447	1.19167e-06	0.000257948	5.47025
cg26974214	-2.17279	0.716064	-6.04402	1.19318e-06	0.000258139	5.46905
cg09742465	-1.56627	0.64487	-6.04352	1.19485e-06	0.000258139	5.46774
cg21834684	1.04005	0.658346	6.04333	1.19551e-06	0.000258139	5.46721
cg23854488	1.10402	-4.0099	6.04307	1.19637e-06	0.000258139	5.46653
cg21853707	-0.889216	1.23978	-6.04257	1.19806e-06	0.000258139	5.4652
cg08530064	0.788757	-1.57777	6.04246	1.19842e-06	0.000258139	5.46492
cg18462898	-0.826442	3.0862	-6.04212	1.19955e-06	0.000258139	5.46403
cg15840985	1.1497	-1.67616	6.04196	1.2001e-06	0.000258139	5.46359
cg27167562	0.840066	-1.79983	6.04116	1.20281e-06	0.000258139	5.46147
cg20148334	0.884538	-0.926177	6.041	1.20333e-06	0.000258139	5.46106
cg01674147	0.906222	-1.94449	6.04095	1.20351e-06	0.000258139	5.46092
cg04896437	0.746963	-1.66817	6.04087	1.20379e-06	0.000258139	5.4607
cg15487498	1.4003	-0.793043	6.04075	1.20419e-06	0.000258139	5.46039
cg22029587	-1.11986	0.295393	-6.04068	1.20443e-06	0.000258139	5.4602
cg11818438	-0.585056	3.12133	-6.04054	1.2049e-06	0.000258139	5.45983
cg23126166	-0.645812	2.21721	-6.04004	1.20657e-06	0.000258139	5.45852
cg06774445	-0.92445	2.87325	-6.04001	1.2067e-06	0.000258139	5.45842
cg02679745	-0.884922	2.16735	-6.03991	1.20703e-06	0.000258139	5.45816
cg04232128	-1.04991	0.994809	-6.03984	1.20726e-06	0.000258139	5.45798
cg16728323	1.11454	-1.35004	6.0393	1.20909e-06	0.000258139	5.45655
cg12978105	-1.06464	2.48531	-6.03928	1.20915e-06	0.000258139	5.4565
cg05335893	1.41148	-1.54704	6.03911	1.20973e-06	0.000258139	5.45605
cg02058628	-0.487046	0.0996989	-6.03905	1.20993e-06	0.000258139	5.4559
cg08602218	-0.790921	2.9382	-6.03899	1.21015e-06	0.000258139	5.45572
cg00795812	0.93994	-2.50743	6.03881	1.21075e-06	0.000258139	5.45525
cg09228051	-1.40886	1.35416	-6.0385	1.21179e-06	0.000258139	5.45445
cg00472520	-0.516879	2.10809	-6.03844	1.21201e-06	0.000258139	5.45427
cg10374523	1.07244	-2.92569	6.03843	1.21205e-06	0.000258139	5.45424
cg09258981	-0.612821	2.49252	-6.03842	1.21207e-06	0.000258139	5.45423
cg00350199	0.601596	-2.10181	6.03837	1.21224e-06	0.000258139	5.45409
cg04249191	1.02152	-1.97829	6.03836	1.21228e-06	0.000258139	5.45406
cg27289402	-0.639744	3.28467	-6.03834	1.21236e-06	0.000258139	5.454
cg21442419	1.50116	-0.909083	6.03824	1.21267e-06	0.000258139	5.45376
cg08102516	-0.948837	0.0484234	-6.03804	1.21338e-06	0.000258159	5.45321
cg20001810	-1.07232	1.7606	-6.03755	1.21502e-06	0.000258379	5.45193
cg06804705	1.13538	-0.652662	6.03725	1.21605e-06	0.000258399	5.45113
cg06869505	1.20357	-1.93142	6.03704	1.21678e-06	0.000258399	5.45057
cg27024515	1.13012	0.106424	6.03699	1.21695e-06	0.000258399	5.45044
cg17032989	1.23152	-0.901281	6.0362	1.21965e-06	0.000258844	5.44834
cg04964333	0.928441	-0.895761	6.03529	1.22278e-06	0.000259378	5.44592
cg20751926	0.688669	-2.03679	6.0351	1.22342e-06	0.000259384	5.44543
cg07083818	1.20601	-1.82976	6.03488	1.22417e-06	0.000259412	5.44485
[truncated: 49,615 more rows]
