# Supplementary material for: DNA Methylation and Transcription Patterns in Intestinal Epithelial Cells From Pediatric Patients With Inflammatory Bowel Diseases Differentiate Disease Subtypes and Associate With Outcome
Source: Gastroenterology. 2018 Feb;154(3):585–98. doi: 10.1053/j.gastro.2017.10.007 (PMC6381389; doi:10.1053/j.gastro.2017.10.007)
Supplement: Supplementary Table 11 [file mmc13.xlsx]

## Sheet: Table_S11_DNAm_SC_CD_vs_UC_DMPs
Table S11: Differentially methylated positions (DMPs) comparing CD vs UC in SC epithelium
	logFC	AveExpr	t	P.Value	adj.P.Val	B
