# Supplementary material for: DNA Methylation and Transcription Patterns in Intestinal Epithelial Cells From Pediatric Patients With Inflammatory Bowel Diseases Differentiate Disease Subtypes and Associate With Outcome
Source: Gastroenterology. 2018 Feb;154(3):585–98. doi: 10.1053/j.gastro.2017.10.007 (PMC6381389; doi:10.1053/j.gastro.2017.10.007)
Supplement: Supplementary Table 12 [file mmc14.xlsx]

## Sheet: Table_S12_RNAseq_SC_CD_vs_Ctrl_
Table S12: Differentially expressed genes (DEGs) comparing CD vs Ctrl in SC epithelium
	baseMean	log2FoldChange	lfcSE	stat	pvalue	padj
ENSG00000000938	46.5159	1.43136	0.372653	3.84098	0.000122542	0.00988363
ENSG00000006074	20.6014	1.58276	0.379103	4.17502	2.97961e-05	0.00364418
ENSG00000007174	6.77783	1.66086	0.37873	4.38535	1.15801e-05	0.00181931
ENSG00000007908	109.272	2.25335	0.365408	6.16665	6.97498e-10	7.4115e-07
ENSG00000008517	371.078	0.747929	0.183488	4.07617	4.57845e-05	0.00490863
ENSG00000011422	519.468	1.47063	0.27321	5.38278	7.33445e-08	2.95273e-05
ENSG00000019582	4788.88	1.61127	0.308231	5.22748	1.71836e-07	5.72509e-05
ENSG00000023445	843.509	1.44561	0.276492	5.22839	1.70996e-07	5.72509e-05
ENSG00000025708	222.956	1.30715	0.285458	4.57911	4.66951e-06	0.000876055
ENSG00000026950	282.486	1.23075	0.219749	5.60072	2.13467e-08	1.11488e-05
ENSG00000050730	77.2372	1.9974	0.378124	5.28239	1.2751e-07	4.48001e-05
ENSG00000050767	16.0263	1.53643	0.356446	4.31041	1.62949e-05	0.00231531
ENSG00000062716	1450.84	0.745243	0.170228	4.37791	1.1982e-05	0.00186727
ENSG00000065923	18.5199	1.24195	0.315889	3.93159	8.43858e-05	0.00744599
ENSG00000067048	293.767	1.10699	0.213035	5.19631	2.03289e-07	6.43991e-05
ENSG00000079215	18.6924	1.6889	0.376003	4.49173	7.06478e-06	0.00122991
ENSG00000085265	47.4244	2.02839	0.378719	5.35593	8.51174e-08	3.28962e-05
ENSG00000087916	210.718	1.94544	0.373488	5.20886	1.90009e-07	6.11957e-05
ENSG00000090339	572.447	1.51157	0.352642	4.28641	1.81582e-05	0.00249223
ENSG00000090382	1803.42	1.35342	0.332608	4.06909	4.71964e-05	0.00494831
ENSG00000093134	9.02946	1.43755	0.365428	3.93388	8.35866e-05	0.00743301
ENSG00000099725	66.8426	1.19691	0.222178	5.38718	7.15708e-08	2.95273e-05
ENSG00000099985	58.4622	1.87451	0.3791	4.94464	7.62843e-07	0.000204739
ENSG00000100078	8.48738	1.54776	0.376706	4.10866	3.97966e-05	0.00441971
ENSG00000100342	331.735	1.60227	0.288465	5.55447	2.78459e-08	1.32474e-05
ENSG00000100985	98.9604	1.88145	0.354082	5.31361	1.07477e-07	3.91865e-05
ENSG00000101098	8.64947	-1.91985	0.36433	-5.26954	1.36766e-07	4.71941e-05
ENSG00000101146	117.03	-0.695898	0.137455	-5.06274	4.13267e-07	0.000120999
ENSG00000101945	42.4358	-0.887607	0.202214	-4.38944	1.13645e-05	0.00180006
ENSG00000103313	33.481	1.4861	0.376559	3.94652	7.92968e-05	0.00709412
ENSG00000103569	168.404	2.54913	0.377796	6.74737	1.50551e-11	3.20886e-08
ENSG00000104415	26.6655	1.61897	0.377728	4.28609	1.81849e-05	0.00249223
ENSG00000104951	15.2479	1.4256	0.367388	3.88036	0.000104301	0.00872514
ENSG00000105205	33.9837	2.00127	0.373569	5.35716	8.45385e-08	3.28962e-05
ENSG00000105339	223.4	0.814769	0.182486	4.46484	8.01293e-06	0.00134645
ENSG00000105509	4.16285	1.42377	0.36074	3.9468	7.92013e-05	0.00709412
ENSG00000105825	32.7495	2.01976	0.361617	5.58537	2.33209e-08	1.15552e-05
ENSG00000106366	97.8742	1.77603	0.369903	4.80133	1.57616e-06	0.00034611
ENSG00000107317	63.4722	2.06706	0.35034	5.90018	3.63115e-09	2.69878e-06
ENSG00000107372	1074.96	0.61958	0.160776	3.85368	0.000116354	0.00944714
ENSG00000108342	26.3586	1.83547	0.376269	4.87808	1.07121e-06	0.000255557
ENSG00000110492	242.962	1.23888	0.313823	3.94772	7.88998e-05	0.00709412
ENSG00000110719	460.328	0.735497	0.174786	4.20799	2.57653e-05	0.00325418
ENSG00000111801	181.323	1.49612	0.216748	6.9026	5.10579e-12	1.38453e-08
ENSG00000111912	783.912	1.16308	0.273284	4.25594	2.08169e-05	0.00275525
ENSG00000114127	629.989	0.583312	0.115957	5.03043	4.89378e-07	0.000141145
ENSG00000115009	122.534	1.21031	0.311118	3.89019	0.000100168	0.00841582
ENSG00000115386	2483.35	2.39719	0.371091	6.45984	1.04811e-10	1.84125e-07
ENSG00000115415	1468.89	1.10762	0.277921	3.98538	6.73725e-05	0.00622922
ENSG00000115523	12.0829	1.46072	0.378754	3.85664	0.000114956	0.00940807
ENSG00000115956	627.341	1.59502	0.376325	4.23843	2.25091e-05	0.00291924
ENSG00000116701	106.508	1.49362	0.359841	4.15078	3.31348e-05	0.00392109
ENSG00000117228	615.175	1.77788	0.324374	5.48096	4.23024e-08	1.85785e-05
ENSG00000117525	411.942	1.06086	0.275037	3.85715	0.000114716	0.00940807
ENSG00000118503	1683.77	1.46692	0.323284	4.53757	5.69074e-06	0.00100888
ENSG00000119535	121.925	2.16374	0.379002	5.70905	1.13611e-08	6.77259e-06
ENSG00000123342	102.992	1.43548	0.358585	4.00319	6.24937e-05	0.00594891
ENSG00000123610	51.7128	1.70907	0.378256	4.51829	6.23411e-06	0.00109516
ENSG00000123685	7.32425	1.45617	0.37592	3.87362	0.000107229	0.00893142
ENSG00000124201	617.791	0.570775	0.148618	3.84056	0.000122753	0.00988363
ENSG00000124256	60.6446	1.68915	0.354603	4.76349	1.90271e-06	0.000404044
ENSG00000124731	49.6167	1.99835	0.3779	5.28804	1.23633e-07	4.42421e-05
ENSG00000124875	59.7623	2.2891	0.379399	6.03349	1.60456e-09	1.4765e-06
ENSG00000125347	1231.24	0.994729	0.238986	4.16229	3.15076e-05	0.00380533
ENSG00000126262	88.9915	2.08285	0.376832	5.52726	3.2527e-08	1.49655e-05
ENSG00000127318	4.73469	1.60214	0.372219	4.30429	1.67521e-05	0.00234578
ENSG00000128918	34.3437	1.70949	0.376618	4.53906	5.65051e-06	0.00100888
ENSG00000129003	930.878	0.617199	0.143343	4.30575	1.66422e-05	0.00234578
ENSG00000129048	10.086	1.8053	0.373248	4.83672	1.32002e-06	0.000300095
ENSG00000129988	3.1973	1.75591	0.381571	4.60179	4.18877e-06	0.000801424
ENSG00000131042	29.1312	1.46665	0.373624	3.92547	8.65606e-05	0.00759306
ENSG00000131203	306.206	2.6597	0.374559	7.10089	1.23956e-12	5.98831e-09
ENSG00000131797	48.1407	0.902457	0.215618	4.18545	2.84608e-05	0.00352549
ENSG00000132274	240.136	1.50366	0.29234	5.14352	2.69643e-07	8.08041e-05
ENSG00000133048	154.227	1.6782	0.378659	4.43194	9.33886e-06	0.00152936
ENSG00000133107	7.79286	2.03162	0.379582	5.35224	8.68697e-08	3.29151e-05
ENSG00000133321	187.17	2.23074	0.264066	8.44767	2.97172e-17	5.74255e-13
ENSG00000134107	423.05	1.13528	0.262639	4.32257	1.54223e-05	0.00220756
ENSG00000134339	13.6414	1.71921	0.377211	4.55769	5.17198e-06	0.000951841
ENSG00000134460	29.779	1.51134	0.378289	3.9952	6.46387e-05	0.00606349
ENSG00000134824	155.196	1.69133	0.371698	4.55028	5.35753e-06	0.000976688
ENSG00000134827	17.4144	1.36836	0.350713	3.90165	9.55412e-05	0.00813321
ENSG00000135205	27.087	1.01809	0.251674	4.04528	5.22604e-05	0.00523253
ENSG00000136689	183.125	1.57027	0.378196	4.152	3.29576e-05	0.00392109
ENSG00000137558	77.6582	1.66556	0.378463	4.40085	1.07825e-05	0.001722
ENSG00000137752	340.814	1.10423	0.266863	4.13782	3.50629e-05	0.00400994
ENSG00000138755	164.574	2.73644	0.371484	7.36624	1.75504e-13	1.13048e-09
ENSG00000139289	401.991	1.33945	0.333319	4.01852	5.85645e-05	0.00568693
ENSG00000139572	11.5454	1.4699	0.375251	3.91712	8.96134e-05	0.0078004
ENSG00000140274	378.572	2.30718	0.372774	6.18921	6.04656e-10	6.91319e-07
ENSG00000140279	1949.66	2.1945	0.377462	5.81381	6.10661e-09	4.06911e-06
ENSG00000140379	141.005	1.62015	0.372422	4.35031	1.35948e-05	0.00199019
ENSG00000140511	50.2013	1.46808	0.344808	4.25767	2.06569e-05	0.00275293
ENSG00000140678	85.1832	1.50498	0.369987	4.06766	4.74874e-05	0.00494831
ENSG00000140853	731.381	1.30361	0.21737	5.99718	2.00768e-09	1.75694e-06
ENSG00000141574	310.322	0.972033	0.214179	4.53842	5.66771e-06	0.00100888
ENSG00000143384	4330.6	0.95547	0.223205	4.28067	1.86328e-05	0.00253563
ENSG00000143546	261.716	2.33912	0.372425	6.28077	3.36905e-10	5.26765e-07
ENSG00000144057	28.245	-1.42591	0.353775	-4.03055	5.56471e-05	0.00548635
ENSG00000149968	246.544	1.7149	0.375504	4.56694	4.94891e-06	0.000919546
ENSG00000150337	29.333	1.61189	0.377956	4.26475	2.00124e-05	0.00268556
ENSG00000150893	17.3282	-1.41387	0.294641	-4.79861	1.59768e-06	0.000346895
ENSG00000151883	152.906	1.27709	0.314016	4.06697	4.76291e-05	0.00494831
ENSG00000151948	7.95018	1.73332	0.372478	4.6535	3.26354e-06	0.000650151
ENSG00000154451	327.578	2.20809	0.368595	5.99056	2.09116e-09	1.75694e-06
ENSG00000155816	5.63206	-1.95338	0.376197	-5.19245	2.07548e-07	6.46879e-05
ENSG00000156127	13.9433	1.54173	0.378507	4.07319	4.63737e-05	0.00490863
ENSG00000156587	276.758	1.45049	0.233074	6.22329	4.86838e-10	6.27178e-07
ENSG00000157551	25.6733	1.64	0.375686	4.36533	1.2693e-05	0.00188677
ENSG00000158859	184.479	1.784	0.360119	4.95393	7.27303e-07	0.000197949
ENSG00000159111	125.793	-0.534431	0.129045	-4.14143	3.4514e-05	0.0039937
ENSG00000162063	133.551	-0.955943	0.218923	-4.36657	1.26211e-05	0.00188677
ENSG00000162645	629.724	1.25647	0.258356	4.86335	1.15413e-06	0.00027198
ENSG00000162654	395.537	1.62948	0.304724	5.3474	8.92288e-08	3.31588e-05
ENSG00000162747	94.2914	2.14553	0.371196	5.78004	7.46807e-09	4.65526e-06
ENSG00000163220	509.683	2.22288	0.37788	5.88251	4.04088e-09	2.89207e-06
ENSG00000163221	21.9361	2.10916	0.372807	5.65752	1.53575e-08	8.72849e-06
ENSG00000163464	29.1225	1.77127	0.362091	4.8918	9.99197e-07	0.000244411
ENSG00000163563	80.9289	1.46496	0.375261	3.90384	9.46787e-05	0.00813142
ENSG00000163618	31.0116	1.15631	0.295491	3.91319	9.10857e-05	0.007893
ENSG00000163659	587.163	0.751357	0.171987	4.36867	1.25003e-05	0.00188677
ENSG00000163660	1050.86	0.591999	0.149153	3.96908	7.21508e-05	0.00657661
ENSG00000163735	32.3064	1.48926	0.364078	4.09051	4.30418e-05	0.00464659
ENSG00000163739	376.496	1.71612	0.34936	4.91218	9.00701e-07	0.000235205
ENSG00000164736	16.8552	1.43736	0.348555	4.12376	3.72739e-05	0.00421217
ENSG00000164816	155.352	2.64959	0.375794	7.05066	1.78066e-12	6.88189e-09
ENSG00000164949	156.377	1.41797	0.326614	4.34143	1.41561e-05	0.00204144
ENSG00000166278	49.957	1.30434	0.317803	4.10424	4.05648e-05	0.00447928
ENSG00000166401	57.3445	0.955011	0.235432	4.05642	4.983e-05	0.00509478
ENSG00000166523	29.5608	2.06529	0.379103	5.44783	5.09869e-08	2.18949e-05
ENSG00000166527	8.3744	1.86617	0.371285	5.02625	5.00156e-07	0.000142133
ENSG00000166710	15562.1	1.06992	0.170876	6.26136	3.81635e-10	5.26765e-07
ENSG00000168061	44.8756	-0.821189	0.203701	-4.03134	5.54605e-05	0.00548635
ENSG00000168394	1127.16	1.20645	0.202718	5.95134	2.65951e-09	2.14135e-06
ENSG00000168899	24.6861	1.13548	0.288698	3.93311	8.38541e-05	0.00743301
ENSG00000169071	53.4101	1.12353	0.275872	4.07263	4.64851e-05	0.00490863
ENSG00000169245	98.8378	2.25296	0.366239	6.15159	7.67077e-10	7.4115e-07
ENSG00000169248	38.7392	1.92967	0.373674	5.16405	2.41663e-07	7.41253e-05
ENSG00000169271	4.98131	-1.51679	0.378524	-4.00711	6.14663e-05	0.00588007
ENSG00000170866	8.96359	1.76235	0.363455	4.84889	1.24152e-06	0.000286482
ENSG00000171049	82.6322	2.06124	0.371205	5.55284	2.81072e-08	1.32474e-05
ENSG00000171051	108.419	1.97487	0.379134	5.20888	1.89981e-07	6.11957e-05
ENSG00000171988	830.3	0.700274	0.165329	4.23563	2.27914e-05	0.00293615
ENSG00000172016	210.413	2.05027	0.367021	5.58624	2.32036e-08	1.15552e-05
ENSG00000172023	391.69	2.13236	0.368304	5.78968	7.05204e-09	4.54245e-06
ENSG00000172156	33.8982	1.68151	0.346825	4.84829	1.24532e-06	0.000286482
ENSG00000172183	205.867	1.23665	0.276384	4.47439	7.66302e-06	0.00129895
ENSG00000172602	127.305	1.31248	0.297777	4.4076	1.04523e-05	0.00168317
ENSG00000172965	49.7088	1.30228	0.325679	3.99865	6.37035e-05	0.00600491
ENSG00000173821	2845.01	0.856882	0.181423	4.72312	2.32256e-06	0.000470674
ENSG00000175175	1.46257	1.46062	0.367782	3.97143	7.14423e-05	0.00654289
ENSG00000175970	129.537	-0.603003	0.13512	-4.46271	8.09286e-06	0.00134816
ENSG00000176485	38.9954	1.18574	0.298249	3.97567	7.01808e-05	0.00645797
ENSG00000176907	581.092	1.24135	0.284298	4.36637	1.26326e-05	0.00188677
ENSG00000177409	350.675	1.01864	0.20375	4.99948	5.74864e-07	0.000160995
ENSG00000177989	38.2175	1.29958	0.310921	4.17977	2.91798e-05	0.00359154
ENSG00000179583	196.137	1.80422	0.287777	6.2695	3.62209e-10	5.26765e-07
ENSG00000180871	36.2289	2.13063	0.378219	5.63331	1.76784e-08	9.76052e-06
ENSG00000182179	339.391	0.756656	0.188675	4.01037	6.06233e-05	0.00582828
ENSG00000182752	52.9709	1.37981	0.335553	4.11205	3.92154e-05	0.0044058
ENSG00000182782	74.7079	1.8249	0.378987	4.8152	1.47053e-06	0.000326626
ENSG00000182816	8.15632	-1.57646	0.379775	-4.15103	3.30982e-05	0.00392109
ENSG00000183484	33.4944	1.40889	0.364308	3.8673	0.000110047	0.00912685
ENSG00000183813	19.0185	1.53959	0.377979	4.07321	4.6369e-05	0.00490863
ENSG00000183844	32.2916	1.67597	0.378347	4.42972	9.43571e-06	0.00153223
ENSG00000184588	527.822	1.50955	0.371827	4.05981	4.91131e-05	0.00507519
ENSG00000184985	17.4635	1.54608	0.363942	4.24816	2.15538e-05	0.00283337
ENSG00000185291	49.7153	1.04412	0.266038	3.9247	8.68385e-05	0.00759306
ENSG00000185774	7.52263	1.52395	0.376401	4.04873	5.1496e-05	0.00521
ENSG00000185880	232.95	1.04256	0.2208	4.72175	2.33827e-06	0.000470674
ENSG00000186377	5.99307	1.41369	0.357744	3.95167	7.76066e-05	0.0070407
ENSG00000186407	20.4208	1.46704	0.376664	3.89484	9.82649e-05	0.00832838
ENSG00000186431	14.8959	1.71061	0.372199	4.59595	4.30778e-06	0.000816113
ENSG00000186470	329.111	0.923235	0.230748	4.00105	6.30608e-05	0.00597346
ENSG00000186481	17.9981	1.2463	0.30081	4.14313	3.42597e-05	0.00398816
ENSG00000186818	26.1103	1.69272	0.365536	4.63079	3.6428e-06	0.000718302
ENSG00000187116	40.4862	1.61364	0.377632	4.27306	1.9281e-05	0.00260549
ENSG00000187479	211.685	1.60789	0.349373	4.60223	4.17991e-06	0.000801424
ENSG00000187908	7017.12	2.03811	0.378581	5.38356	7.30257e-08	2.95273e-05
ENSG00000188404	125.515	1.86697	0.376277	4.96169	6.98832e-07	0.000192918
ENSG00000188641	215.477	1.20946	0.246479	4.90696	9.24999e-07	0.000235599
ENSG00000188820	41.1759	1.56616	0.370237	4.23015	2.33537e-05	0.00298866
ENSG00000188906	125.757	1.48117	0.367911	4.02588	5.67628e-05	0.00553982
ENSG00000196843	102.149	1.50301	0.306323	4.90662	9.26597e-07	0.000235599
ENSG00000197261	37.2908	1.4535	0.350335	4.14889	3.34089e-05	0.00392109
ENSG00000197536	48.4135	1.12876	0.235647	4.79006	1.66732e-06	0.000357992
ENSG00000198355	527.707	0.900094	0.215027	4.18596	2.83961e-05	0.00352549
ENSG00000198959	581.792	1.33778	0.343615	3.89325	9.89082e-05	0.0083463
ENSG00000203710	60.7882	1.55508	0.368758	4.21706	2.47505e-05	0.00314656
ENSG00000203747	110.219	2.31453	0.375756	6.15966	7.29017e-10	7.4115e-07
ENSG00000204252	97.951	1.40937	0.347672	4.05374	5.04045e-05	0.0051264
ENSG00000204257	131.061	1.64275	0.298889	5.4962	3.88071e-08	1.74397e-05
ENSG00000204287	1825.18	1.44348	0.312395	4.62068	3.82485e-06	0.000746579
ENSG00000204592	3816.73	1.15542	0.167789	6.88616	5.73186e-12	1.38453e-08
ENSG00000204614	185.688	1.65398	0.371653	4.45034	8.57332e-06	0.00141599
ENSG00000204642	810.395	1.92284	0.278505	6.90416	5.05001e-12	1.38453e-08
ENSG00000205403	63.7083	1.35811	0.320174	4.24178	2.21749e-05	0.00289532
ENSG00000205502	46.8079	1.33402	0.325578	4.0974	4.17825e-05	0.00458752
ENSG00000205846	1.79998	1.47258	0.355886	4.13777	3.50693e-05	0.00400994
ENSG00000206337	473.444	1.11467	0.180125	6.1883	6.08178e-10	6.91319e-07
ENSG00000206503	4053.4	1.45139	0.307155	4.72526	2.29816e-06	0.000470674
ENSG00000210100	27.8412	2.10521	0.358773	5.8678	4.41623e-09	3.04783e-06
ENSG00000210117	60.5322	1.69767	0.346395	4.90098	9.53605e-07	0.00023914
ENSG00000210195	34.4862	1.51609	0.347032	4.36874	1.24964e-05	0.00188677
ENSG00000211892	119.734	1.62021	0.377364	4.29348	1.75897e-05	0.00244534
ENSG00000211899	7475.52	1.84882	0.378576	4.88362	1.04155e-06	0.000251588
ENSG00000211943	240.244	1.54788	0.376646	4.10966	3.96243e-05	0.00441971
ENSG00000213886	3.65036	2.6203	0.389165	6.73313	1.66056e-11	3.20886e-08
ENSG00000214160	102.546	-0.614009	0.151747	-4.04626	5.20433e-05	0.00523253
ENSG00000223414	1.80946	1.89688	0.385811	4.91659	8.80647e-07	0.000233118
ENSG00000225492	12.9238	1.48649	0.372973	3.98551	6.73347e-05	0.00622922
ENSG00000225864	3.30484	1.63567	0.373956	4.37395	1.22016e-05	0.00188628
ENSG00000226380	117.3	1.19519	0.288109	4.1484	3.34806e-05	0.00392109
ENSG00000229152	11.9796	1.10586	0.274655	4.02636	5.66481e-05	0.00553982
ENSG00000229474	16.9505	1.23179	0.283397	4.3465	1.38324e-05	0.00200975
ENSG00000229807	598.661	-1.42482	0.365171	-3.90179	9.54857e-05	0.00813321
ENSG00000230551	151.404	0.77413	0.189114	4.09345	4.25007e-05	0.00464002
ENSG00000230836	2.50418	1.64185	0.377353	4.35097	1.35537e-05	0.00199019
ENSG00000231672	3.51062	1.58507	0.380531	4.16541	3.1079e-05	0.00377718
ENSG00000231925	1480.18	0.757291	0.154594	4.89859	9.65271e-07	0.00023914
ENSG00000234518	7.18194	1.47485	0.365471	4.03548	5.44897e-05	0.00542762
ENSG00000235505	20.187	1.7397	0.293339	5.9307	3.01649e-09	2.33162e-06
ENSG00000236375	5.76206	1.72687	0.362795	4.75991	1.9368e-06	0.000406813
ENSG00000236943	9.22028	1.33414	0.322733	4.13388	3.56692e-05	0.00405454
ENSG00000239948	5.98089	1.49526	0.355603	4.20484	2.61267e-05	0.00327839
ENSG00000240065	227.175	1.75701	0.222069	7.91201	2.53268e-15	2.44707e-11
ENSG00000242574	100.008	1.48569	0.312804	4.74957	2.03849e-06	0.000423567
ENSG00000243290	127.136	1.46108	0.378295	3.86228	0.000112335	0.00927677
ENSG00000243649	25.5424	1.68615	0.349542	4.82387	1.40798e-06	0.00031637
ENSG00000248323	10.7114	1.50846	0.377906	3.99163	6.56198e-05	0.00612578
ENSG00000251136	21.7821	1.00822	0.251385	4.01067	6.05464e-05	0.00582828
ENSG00000251230	5.72904	1.44534	0.356215	4.05749	4.96023e-05	0.00509478
ENSG00000253838	5.27013	1.92633	0.374624	5.14202	2.718e-07	8.08041e-05
ENSG00000255398	166.199	2.12226	0.377591	5.62053	1.90369e-08	1.02186e-05
ENSG00000256870	8.61373	1.69595	0.378834	4.47678	7.57773e-06	0.00129586
ENSG00000259905	3.0744	1.47552	0.377645	3.90717	9.33849e-05	0.00805612
ENSG00000261618	26.5567	2.04418	0.358251	5.70601	1.15657e-08	6.77259e-06
ENSG00000269919	6.36539	1.59335	0.355363	4.48371	7.3355e-06	0.00126563
