# Supplementary material for: DNA Methylation and Transcription Patterns in Intestinal Epithelial Cells From Pediatric Patients With Inflammatory Bowel Diseases Differentiate Disease Subtypes and Associate With Outcome
Source: Gastroenterology. 2018 Feb;154(3):585–98. doi: 10.1053/j.gastro.2017.10.007 (PMC6381389; doi:10.1053/j.gastro.2017.10.007)
Supplement: Supplementary Table 13 [file mmc15.xlsx]

## Sheet: Table_S13_RNAseq_SC_UC_vs_Ctrl_
Table S13: Differentially expressed genes (DEGs) comparing UC vs Ctrl in SC epithelium
	baseMean	log2FoldChange	lfcSE	stat	pvalue	padj
ENSG00000000938	28.4066	1.93376	0.356468	5.42477	5.80308e-08	7.82534e-06
ENSG00000001626	1241.61	-0.885703	0.205404	-4.312	1.61784e-05	0.000657818
ENSG00000003400	339.926	0.700625	0.191951	3.65001	0.000262225	0.00498392
ENSG00000004399	221.004	1.14057	0.246832	4.62084	3.82185e-06	0.00022619
ENSG00000004468	42.4319	1.60131	0.369058	4.33892	1.43181e-05	0.000607694
ENSG00000005001	22.1794	2.08466	0.365938	5.69675	1.22111e-08	2.34387e-06
ENSG00000005102	32.2177	1.45496	0.328175	4.43349	9.27204e-06	0.00044096
ENSG00000005469	90.7859	-0.729293	0.198572	-3.67268	0.000240019	0.00466166
ENSG00000005810	484.89	0.669691	0.169263	3.95652	7.60495e-05	0.00198567
ENSG00000005844	61.787	1.09606	0.310329	3.53193	0.000412533	0.00680296
ENSG00000006118	70.3109	1.45321	0.300205	4.84075	1.29352e-06	9.60266e-05
ENSG00000006210	54.4231	1.16459	0.291303	3.99785	6.39195e-05	0.00171855
ENSG00000006740	339.621	-0.750493	0.192158	-3.90562	9.39857e-05	0.00232107
ENSG00000006747	266.392	-0.937806	0.243529	-3.8509	0.000117687	0.00274037
ENSG00000007047	44.6846	0.753394	0.21359	3.52729	0.000419837	0.0068844
ENSG00000007171	1241.78	2.32224	0.392765	5.91254	3.36867e-09	7.97477e-07
ENSG00000007174	3.5358	1.66108	0.412843	4.02351	5.7338e-05	0.00159804
ENSG00000007216	98.6045	-1.29939	0.353014	-3.68085	0.000232456	0.0045575
ENSG00000007312	21.8303	1.31227	0.363583	3.60929	0.000307041	0.00557942
ENSG00000007908	76.9401	2.39141	0.343131	6.96939	3.18318e-12	2.2607e-09
ENSG00000007933	7.28847	2.84517	0.423041	6.72551	1.7498e-11	9.55927e-09
ENSG00000008323	432.98	-0.768079	0.219451	-3.5	0.00046526	0.00743091
ENSG00000008438	1.24802	1.92572	0.458484	4.20018	2.66705e-05	0.000950237
ENSG00000008513	163.701	1.32486	0.319065	4.1523	3.29145e-05	0.00108725
ENSG00000008516	26.0333	1.38893	0.333748	4.16161	3.16006e-05	0.00105696
ENSG00000008853	46.0261	0.95144	0.255065	3.73019	0.000191334	0.00390102
ENSG00000010256	1406.73	-0.584195	0.152292	-3.83602	0.000125046	0.00287095
ENSG00000010278	1513.58	-0.596047	0.156843	-3.80027	0.00014454	0.00319862
ENSG00000010295	28.6541	1.01349	0.267812	3.78435	0.00015411	0.0033539
ENSG00000010671	30.5067	1.16098	0.319427	3.63458	0.000278431	0.00521287
ENSG00000010818	219.194	0.965103	0.207914	4.64184	3.45324e-06	0.000207838
ENSG00000010932	2.36398	1.80093	0.453303	3.97291	7.10007e-05	0.00187918
ENSG00000011201	15.8136	1.25437	0.359346	3.4907	0.000481758	0.00763147
ENSG00000011422	398.335	1.21908	0.290334	4.1989	2.68217e-05	0.000953332
ENSG00000012124	23.7067	1.43432	0.388655	3.69048	0.000223832	0.00441163
ENSG00000012223	19.713	1.45365	0.294519	4.93566	7.98798e-07	6.57111e-05
ENSG00000012232	133.184	0.630765	0.149228	4.22685	2.36988e-05	0.000866083
ENSG00000012660	139.157	0.856054	0.193533	4.42329	9.72081e-06	0.000456294
ENSG00000012779	70.4143	1.11973	0.300661	3.72424	0.000195908	0.00398284
ENSG00000013016	41.6851	1.58654	0.295914	5.36149	8.25393e-08	1.06581e-05
ENSG00000013297	4.33263	1.21628	0.359101	3.38703	0.000706543	0.0099825
ENSG00000015285	13.9015	1.43169	0.312795	4.57709	4.71479e-06	0.000263657
ENSG00000015413	10.1861	2.30958	0.37146	6.21759	5.04853e-10	1.68069e-07
ENSG00000018280	20.4292	2.20211	0.384259	5.73079	9.99643e-09	1.99051e-06
ENSG00000019582	3283.24	1.48673	0.290615	5.11578	3.12443e-07	3.14005e-05
ENSG00000019991	55.6874	1.26531	0.320653	3.94604	7.94555e-05	0.00204949
ENSG00000021300	33.8389	0.861967	0.233003	3.69938	0.000216127	0.00430356
ENSG00000023445	617.721	1.24064	0.25654	4.83605	1.32446e-06	9.73067e-05
ENSG00000023902	63.6414	1.365	0.26864	5.08114	3.75177e-07	3.66676e-05
ENSG00000024422	94.5479	1.10557	0.29364	3.76506	0.000166509	0.00351599
ENSG00000025708	159.092	1.11524	0.278368	4.00635	6.16637e-05	0.00168006
ENSG00000026036	12.9522	1.26853	0.332951	3.80997	0.000138981	0.00311698
ENSG00000026508	795.347	0.7692	0.195573	3.93305	8.3875e-05	0.00212743
ENSG00000026652	57.9076	1.34292	0.267239	5.02516	5.03006e-07	4.52196e-05
ENSG00000026751	115.776	1.26081	0.334758	3.76634	0.000165658	0.00350847
ENSG00000026950	220.8	0.871443	0.231146	3.7701	0.000163179	0.00348018
ENSG00000027001	115.48	-0.699397	0.19342	-3.61595	0.000299251	0.00548224
ENSG00000027075	103.837	0.947314	0.258458	3.66525	0.0002471	0.00476013
ENSG00000028137	174.585	0.866395	0.226528	3.82467	0.000130948	0.00296492
ENSG00000028277	16.4625	1.37091	0.336455	4.07456	4.61012e-05	0.00136415
ENSG00000029153	82.0267	0.999277	0.234233	4.26617	1.98859e-05	0.000773155
ENSG00000029534	6.25137	2.30089	0.385932	5.96191	2.49311e-09	6.17653e-07
ENSG00000034053	17.752	2.05612	0.345631	5.94891	2.69935e-09	6.53649e-07
ENSG00000035720	7.53456	1.34053	0.383359	3.49679	0.000470888	0.00750953
ENSG00000037280	27.4205	1.40429	0.306024	4.58883	4.45736e-06	0.000253131
ENSG00000039523	48.8125	1.01009	0.283157	3.56724	0.00036076	0.00620368
ENSG00000039537	2.31786	-1.47216	0.412743	-3.56677	0.000361403	0.00620472
ENSG00000039560	151.349	0.789147	0.192092	4.10818	3.98795e-05	0.00123499
ENSG00000039987	218.322	-0.952047	0.278897	-3.41362	0.000641057	0.00934225
ENSG00000040199	504.772	-0.878927	0.256866	-3.42173	0.00062223	0.00916188
ENSG00000041982	495.879	1.95389	0.308554	6.33241	2.41354e-10	9.18265e-08
ENSG00000042062	48.9631	1.3866	0.347579	3.98932	6.62622e-05	0.0017736
ENSG00000042445	1035.4	-0.744158	0.217103	-3.42767	0.000608783	0.00902625
ENSG00000043462	85.151	1.61854	0.336468	4.81037	1.50651e-06	0.00010771
ENSG00000047597	264.651	-0.773469	0.210362	-3.67685	0.000236135	0.00460722
ENSG00000047936	12.4374	-1.11061	0.264299	-4.20211	2.6444e-05	0.000943746
ENSG00000048052	76.789	0.761285	0.222424	3.42268	0.000620069	0.00914902
ENSG00000049089	49.0066	1.38502	0.320924	4.31572	1.5908e-05	0.000650549
ENSG00000049192	14.8816	2.09667	0.324284	6.46554	1.00938e-10	4.37881e-08
ENSG00000049249	6.57435	1.76627	0.384853	4.58947	4.44381e-06	0.000253131
ENSG00000050730	109.686	3.55488	0.434636	8.17899	2.86233e-16	8.71213e-13
ENSG00000050767	18.5263	2.00067	0.383641	5.21496	1.83857e-07	2.05092e-05
ENSG00000053702	7.38619	1.5341	0.33617	4.56346	5.03171e-06	0.000275593
ENSG00000054938	4.69098	3.22441	0.438419	7.35462	1.91469e-13	1.85429e-10
ENSG00000054967	75.2953	0.968628	0.260673	3.71588	0.000202498	0.00409726
ENSG00000056558	40.1573	1.42771	0.313832	4.54927	5.38326e-06	0.000289636
ENSG00000057149	1.03357	1.51914	0.447373	3.3957	0.000684524	0.00974247
ENSG00000057294	1262.79	-0.549318	0.155917	-3.52314	0.000426458	0.00695189
ENSG00000057657	357.575	1.1265	0.245495	4.58869	4.46027e-06	0.000253131
ENSG00000058091	35.5634	0.997464	0.262658	3.79758	0.000146114	0.00322601
ENSG00000059377	71.1086	0.932618	0.258402	3.60917	0.000307175	0.00557942
ENSG00000059804	332.57	1.46805	0.304483	4.82145	1.42521e-06	0.000102934
ENSG00000060558	32.0333	1.74786	0.328666	5.31804	1.04893e-07	1.2844e-05
ENSG00000061273	156.159	0.849885	0.244203	3.48024	0.000500966	0.0078367
ENSG00000061337	11.8297	1.78641	0.348872	5.12052	3.047e-07	3.07675e-05
ENSG00000061656	14.6882	1.20659	0.315689	3.82209	0.000132326	0.00298976
ENSG00000061918	49.013	1.37891	0.330624	4.17062	3.03778e-05	0.00104008
ENSG00000062038	45.6354	2.33945	0.41775	5.60012	2.14201e-08	3.66285e-06
ENSG00000062524	49.8691	-0.972343	0.285502	-3.40573	0.000659868	0.00948661
ENSG00000064201	2.86228	1.61848	0.42135	3.84117	0.000122449	0.00282042
ENSG00000064692	27.0705	1.04026	0.305988	3.39968	0.000674641	0.00962753
ENSG00000064886	13.1884	1.89725	0.41158	4.60969	4.03278e-06	0.00023388
ENSG00000064932	519.84	0.981525	0.236331	4.15318	3.27892e-05	0.00108648
ENSG00000064989	155.432	0.860956	0.237049	3.63198	0.000281251	0.00525643
ENSG00000065361	1290.37	-0.521233	0.150865	-3.45496	0.000550378	0.00839996
ENSG00000065413	68.7069	1.03195	0.265321	3.88945	0.000100471	0.00242977
ENSG00000065923	15.5385	1.13607	0.276213	4.11301	3.90525e-05	0.00121645
ENSG00000066056	72.5569	1.15757	0.281254	4.11576	3.85912e-05	0.00121272
ENSG00000066336	29.092	1.43338	0.346903	4.13193	3.59731e-05	0.00115428
ENSG00000066405	3.51199	1.94675	0.457032	4.25955	2.04839e-05	0.000789461
ENSG00000067048	213.944	0.938672	0.210304	4.46341	8.06654e-06	0.000394187
ENSG00000068078	216.081	-0.786866	0.217107	-3.62432	0.000289727	0.00536779
ENSG00000068366	239.016	1.06712	0.260018	4.10403	4.06023e-05	0.00125191
ENSG00000068650	119.399	0.807608	0.175819	4.59341	4.36068e-06	0.000250116
ENSG00000069122	159.444	1.33433	0.301663	4.42324	9.72296e-06	0.000456294
ENSG00000069399	194.87	0.788938	0.217922	3.62028	0.000294282	0.00541916
ENSG00000069431	53.5702	0.915127	0.25713	3.55901	0.00037226	0.00633495
ENSG00000069493	15.4149	1.13927	0.308194	3.6966	0.000218507	0.00432671
ENSG00000069966	40.0315	0.853102	0.234368	3.64002	0.000272622	0.00513117
ENSG00000070190	56.5026	1.74741	0.339747	5.14326	2.70018e-07	2.79272e-05
ENSG00000071054	278.367	0.619708	0.150463	4.11867	3.81067e-05	0.00120349
ENSG00000071242	133.643	0.968254	0.285684	3.38925	0.000700839	0.00991115
ENSG00000071246	58.7155	1.2215	0.284809	4.28883	1.79619e-05	0.000712655
ENSG00000071282	52.538	1.02382	0.233861	4.37789	1.19836e-05	0.000534173
ENSG00000071575	70.8276	1.43347	0.316801	4.52484	6.04415e-06	0.000308982
ENSG00000071909	2.63824	2.03238	0.445854	4.5584	5.15448e-06	0.000280157
ENSG00000072133	50.7051	-0.91857	0.236736	-3.88015	0.000104394	0.00250474
ENSG00000072195	4.81322	1.29369	0.373792	3.46098	0.000538207	0.00826156
ENSG00000072786	211.063	0.600336	0.176976	3.39219	0.000693364	0.00982235
ENSG00000072832	15.912	1.21085	0.343679	3.52319	0.000426386	0.00695189
ENSG00000072952	123.72	1.10549	0.283078	3.90526	9.4124e-05	0.00232107
ENSG00000073150	0.800309	1.59109	0.454513	3.50065	0.000464122	0.00741829
ENSG00000073464	14.3594	1.4091	0.334864	4.20797	2.57673e-05	0.000924238
ENSG00000073756	224.225	1.29851	0.336813	3.85529	0.000115594	0.00271838
ENSG00000074181	221.298	1.7451	0.330893	5.27391	1.33545e-07	1.56335e-05
ENSG00000074410	1761.03	-0.893673	0.219305	-4.07502	4.60112e-05	0.00136344
ENSG00000074657	120.65	1.00251	0.266947	3.75544	0.000173036	0.00360037
ENSG00000075239	337.761	-0.738148	0.189424	-3.8968	9.74717e-05	0.00238157
ENSG00000075420	777.636	0.621526	0.150794	4.1217	3.76089e-05	0.00119063
ENSG00000075618	116.347	1.0135	0.297123	3.41106	0.000647117	0.00940483
ENSG00000076706	203.742	1.43326	0.295678	4.84736	1.25118e-06	9.35358e-05
ENSG00000077092	16.3207	1.06093	0.312618	3.39368	0.000689593	0.00980151
ENSG00000077150	239.529	0.989887	0.234951	4.21317	2.51809e-05	0.000909329
ENSG00000077420	26.5327	1.12872	0.322291	3.50219	0.000461442	0.00739209
ENSG00000077984	14.913	1.5832	0.379773	4.16881	3.06193e-05	0.00104098
ENSG00000078081	15.8086	1.3618	0.323491	4.20968	2.55734e-05	0.000918832
ENSG00000078098	15.099	1.90356	0.385103	4.94299	7.69322e-07	6.41928e-05
ENSG00000079215	7.3846	1.5461	0.361461	4.27735	1.89129e-05	0.000744724
ENSG00000079263	20.0735	1.48683	0.37234	3.9932	6.51863e-05	0.00174699
ENSG00000079308	226.372	1.04899	0.271542	3.86309	0.000111961	0.00265343
ENSG00000079337	73.2047	0.916889	0.22456	4.08305	4.44486e-05	0.00132451
ENSG00000080493	1533.48	-0.941294	0.255371	-3.68599	0.000227818	0.00448189
ENSG00000080573	105.475	1.33395	0.335118	3.98055	6.87572e-05	0.00183314
ENSG00000081041	288.732	1.01617	0.262744	3.86754	0.000109937	0.00262005
ENSG00000081052	27.3106	1.17413	0.320429	3.66424	0.000248074	0.00477027
ENSG00000081237	332.141	1.33346	0.314576	4.23893	2.24591e-05	0.000840019
ENSG00000082074	96.7794	0.871059	0.249586	3.49001	0.000482997	0.00764221
ENSG00000082684	14.5187	1.27296	0.33456	3.80488	0.000141872	0.00315524
ENSG00000084754	1451.16	-0.550529	0.14506	-3.79518	0.000147535	0.00325064
ENSG00000085117	94.8818	0.911527	0.236634	3.85206	0.00011713	0.00273706
ENSG00000085265	13.6489	2.51789	0.37094	6.78786	1.13807e-11	6.72706e-09
ENSG00000086205	4.95366	1.75827	0.417641	4.21	2.55365e-05	0.000918832
ENSG00000086300	37.4445	1.09661	0.266887	4.10887	3.97598e-05	0.00123465
ENSG00000086991	2.67109	1.49079	0.436195	3.41772	0.000631473	0.00926594
ENSG00000087076	1.78436	1.60568	0.415277	3.86653	0.000110396	0.00262218
ENSG00000087303	170.421	1.09654	0.300361	3.65075	0.000261479	0.00497418
ENSG00000087589	19.9436	1.65832	0.347549	4.77147	1.8289e-06	0.000125699
ENSG00000087916	247.877	3.49562	0.446628	7.82669	5.00902e-15	7.62301e-12
ENSG00000088340	16.1424	1.36896	0.361545	3.78641	0.000152839	0.00333305
ENSG00000088826	31.7568	1.33236	0.282322	4.71929	2.36672e-06	0.0001566
ENSG00000088881	19.8782	1.17023	0.307934	3.80027	0.00014454	0.00319862
ENSG00000088882	63.0498	1.75475	0.41757	4.2023	2.64222e-05	0.000943746
ENSG00000088992	11.9046	1.63346	0.360324	4.53331	5.80667e-06	0.000302486
ENSG00000089057	110.951	0.845773	0.20187	4.18969	2.79334e-05	0.000981514
ENSG00000089220	769.669	-0.549402	0.151078	-3.63655	0.00027631	0.00518685
ENSG00000089327	49.3383	1.01173	0.291505	3.4707	0.0005191	0.00803192
ENSG00000089351	119.943	0.975359	0.247345	3.94332	8.03619e-05	0.00206537
ENSG00000090339	391.889	1.37343	0.327587	4.19255	2.75837e-05	0.000974023
ENSG00000090376	118.408	1.41549	0.278763	5.07776	3.8192e-07	3.71561e-05
ENSG00000090382	1137.78	1.29544	0.297104	4.36023	1.29924e-05	0.000559225
ENSG00000091039	340.061	0.664404	0.136458	4.86894	1.12198e-06	8.47695e-05
ENSG00000091106	7.59449	1.69308	0.366497	4.61964	3.84412e-06	0.000226878
ENSG00000091129	10.2517	1.55538	0.32563	4.77653	1.78348e-06	0.000123288
ENSG00000091428	31.015	0.99003	0.274565	3.60581	0.000311182	0.00562344
ENSG00000091592	59.9828	0.972823	0.279042	3.48629	0.000489762	0.0077067
ENSG00000091879	33.6357	1.90152	0.361904	5.25422	1.48656e-07	1.70283e-05
ENSG00000092421	403.249	-0.633939	0.178476	-3.55196	0.000382379	0.00645559
ENSG00000092929	187.335	1.00989	0.273399	3.69383	0.000220903	0.00437006
ENSG00000092969	9.85021	1.39262	0.401118	3.47184	0.000516912	0.00801553
ENSG00000093134	5.93169	3.16251	0.423475	7.468	8.14221e-14	8.40172e-11
ENSG00000094755	19.0934	2.01538	0.421866	4.77731	1.77656e-06	0.000123288
ENSG00000094963	3.88846	1.55986	0.442269	3.52695	0.000420379	0.0068844
ENSG00000095203	764.46	-0.855968	0.219411	-3.90122	9.57107e-05	0.00235203
ENSG00000095370	31.7157	1.05305	0.294682	3.57352	0.00035222	0.00612349
ENSG00000095752	4.68348	1.82397	0.387923	4.70188	2.57782e-06	0.000166939
ENSG00000096996	14.2775	1.22795	0.33464	3.66946	0.00024306	0.00471214
ENSG00000099725	55.6567	1.344	0.216908	6.19616	5.78578e-10	1.81282e-07
ENSG00000099958	75.3851	1.52905	0.279017	5.48012	4.25032e-08	6.16037e-06
ENSG00000099985	35.1129	2.50696	0.444287	5.64266	1.6744e-08	3.04913e-06
ENSG00000100034	125.547	0.821028	0.209738	3.91454	9.05767e-05	0.00225447
ENSG00000100055	44.4144	1.18938	0.321751	3.6966	0.000218509	0.00432671
ENSG00000100077	48.2535	0.858985	0.230206	3.73137	0.000190439	0.00389395
ENSG00000100078	4.4527	1.80722	0.422945	4.27294	1.92909e-05	0.000754151
ENSG00000100170	198.57	0.961088	0.229436	4.18892	2.80287e-05	0.000981514
ENSG00000100298	0.785029	1.5489	0.454487	3.40802	0.000654366	0.00945165
ENSG00000100311	33.3203	1.2276	0.261062	4.70231	2.5723e-06	0.000166939
ENSG00000100342	250.886	1.49733	0.28767	5.20501	1.93991e-07	2.14154e-05
ENSG00000100344	3.82592	1.70931	0.436491	3.91602	9.00231e-05	0.00224481
ENSG00000100368	130.163	1.58804	0.319915	4.96396	6.90708e-07	5.86304e-05
ENSG00000100385	23.2391	1.31127	0.364012	3.60227	0.000315448	0.00566342
ENSG00000100490	57.3049	-0.85854	0.228061	-3.76452	0.000166867	0.00351959
ENSG00000100625	5.0038	1.39875	0.368598	3.79479	0.000147767	0.0032524
ENSG00000100731	347.488	0.705516	0.1785	3.95246	7.73511e-05	0.00200248
ENSG00000100767	192.339	1.25302	0.319723	3.91908	8.88888e-05	0.00222024
ENSG00000100889	419.166	-0.569144	0.162153	-3.50993	0.000448225	0.0072129
ENSG00000100985	50.9321	2.21265	0.356483	6.2069	5.40387e-10	1.71887e-07
ENSG00000101017	41.8993	1.11999	0.313149	3.57653	0.000348183	0.00607567
ENSG00000101049	364.266	-0.993034	0.265843	-3.73542	0.000187402	0.00384935
ENSG00000101098	8.15597	-2.25824	0.376608	-5.99626	2.0191e-09	5.12129e-07
ENSG00000101236	84.2103	1.27042	0.287496	4.4189	9.92029e-06	0.00046337
ENSG00000101265	94.1302	1.27636	0.295035	4.32613	1.51752e-05	0.000634263
ENSG00000101298	40.2951	2.2979	0.362201	6.34428	2.23465e-10	8.65661e-08
ENSG00000101335	182.641	1.12927	0.298621	3.78162	0.00015581	0.0033771
ENSG00000101336	77.9219	1.12005	0.306996	3.64843	0.000263851	0.00500589
ENSG00000101445	110.139	1.19741	0.322872	3.70862	0.000208396	0.00418481
ENSG00000101670	171.806	0.962969	0.228482	4.21464	2.50182e-05	0.000904989
ENSG00000101825	605.471	1.17095	0.315963	3.70599	0.000210568	0.00422048
ENSG00000101842	12.8289	2.62641	0.428949	6.12291	9.18805e-10	2.5758e-07
ENSG00000101846	181.236	0.876199	0.251652	3.48179	0.000498076	0.00780868
ENSG00000102038	67.1825	1.02781	0.291135	3.53035	0.000415003	0.00683312
ENSG00000102096	314.113	1.29533	0.314114	4.12374	3.72773e-05	0.00118719
ENSG00000102265	418.602	1.49112	0.287117	5.19341	2.06476e-07	2.22181e-05
ENSG00000102554	2125.08	-0.660569	0.160845	-4.10688	4.01046e-05	0.00124016
ENSG00000102755	250.005	0.950989	0.245918	3.8671	0.000110136	0.00262186
ENSG00000102760	70.8822	1.27557	0.276569	4.61213	3.98559e-06	0.000232649
ENSG00000102802	5.61366	2.21811	0.415716	5.33563	9.52144e-08	1.20038e-05
ENSG00000102837	4132.47	1.49867	0.386043	3.88212	0.000103549	0.00249009
ENSG00000102879	100.955	1.345	0.32822	4.09787	4.1697e-05	0.00126372
ENSG00000103222	239.241	0.96348	0.189856	5.0748	3.87902e-07	3.72281e-05
ENSG00000103257	107.372	1.28477	0.319461	4.02169	5.77828e-05	0.00160511
ENSG00000103313	15.7553	2.09389	0.356518	5.87318	4.27512e-09	9.48809e-07
ENSG00000103522	17.6501	1.67049	0.369083	4.52604	6.00992e-06	0.000308829
ENSG00000103569	70.651	3.56474	0.443852	8.03137	9.63893e-16	2.05367e-12
ENSG00000103742	49.2613	1.24362	0.330275	3.76541	0.000166275	0.00351599
ENSG00000103811	173.423	1.16252	0.271809	4.27698	1.89449e-05	0.000744724
ENSG00000103888	111.435	2.08069	0.359978	5.78004	7.46819e-09	1.5154e-06
ENSG00000104267	3592.06	-1.16661	0.299915	-3.88981	0.000100324	0.00242977
ENSG00000104415	34.2211	2.5784	0.43488	5.929	3.04779e-09	7.2962e-07
ENSG00000104894	18.3058	1.45361	0.344479	4.21972	2.44604e-05	0.00088934
ENSG00000104951	7.83353	1.29113	0.346121	3.7303	0.000191254	0.00390102
ENSG00000104972	18.3813	1.19898	0.332034	3.611	0.000305021	0.00554976
ENSG00000104974	4.91808	1.54992	0.363133	4.2682	1.97056e-05	0.000767691
ENSG00000104998	36.0141	0.949642	0.27446	3.46003	0.000540113	0.00827889
ENSG00000105088	4.98603	1.98173	0.39891	4.96788	6.76898e-07	5.81225e-05
ENSG00000105122	24.5582	1.20313	0.349442	3.44299	0.000575311	0.00867485
ENSG00000105205	15.412	1.51447	0.36818	4.11339	3.89897e-05	0.00121627
ENSG00000105251	29.7887	-0.865112	0.241582	-3.58103	0.000342247	0.00599172
ENSG00000105339	188.677	0.763465	0.215768	3.53836	0.000402619	0.00666526
ENSG00000105369	76.5002	1.5002	0.399371	3.75639	0.000172379	0.00360037
ENSG00000105509	1.87259	1.58581	0.457473	3.46647	0.000527346	0.00814114
ENSG00000105538	42.0708	1.02297	0.27296	3.74769	0.000178469	0.00369171
ENSG00000105552	171.028	-0.86206	0.17791	-4.84549	1.263e-06	9.40888e-05
ENSG00000105639	82.0625	1.61769	0.33145	4.88065	1.05738e-06	8.22211e-05
ENSG00000105755	1197.53	-0.769542	0.215622	-3.56894	0.000358428	0.00617853
ENSG00000105835	1290.26	1.09506	0.241704	4.53058	5.88224e-06	0.000305555
ENSG00000105989	2.3014	2.56902	0.455727	5.6372	1.72841e-08	3.1208e-06
ENSG00000106031	232.115	-0.720492	0.15785	-4.5644	5.00913e-06	0.000275063
ENSG00000106070	99.7383	1.12009	0.251118	4.46044	8.17934e-06	0.000397874
ENSG00000106080	60.4226	0.70067	0.173061	4.04869	5.15051e-05	0.00147694
ENSG00000106236	70.3389	1.29668	0.362094	3.58107	0.000342188	0.00599172
ENSG00000106333	159.062	1.28264	0.317105	4.04484	5.23595e-05	0.00149523
ENSG00000106351	228.438	-0.807662	0.20023	-4.03367	5.49126e-05	0.00154963
ENSG00000106366	87.7261	1.7639	0.370326	4.76309	1.90649e-06	0.000129775
ENSG00000106524	125.409	-0.542157	0.151933	-3.56839	0.000359179	0.00618648
ENSG00000106546	781.275	0.605553	0.169509	3.5724	0.000353725	0.00613219
ENSG00000106605	26.3236	1.09188	0.302996	3.6036	0.000313839	0.00565706
ENSG00000106624	389.309	1.05818	0.294527	3.59282	0.00032712	0.0058177
ENSG00000106819	35.9289	1.62914	0.356813	4.56581	4.97573e-06	0.000274645
ENSG00000106823	21.1332	1.33423	0.352025	3.79015	0.000150554	0.0032981
ENSG00000106976	25.2879	1.1346	0.308407	3.67892	0.000234225	0.00458254
ENSG00000106991	201.888	1.16234	0.299322	3.88324	0.000103073	0.00248143
ENSG00000107165	2.62066	2.13823	0.443263	4.82385	1.40817e-06	0.000102397
ENSG00000107317	80.1367	2.09451	0.398169	5.26036	1.43772e-07	1.66478e-05
ENSG00000107518	2.25233	1.93022	0.432895	4.45886	8.23955e-06	0.00039989
ENSG00000107537	138.339	-0.80561	0.176255	-4.57071	4.86079e-06	0.000268997
ENSG00000107719	27.2542	1.05497	0.248125	4.25176	2.12097e-05	0.000806954
ENSG00000107742	85.8875	1.2296	0.33104	3.71436	0.000203717	0.00411412
ENSG00000107796	596.032	1.15302	0.280097	4.1165	3.84662e-05	0.00121058
ENSG00000107968	118.459	0.98499	0.255358	3.85729	0.000114653	0.00270221
ENSG00000108001	6.46341	2.0515	0.399335	5.13729	2.78724e-07	2.85504e-05
ENSG00000108239	208.887	-0.551687	0.143978	-3.83173	0.000127244	0.00290885
ENSG00000108272	413.458	-0.88649	0.237518	-3.73231	0.000189731	0.0038832
ENSG00000108342	9.58504	2.36327	0.378181	6.24905	4.12962e-10	1.46643e-07
ENSG00000108556	6.60694	1.16279	0.340168	3.41827	0.000630199	0.00926002
ENSG00000108557	135.597	0.806582	0.205368	3.92749	8.58377e-05	0.00216689
ENSG00000108622	58.693	1.04878	0.285235	3.67691	0.000236081	0.00460722
ENSG00000108797	28.8013	1.22814	0.298921	4.10858	3.98107e-05	0.00123465
ENSG00000108821	2755.48	1.63838	0.34146	4.79816	1.6013e-06	0.000112971
ENSG00000108932	3.42496	1.42317	0.392574	3.62522	0.000288713	0.00535829
ENSG00000108950	15.9828	1.15819	0.340462	3.40182	0.000669388	0.00959111
ENSG00000109089	32.7276	0.942599	0.264638	3.56185	0.000368253	0.00629307
ENSG00000109103	79.4967	0.582225	0.162398	3.58518	0.000336852	0.00592648
ENSG00000109182	134.903	-1.11517	0.270189	-4.12738	3.66927e-05	0.00117208
ENSG00000109610	162.922	1.26549	0.312199	4.05347	5.04632e-05	0.00146083
ENSG00000109790	88.4654	1.38518	0.286597	4.83319	1.34361e-06	9.83553e-05
ENSG00000109819	281.475	-1.02974	0.234099	-4.39874	1.0888e-05	0.000497896
ENSG00000110090	1526.05	-0.644243	0.163177	-3.94812	7.87663e-05	0.00203599
ENSG00000110237	138.996	1.19306	0.288944	4.12903	3.64304e-05	0.00116544
ENSG00000110347	144.619	2.03632	0.43207	4.71293	2.44174e-06	0.000160418
ENSG00000110395	176.512	0.548408	0.152935	3.58589	0.000335932	0.00592234
ENSG00000110435	176.639	-0.55761	0.161101	-3.46125	0.000537676	0.00826156
ENSG00000110448	16.536	1.24399	0.353964	3.51445	0.000440663	0.0071181
ENSG00000110455	31.7583	1.04259	0.28061	3.71545	0.00020284	0.0041003
ENSG00000110492	200.373	1.019	0.240318	4.24024	2.23282e-05	0.000837544
ENSG00000110665	2.20605	1.44524	0.413383	3.49612	0.000472076	0.00752285
ENSG00000110723	502.216	-0.890884	0.248574	-3.58398	0.000338395	0.00594517
ENSG00000110777	31.5828	1.47555	0.383135	3.85126	0.00011751	0.00274037
ENSG00000110799	1310.24	1.32164	0.30178	4.37949	1.18955e-05	0.000533568
ENSG00000110811	32.293	1.03901	0.294849	3.52386	0.000425304	0.0069437
ENSG00000110848	194.372	1.10855	0.320031	3.46389	0.000532424	0.00820826
ENSG00000110944	12.6838	2.10418	0.380096	5.53591	3.09622e-08	4.7459e-06
ENSG00000111145	125.629	0.813145	0.236232	3.44214	0.000577131	0.00869023
ENSG00000111199	4.89776	1.81149	0.399075	4.53922	5.64639e-06	0.000299259
ENSG00000111341	88.2785	1.39223	0.318838	4.36657	1.26215e-05	0.000549703
ENSG00000111348	190.704	1.14291	0.283814	4.02696	5.65022e-05	0.00158608
ENSG00000111424	851.135	-0.684441	0.192334	-3.5586	0.000372842	0.00633768
ENSG00000111729	5.42621	1.46567	0.385797	3.79907	0.000145238	0.00320999
ENSG00000111799	523.632	1.99955	0.3537	5.65324	1.57453e-08	2.89198e-06
ENSG00000111801	150.84	0.996869	0.245429	4.06174	4.87083e-05	0.00142374
ENSG00000111802	912.099	-0.850373	0.235695	-3.60794	0.00030864	0.00559649
ENSG00000111846	72.513	-0.970374	0.24623	-3.94092	8.11684e-05	0.00207706
ENSG00000111912	671.201	0.860752	0.223226	3.85597	0.000115269	0.00271374
ENSG00000111913	56.6338	1.76725	0.376321	4.69614	2.6513e-06	0.000170146
ENSG00000112096	2206.21	1.00757	0.240371	4.19173	2.76832e-05	0.000974905
ENSG00000112115	3.37614	1.61852	0.4539	3.56581	0.00036273	0.00622248
ENSG00000112137	27.6638	1.21628	0.32158	3.7822	0.000155448	0.00337267
ENSG00000112182	13.4644	1.18571	0.33482	3.54134	0.000398094	0.00663608
ENSG00000112195	5.87835	1.95124	0.435661	4.47879	7.50669e-06	0.000371948
ENSG00000112299	67.292	2.74619	0.427997	6.41637	1.39558e-10	5.61021e-08
ENSG00000112303	41.616	1.88831	0.394069	4.79182	1.65276e-06	0.000115521
ENSG00000112304	165.17	-0.613139	0.180469	-3.39747	0.00068011	0.00969908
ENSG00000112320	16.0916	1.06161	0.281466	3.77171	0.000162131	0.00346823
ENSG00000112541	20.7584	1.43696	0.306335	4.69081	2.72131e-06	0.000173075
ENSG00000112559	19.2766	1.86931	0.321356	5.81692	5.99402e-09	1.26444e-06
ENSG00000112715	633.113	0.697167	0.186599	3.73617	0.000186843	0.00384254
ENSG00000112759	62.4737	0.614891	0.179578	3.42409	0.000616856	0.00911424
ENSG00000112874	136.487	-0.767287	0.212342	-3.61345	0.000302152	0.00551642
ENSG00000112964	53.4766	-1.02573	0.272487	-3.76431	0.00016701	0.00351959
ENSG00000113140	1758.67	1.04152	0.30337	3.43317	0.000596559	0.00890076
ENSG00000113319	52.1011	1.03828	0.261475	3.97087	7.16097e-05	0.00189295
ENSG00000113361	29.9466	1.54404	0.353398	4.36913	1.24744e-05	0.00054463
ENSG00000113494	219.436	-0.934696	0.257826	-3.6253	0.00028863	0.00535829
ENSG00000113721	411.063	1.29714	0.299846	4.32603	1.51823e-05	0.000634263
ENSG00000113739	8.78107	1.31156	0.341402	3.84168	0.000122195	0.00282042
ENSG00000113749	3.11771	1.6461	0.387882	4.24382	2.19748e-05	0.0008272
ENSG00000113916	93.5997	1.13742	0.319315	3.56205	0.000367971	0.00629307
ENSG00000114023	381.58	-0.76212	0.197742	-3.85412	0.000116147	0.00272235
ENSG00000114248	232.484	-0.840818	0.209626	-4.01105	6.04504e-05	0.0016576
ENSG00000114251	136.102	1.4224	0.324036	4.38964	1.13541e-05	0.000513609
ENSG00000114270	152.287	1.72429	0.345823	4.98606	6.16241e-07	5.40314e-05
ENSG00000114353	385.558	0.964905	0.239172	4.03435	5.4754e-05	0.0015472
ENSG00000114554	244.2	0.755078	0.202041	3.73725	0.000186046	0.00383355
ENSG00000114654	32.8006	1.36565	0.298296	4.57815	4.69099e-06	0.000263657
ENSG00000114859	280.607	-0.930424	0.262101	-3.54986	0.000385429	0.00648142
ENSG00000115008	15.895	2.1787	0.39082	5.57468	2.47984e-08	4.06427e-06
ENSG00000115009	159.451	2.0986	0.325573	6.44586	1.14947e-10	4.70974e-08
ENSG00000115165	152.206	1.48644	0.325918	4.56079	5.09613e-06	0.000278406
ENSG00000115170	96.197	0.795828	0.194541	4.0908	4.29881e-05	0.00129548
ENSG00000115226	10.3286	1.1243	0.328608	3.4214	0.000623	0.00916688
ENSG00000115386	1151.28	2.57069	0.459089	5.59956	2.14895e-08	3.66285e-06
ENSG00000115425	56.2576	-0.851044	0.168064	-5.06381	4.10952e-07	3.84024e-05
ENSG00000115461	950.95	1.76712	0.317983	5.55727	2.74025e-08	4.357e-06
ENSG00000115526	10.0665	1.43576	0.309273	4.64238	3.44423e-06	0.000207838
ENSG00000115604	32.0455	1.12636	0.277378	4.06075	4.89149e-05	0.00142374
ENSG00000115607	13.1553	1.46449	0.40887	3.5818	0.000341239	0.00598883
ENSG00000115616	581.555	-0.870586	0.222753	-3.90831	9.29442e-05	0.00230264
ENSG00000115896	19.244	1.10316	0.264855	4.16515	3.11151e-05	0.0010508
ENSG00000115919	21.9627	2.0865	0.373527	5.58593	2.32458e-08	3.86934e-06
ENSG00000115935	122.362	1.0634	0.289739	3.67022	0.000242346	0.00470257
ENSG00000115956	208.868	2.28745	0.403338	5.67129	1.41729e-08	2.66471e-06
ENSG00000116132	35.6218	2.12595	0.384318	5.53173	3.17084e-08	4.79135e-06
ENSG00000116157	14.7955	1.03535	0.304339	3.40195	0.000669058	0.00959111
ENSG00000116329	0.986504	1.67516	0.456111	3.67271	0.00023999	0.00466166
ENSG00000116574	242.307	-0.819288	0.228491	-3.58564	0.000336249	0.00592234
ENSG00000116649	79.9683	0.608258	0.170354	3.57056	0.000356215	0.00616031
ENSG00000116701	58.9337	1.86462	0.321128	5.80646	6.38061e-09	1.3328e-06
ENSG00000116819	3.29871	1.93171	0.395517	4.88402	1.03945e-06	8.11228e-05
ENSG00000116962	640.16	1.08006	0.307501	3.51238	0.00044412	0.0071685
ENSG00000117009	5.30644	1.35891	0.392791	3.45961	0.00054095	0.00828575
ENSG00000117090	18.3253	1.50358	0.385783	3.89747	9.72025e-05	0.00238046
ENSG00000117115	1800.44	-1.32348	0.312667	-4.23287	2.30725e-05	0.000853205
ENSG00000117118	412.383	-0.585643	0.170987	-3.42507	0.000614648	0.00908791
ENSG00000117122	23.6175	1.54203	0.355207	4.34122	1.41695e-05	0.000602586
ENSG00000117152	8.92949	1.50407	0.34624	4.34401	1.39908e-05	0.000598569
ENSG00000117228	297.022	1.3216	0.311394	4.24415	2.19428e-05	0.0008272
ENSG00000117385	85.9144	0.966907	0.24185	3.99796	6.38902e-05	0.00171855
ENSG00000117461	149.031	1.04474	0.249935	4.18004	2.91454e-05	0.00100644
ENSG00000117525	405.649	1.06119	0.272957	3.88774	0.00010118	0.00244415
ENSG00000118263	83.0032	1.08084	0.258163	4.18668	2.83067e-05	0.000987076
ENSG00000118292	16.7103	1.03085	0.248086	4.15521	3.24992e-05	0.00107855
ENSG00000118473	21.8867	2.03846	0.346605	5.88122	4.07247e-09	9.16178e-07
ENSG00000118503	1152.14	1.23497	0.283015	4.36363	1.27925e-05	0.000553976
ENSG00000118523	393.993	1.0428	0.299922	3.47692	0.000507202	0.00790522
ENSG00000118707	39.408	0.923121	0.260172	3.54812	0.000387991	0.00651421
ENSG00000118946	111.431	1.46924	0.292226	5.02774	4.963e-07	4.49965e-05
ENSG00000118985	292.967	0.934066	0.229507	4.06988	4.70364e-05	0.0013842
ENSG00000119121	592.497	-1.01242	0.297697	-3.40085	0.000671775	0.00961238
ENSG00000119471	359.68	-0.574887	0.169324	-3.39518	0.000685826	0.00975448
ENSG00000119535	42.9661	2.81203	0.390448	7.20207	5.93039e-13	5.05412e-10
ENSG00000119681	178.989	1.63375	0.358635	4.55546	5.22703e-06	0.000283377
ENSG00000119698	3.89372	1.52721	0.439477	3.47507	0.000510719	0.00794261
ENSG00000119714	16.9378	1.50831	0.346172	4.3571	1.318e-05	0.000566153
ENSG00000119729	86.5988	0.8756	0.216267	4.04871	5.15014e-05	0.00147694
ENSG00000119771	33.5393	1.195	0.296973	4.02393	5.72357e-05	0.00159804
ENSG00000120217	43.5815	1.54018	0.357177	4.3121	1.6171e-05	0.000657818
ENSG00000120658	7.54227	1.52429	0.355327	4.28981	1.78825e-05	0.000710831
ENSG00000120708	754.572	1.10733	0.272998	4.05619	4.98799e-05	0.00144788
ENSG00000120875	86.1114	1.42361	0.267768	5.3166	1.05722e-07	1.28715e-05
ENSG00000120915	346.668	-0.681336	0.18981	-3.58957	0.000331229	0.00587607
ENSG00000121361	16.3676	2.14007	0.369177	5.79687	6.75653e-09	1.39762e-06
ENSG00000121552	3.70294	1.30364	0.36203	3.60091	0.000317104	0.00568705
ENSG00000121594	7.35016	1.29741	0.358837	3.61559	0.000299661	0.00548504
ENSG00000121897	49.8774	-0.676879	0.187849	-3.6033	0.000314197	0.00565873
ENSG00000122122	42.2331	1.15645	0.338615	3.41524	0.000637267	0.00932546
ENSG00000122188	38.9753	1.47677	0.383607	3.84969	0.000118268	0.0027449
ENSG00000122378	211.945	-0.702448	0.177469	-3.95815	7.55325e-05	0.00197702
ENSG00000122591	72.6143	0.905307	0.242669	3.73063	0.000191002	0.00390102
ENSG00000122641	30.5284	2.4774	0.400312	6.18866	6.06778e-10	1.87362e-07
ENSG00000122679	78.7345	1.5348	0.287147	5.34499	9.04239e-08	1.16058e-05
ENSG00000122691	4.25119	1.65803	0.402222	4.12219	3.75296e-05	0.00118989
ENSG00000122861	289.046	1.82453	0.358063	5.09555	3.47739e-07	3.43006e-05
ENSG00000122862	567.385	1.39166	0.3325	4.18543	2.84628e-05	0.000990896
ENSG00000122870	91.1311	0.953379	0.255991	3.72426	0.000195888	0.00398284
ENSG00000122971	508.555	-0.79972	0.166883	-4.79209	1.6505e-06	0.000115521
ENSG00000122986	20.2714	1.05155	0.306412	3.43181	0.000599569	0.00892068
ENSG00000123329	31.5972	1.41388	0.347029	4.07425	4.6163e-05	0.00136415
ENSG00000123338	87.3112	0.990326	0.284425	3.48185	0.000497962	0.00780868
ENSG00000123405	1.75218	1.55309	0.450667	3.44621	0.000568509	0.0086211
ENSG00000123610	17.8634	1.78009	0.391496	4.5469	5.4443e-06	0.000292182
ENSG00000123685	5.24727	1.53812	0.381444	4.03235	5.52215e-05	0.00155628
ENSG00000123689	107.098	2.09227	0.371989	5.62456	1.85985e-08	3.24803e-06
ENSG00000123838	51.3269	2.19422	0.456088	4.81095	1.50215e-06	0.00010771
ENSG00000123843	43.1502	1.86233	0.338174	5.507	3.65e-08	5.36323e-06
ENSG00000123989	201.389	0.680528	0.191955	3.54525	0.000392239	0.00657
ENSG00000124102	476.742	2.99244	0.400821	7.46578	8.28106e-14	8.40172e-11
ENSG00000124126	222.953	1.08579	0.250583	4.33304	1.47068e-05	0.000620479
ENSG00000124205	137.98	-0.827859	0.204685	-4.04455	5.24236e-05	0.00149523
ENSG00000124212	16.2949	1.40569	0.357604	3.93087	8.46407e-05	0.00213921
ENSG00000124225	201.801	1.27775	0.29181	4.37871	1.19383e-05	0.000534173
ENSG00000124256	43.6102	1.88035	0.353275	5.32264	1.02274e-07	1.26364e-05
ENSG00000124508	42.4149	1.02403	0.271874	3.76656	0.000165509	0.00350847
ENSG00000124602	22.3396	1.23124	0.314898	3.90997	9.23066e-05	0.00229217
ENSG00000124721	1.18109	1.63768	0.455657	3.59412	0.000325495	0.00580334
ENSG00000124731	30.7957	3.02292	0.445589	6.78409	1.16822e-11	6.72706e-09
ENSG00000124813	41.0068	1.00301	0.287454	3.48928	0.000484321	0.00765074
ENSG00000124875	52.5315	2.94073	0.442938	6.63914	3.15516e-11	1.52781e-08
ENSG00000125354	73.2173	0.930771	0.263786	3.52851	0.000417909	0.0068684
ENSG00000125538	276.51	1.76182	0.388019	4.54055	5.61085e-06	0.000298962
ENSG00000125730	928.749	1.42403	0.390749	3.64437	0.000268046	0.00506742
ENSG00000125735	5.31207	1.46041	0.421702	3.46315	0.0005339	0.00822507
ENSG00000125810	356.033	1.3779	0.275345	5.00426	5.60769e-07	4.97823e-05
ENSG00000125910	8.37384	1.51012	0.366279	4.12286	3.74197e-05	0.00118989
ENSG00000126262	34.7167	2.58556	0.380189	6.80073	1.04089e-11	6.33637e-09
ENSG00000126353	16.3808	1.69745	0.397083	4.27479	1.91318e-05	0.000750685
ENSG00000126759	12.8266	1.21756	0.316216	3.85041	0.000117919	0.00274068
ENSG00000126882	22.5272	1.23332	0.30845	3.99843	6.37629e-05	0.00171855
ENSG00000127084	30.3725	1.20577	0.327586	3.68079	0.000232517	0.0045575
ENSG00000127124	30.7906	1.13284	0.255388	4.43574	9.17583e-06	0.000437361
ENSG00000127311	53.0736	0.810893	0.228085	3.55522	0.000377659	0.00639618
ENSG00000127318	2.40026	2.35639	0.436139	5.40284	6.55925e-08	8.62663e-06
ENSG00000127507	49.3999	1.20314	0.249716	4.81805	1.4497e-06	0.000104349
ENSG00000127603	1777.18	0.563439	0.140142	4.02049	5.80766e-05	0.00161117
ENSG00000127831	2276.42	-0.739705	0.199162	-3.71409	0.000203937	0.00411466
ENSG00000127946	100.54	0.906857	0.209342	4.33194	1.47801e-05	0.00062234
ENSG00000127954	53.2798	1.3445	0.344538	3.90232	9.52752e-05	0.00234674
ENSG00000128052	218.578	1.35758	0.267465	5.07572	3.86034e-07	3.72165e-05
ENSG00000128422	2.24734	1.80283	0.439779	4.09939	4.14237e-05	0.00126372
ENSG00000128512	121.622	0.982108	0.220967	4.44459	8.80591e-06	0.000423437
ENSG00000128567	280.546	0.987829	0.21919	4.50672	6.5837e-06	0.000332399
ENSG00000128590	172.457	0.634702	0.186202	3.40868	0.000652782	0.00944353
ENSG00000128594	3.42276	1.334	0.363747	3.66738	0.000245045	0.00473998
ENSG00000128596	4.84239	1.17315	0.328209	3.57439	0.000351051	0.0061107
ENSG00000128602	46.2914	1.03124	0.28628	3.60221	0.000315521	0.00566342
ENSG00000128604	27.0168	0.917397	0.244224	3.75638	0.000172389	0.00360037
ENSG00000128656	30.3808	1.2154	0.345436	3.51844	0.000434097	0.00704408
ENSG00000128815	65.3157	1.26063	0.335571	3.75666	0.000172193	0.00360037
ENSG00000128918	31.9297	2.45104	0.439654	5.57494	2.47617e-08	4.06427e-06
ENSG00000129048	6.27119	1.70092	0.397467	4.2794	1.87401e-05	0.000739402
ENSG00000129451	12.659	1.81697	0.458757	3.96065	7.47467e-05	0.00196127
ENSG00000129467	50.1558	1.21498	0.265309	4.57949	4.66105e-06	0.00026272
ENSG00000129657	217.744	0.860716	0.215003	4.00327	6.24733e-05	0.00169541
ENSG00000129667	72.2088	1.11792	0.234668	4.76384	1.89947e-06	0.000129712
ENSG00000129946	21.1374	1.26484	0.319715	3.95616	7.6163e-05	0.00198586
ENSG00000129988	2.51528	1.99419	0.453121	4.40102	1.07743e-05	0.000494734
ENSG00000130066	1414.88	0.768161	0.20426	3.7607	0.000169441	0.00356027
ENSG00000130477	8.87835	1.42916	0.307005	4.65517	3.23721e-06	0.0002005
ENSG00000130487	2.11066	1.7017	0.434023	3.92077	8.82666e-05	0.00220988
ENSG00000130508	410.034	1.02844	0.285174	3.60637	0.000310507	0.00561679
ENSG00000130529	1002.1	-0.705712	0.143625	-4.91358	8.94264e-07	7.18988e-05
ENSG00000130600	27.0254	2.0822	0.387793	5.36935	7.90229e-08	1.02662e-05
ENSG00000130635	1092.33	1.09277	0.316642	3.45111	0.000558279	0.00850836
ENSG00000130702	297.764	0.942833	0.277286	3.40021	0.000673337	0.00962182
ENSG00000130707	2063.3	0.959565	0.281618	3.40732	0.00065603	0.00945695
ENSG00000130755	37.056	1.30706	0.317722	4.11385	3.89117e-05	0.00121627
ENSG00000130775	89.5782	1.22597	0.294494	4.16298	3.14125e-05	0.0010541
ENSG00000131042	15.1817	1.64613	0.350493	4.69661	2.6451e-06	0.000170146
ENSG00000131055	5.47989	1.92548	0.39119	4.92212	8.5612e-07	6.93555e-05
ENSG00000131089	152.863	-0.528696	0.153059	-3.4542	0.000551921	0.00841749
ENSG00000131196	23.1733	1.32842	0.29038	4.57477	4.76737e-06	0.000265205
ENSG00000131203	109.039	2.50663	0.428187	5.85405	4.79741e-09	1.04375e-06
ENSG00000131355	10.8172	1.64031	0.367724	4.46071	8.16868e-06	0.000397874
ENSG00000131378	137.957	1.1303	0.281617	4.01361	5.9797e-05	0.00164604
ENSG00000131389	154.694	1.53754	0.295391	5.20511	1.93886e-07	2.14154e-05
ENSG00000131771	938.99	-0.605565	0.165504	-3.65892	0.00025328	0.00485286
ENSG00000131873	169.074	0.86985	0.207678	4.18846	2.80856e-05	0.000981514
ENSG00000132170	406.348	-0.84043	0.230703	-3.64291	0.000269577	0.00508733
ENSG00000132274	175.157	1.32908	0.279793	4.75024	2.03172e-06	0.000136933
ENSG00000132313	324.937	-0.699946	0.201631	-3.47142	0.000517708	0.00801772
ENSG00000132386	177.973	1.26551	0.339711	3.72526	0.000195117	0.00397435
ENSG00000132437	278.909	-1.03936	0.232229	-4.47561	7.61943e-06	0.000375786
ENSG00000132718	51.0805	1.11087	0.306819	3.6206	0.000293922	0.00541722
ENSG00000132965	33.9755	1.36953	0.342136	4.00287	6.25777e-05	0.00169541
ENSG00000133048	157.988	3.0478	0.440767	6.91476	4.68644e-12	3.12029e-09
ENSG00000133065	49.0548	0.872181	0.228873	3.81076	0.00013854	0.00311037
ENSG00000133104	76.5518	0.912744	0.257948	3.53848	0.00040244	0.00666526
ENSG00000133107	6.95822	2.38089	0.41738	5.70436	1.16784e-08	2.262e-06
ENSG00000133246	2.05212	1.65458	0.419886	3.94055	8.12958e-05	0.00207706
ENSG00000133321	99.7432	1.14756	0.279825	4.101	4.11372e-05	0.00125749
ENSG00000133392	631.913	0.882467	0.257294	3.4298	0.000604033	0.00896831
ENSG00000133401	29.3314	1.01178	0.285683	3.54161	0.000397688	0.00663608
ENSG00000133619	11.3493	1.26143	0.292602	4.31107	1.62463e-05	0.000659321
ENSG00000133687	110.993	1.04063	0.244416	4.25763	2.06605e-05	0.000791713
ENSG00000133739	141.076	-0.73463	0.186876	-3.93111	8.45532e-05	0.00213921
ENSG00000133789	204.53	0.795781	0.204511	3.89113	9.97786e-05	0.00242404
ENSG00000133962	58.8375	1.22752	0.28326	4.33356	1.46718e-05	0.000620231
ENSG00000133985	17.3807	1.68215	0.354688	4.74262	2.10968e-06	0.000140906
ENSG00000134013	195.842	1.44421	0.327828	4.4054	1.05587e-05	0.000485884
ENSG00000134061	18.3052	1.58097	0.317798	4.97475	6.53308e-07	5.68138e-05
ENSG00000134070	28.6224	0.982612	0.282642	3.47653	0.000507957	0.0079112
ENSG00000134107	370.19	1.01285	0.239987	4.22045	2.43814e-05	0.000887983
ENSG00000134215	469.952	-0.709917	0.209339	-3.39123	0.000695789	0.00985015
ENSG00000134240	1869.22	-1.29466	0.371744	-3.48267	0.000496444	0.00779458
ENSG00000134324	181.553	0.943073	0.226198	4.16924	3.05621e-05	0.00104098
ENSG00000134339	21.499	3.46689	0.413316	8.38798	4.94562e-17	2.10743e-13
ENSG00000134460	16.5686	1.61345	0.381194	4.23261	2.30993e-05	0.000853205
ENSG00000134489	3.45901	1.29059	0.380417	3.39256	0.000692425	0.00981557
ENSG00000134516	112.989	1.16514	0.309345	3.76647	0.000165569	0.00350847
ENSG00000134597	58.1398	-0.551955	0.160352	-3.44213	0.000577146	0.00869023
ENSG00000134668	5.44421	1.40872	0.377388	3.73282	0.000189346	0.00387904
ENSG00000134716	143.417	-0.688685	0.182393	-3.77584	0.00015947	0.00342852
ENSG00000134757	10.5556	1.56283	0.403829	3.87004	0.000108819	0.00260426
ENSG00000134817	134.914	1.27105	0.294191	4.3205	1.55678e-05	0.000644052
ENSG00000134824	154.44	2.14397	0.354924	6.04065	1.53497e-09	3.9883e-07
ENSG00000134827	10.0991	3.45509	0.434503	7.95183	1.83774e-15	3.26291e-12
ENSG00000134871	1895.02	1.30442	0.288106	4.52758	5.96628e-06	0.000307791
ENSG00000134917	7.38595	1.32433	0.334773	3.95591	7.62428e-05	0.00198586
ENSG00000134954	508.915	0.825537	0.224342	3.67982	0.000233401	0.00457062
ENSG00000135046	549.397	1.45078	0.341012	4.25434	2.0967e-05	0.000799145
ENSG00000135074	139.008	1.45608	0.298457	4.87869	1.06791e-06	8.23389e-05
ENSG00000135144	11.9254	1.70512	0.361594	4.71556	2.41052e-06	0.000159005
ENSG00000135220	396.765	-1.45712	0.337245	-4.32066	1.5556e-05	0.000644052
ENSG00000135253	8.11976	1.17607	0.326112	3.60634	0.00031055	0.00561679
ENSG00000135363	40.8008	1.05527	0.25155	4.19508	2.7277e-05	0.000966994
ENSG00000135365	78.9689	0.760862	0.222809	3.41486	0.000638136	0.00932546
ENSG00000135414	24.5939	0.969531	0.255575	3.79353	0.000148523	0.00326231
ENSG00000135424	26.0031	1.07943	0.265775	4.06146	4.87667e-05	0.00142374
ENSG00000135472	9.67828	1.5294	0.328953	4.6493	3.33071e-06	0.000203336
ENSG00000135480	24.5899	1.72205	0.352296	4.88807	1.01831e-06	8.03558e-05
ENSG00000135540	782.314	-0.750668	0.20349	-3.68897	0.000225168	0.00443385
ENSG00000135604	32.5825	1.30213	0.289825	4.49282	7.02874e-06	0.000349893
ENSG00000135636	92.7912	1.62516	0.288749	5.62827	1.82027e-08	3.23189e-06
ENSG00000135736	19.846	1.27274	0.307612	4.13748	3.51141e-05	0.00113699
ENSG00000135744	119.263	2.26588	0.404567	5.60076	2.1342e-08	3.66285e-06
ENSG00000135842	84.3973	1.12684	0.281103	4.00863	6.10718e-05	0.00166606
ENSG00000136048	81.5017	1.01594	0.282544	3.59569	0.000323535	0.00577323
ENSG00000136167	398.301	1.2924	0.30631	4.21927	2.4509e-05	0.000889591
ENSG00000136231	6.44647	1.54123	0.433975	3.55143	0.000383141	0.00645822
ENSG00000136244	24.9203	1.38302	0.407582	3.39324	0.000690708	0.00980428
ENSG00000136286	28.5234	1.28322	0.335203	3.82818	0.000129096	0.00293859
ENSG00000136295	239.64	1.14423	0.260755	4.38814	1.14326e-05	0.000516064
ENSG00000136378	39.3221	1.03099	0.299315	3.44451	0.000572104	0.00865099
ENSG00000136383	29.2929	1.12962	0.303514	3.7218	0.000197807	0.00401185
ENSG00000136490	42.963	1.41587	0.316003	4.48055	7.44524e-06	0.000369763
ENSG00000136630	21.9679	1.10368	0.280104	3.94024	8.14015e-05	0.00207706
ENSG00000136653	101.769	1.08621	0.256283	4.23833	2.25188e-05	0.000840256
ENSG00000136689	98.6594	2.70249	0.417038	6.4802	9.15983e-11	4.15233e-08
ENSG00000136732	44.481	1.28932	0.308865	4.17438	2.98804e-05	0.00102517
ENSG00000136859	95.3302	1.20974	0.325052	3.72168	0.0001979	0.00401185
ENSG00000136869	122.426	1.14853	0.270474	4.24637	2.17264e-05	0.000820748
ENSG00000136872	50.6243	2.2148	0.406834	5.444	5.20985e-08	7.3027e-06
ENSG00000137094	15.2616	1.15109	0.301722	3.81507	0.000136146	0.00306631
ENSG00000137101	14.2762	1.25068	0.35525	3.52058	0.000430611	0.00699816
ENSG00000137198	17.0733	1.10661	0.3172	3.4887	0.000485377	0.00765074
ENSG00000137462	35.6166	1.59523	0.334008	4.77601	1.78804e-06	0.000123288
ENSG00000137478	102.967	0.774536	0.185181	4.18258	2.88219e-05	0.00100013
ENSG00000137501	1599.43	-0.60915	0.166164	-3.66597	0.000246406	0.00475537
ENSG00000137507	104.433	1.36719	0.302084	4.52585	6.0154e-06	0.000308829
ENSG00000137558	32.7753	2.19254	0.433158	5.06176	4.15402e-07	3.84806e-05
ENSG00000137571	19.7466	0.781789	0.207633	3.76524	0.000166392	0.00351599
ENSG00000137573	251.601	1.35841	0.315985	4.29895	1.71607e-05	0.00068806
ENSG00000137634	768.901	-0.799808	0.232741	-3.43646	0.00058936	0.00883666
ENSG00000137673	37.2572	2.2425	0.45884	4.88732	1.02215e-06	8.03617e-05
ENSG00000137752	294.711	0.905978	0.26585	3.40786	0.000654752	0.00945165
ENSG00000137757	172.256	1.53034	0.325111	4.70714	2.51214e-06	0.000163681
ENSG00000137809	60.0483	1.17097	0.326438	3.5871	0.000334373	0.00590498
ENSG00000137819	242.983	-0.861422	0.203797	-4.22686	2.36976e-05	0.000866083
ENSG00000137857	10.6265	1.93744	0.364699	5.31245	1.08163e-07	1.29816e-05
ENSG00000137868	2.43334	1.70018	0.458174	3.71078	0.000206623	0.00415705
ENSG00000137962	85.4569	1.02995	0.262555	3.92279	8.753e-05	0.00219805
ENSG00000138095	1088.8	-0.607712	0.167773	-3.62222	0.000292083	0.00538798
ENSG00000138135	22.2954	1.43679	0.326639	4.39871	1.08899e-05	0.000497896
ENSG00000138185	137.775	1.31679	0.299654	4.39436	1.11099e-05	0.000504707
ENSG00000138193	854.872	-0.72467	0.201698	-3.59285	0.000327086	0.0058177
ENSG00000138315	9.37582	1.47842	0.368661	4.01025	6.06555e-05	0.0016603
ENSG00000138316	56.775	1.56234	0.296313	5.27262	1.34488e-07	1.56579e-05
ENSG00000138399	211.455	-0.599572	0.173811	-3.44957	0.000561474	0.00854483
ENSG00000138411	56.0235	1.16983	0.257919	4.53566	5.74242e-06	0.000302094
ENSG00000138623	33.1267	1.53025	0.346219	4.41988	9.87537e-06	0.000462428
ENSG00000138669	50.5628	-1.61232	0.410653	-3.92624	8.62841e-05	0.00217301
ENSG00000138670	198.643	0.871411	0.242471	3.59388	0.000325794	0.00580381
ENSG00000138755	35.9705	1.89869	0.37741	5.03085	4.88322e-07	4.45674e-05
ENSG00000138795	35.0996	1.35197	0.30225	4.473	7.7131e-06	0.000379527
ENSG00000138964	22.8234	1.22711	0.314781	3.89831	9.68666e-05	0.00237496
ENSG00000139182	105.738	1.20177	0.274598	4.37648	1.20611e-05	0.000536004
ENSG00000139193	23.6191	1.23461	0.363411	3.39727	0.000680608	0.00969969
ENSG00000139194	37.885	1.11238	0.310238	3.58557	0.000336339	0.00592234
ENSG00000139278	72.7604	1.06888	0.292572	3.6534	0.000258796	0.00493634
ENSG00000139289	356.381	1.09602	0.289184	3.79005	0.000150617	0.0032981
ENSG00000139354	127.752	-0.78214	0.203847	-3.83689	0.0001246	0.00286378
ENSG00000139572	3.81951	1.83735	0.431283	4.26019	2.04254e-05	0.000789461
ENSG00000139874	41.4411	-0.869581	0.227279	-3.82605	0.000130218	0.00295465
ENSG00000140105	820.1	0.9539	0.259563	3.67502	0.00023783	0.00463182
ENSG00000140254	4.11285	1.59962	0.410874	3.89322	9.89242e-05	0.00240603
ENSG00000140274	638.763	3.46044	0.455616	7.59508	3.07613e-14	3.44948e-11
ENSG00000140279	3451.79	4.25548	0.435836	9.76395	1.60774e-22	1.71273e-18
ENSG00000140368	9.12681	1.1793	0.328725	3.58749	0.000333875	0.00590335
ENSG00000140379	82.7066	1.95166	0.403858	4.83255	1.34796e-06	9.83553e-05
ENSG00000140464	196.139	0.886421	0.234752	3.77598	0.000159378	0.00342852
ENSG00000140511	40.2831	1.81772	0.331978	5.47543	4.36461e-08	6.28326e-06
ENSG00000140678	51.0941	1.93839	0.356517	5.43701	5.41827e-08	7.49621e-06
ENSG00000140740	1270.58	-0.564029	0.147903	-3.81352	0.000137004	0.00308237
ENSG00000140859	44.0427	1.37655	0.309799	4.44335	8.85672e-06	0.000424048
ENSG00000140932	3.05049	2.23136	0.453663	4.91855	8.71887e-07	7.03652e-05
ENSG00000140937	286.496	1.03988	0.294834	3.527	0.000420301	0.0068844
ENSG00000141052	49.7739	1.38095	0.315637	4.37512	1.21365e-05	0.000536004
ENSG00000141385	593.403	-0.585919	0.17083	-3.42983	0.000603953	0.00896831
ENSG00000141447	175.128	-0.670952	0.186936	-3.5892	0.000331689	0.00587935
ENSG00000141524	253.096	0.639683	0.158894	4.02584	5.67715e-05	0.00159108
ENSG00000141527	4.78489	2.22939	0.381526	5.84335	5.11602e-09	1.10103e-06
ENSG00000141756	128.724	1.03327	0.277492	3.7236	0.000196401	0.00398906
ENSG00000142089	407.376	0.870967	0.252679	3.44693	0.000566985	0.00860412
ENSG00000142102	73.5148	1.08982	0.291401	3.73994	0.000184064	0.00379639
ENSG00000142156	1347.12	1.11323	0.313308	3.55317	0.000380624	0.00643724
ENSG00000142279	20.1292	1.3554	0.277847	4.87822	1.07049e-06	8.23389e-05
ENSG00000142347	59.2773	1.31174	0.31565	4.15569	3.2431e-05	0.00107855
ENSG00000142405	1.87444	2.41903	0.442926	5.46148	4.72177e-08	6.70681e-06
ENSG00000142512	32.0236	1.13452	0.300529	3.77508	0.000159958	0.00343555
ENSG00000142611	7.9198	1.03538	0.293511	3.52756	0.000419403	0.00688428
ENSG00000142686	22.9298	1.12497	0.269004	4.18199	2.88972e-05	0.00100111
ENSG00000142748	12.5763	2.38988	0.385038	6.20686	5.40526e-10	1.71887e-07
ENSG00000142871	178.545	1.50462	0.349055	4.31057	1.62838e-05	0.000659586
ENSG00000143119	118.832	1.24156	0.340376	3.64762	0.000264686	0.00501725
ENSG00000143140	14.7404	1.76191	0.401596	4.38726	1.14789e-05	0.000517061
ENSG00000143158	492.421	-0.718135	0.181041	-3.96669	7.28782e-05	0.00192171
ENSG00000143167	2715.65	-0.627379	0.174904	-3.58699	0.000334521	0.00590498
ENSG00000143226	104.885	1.46251	0.35098	4.16694	3.08721e-05	0.00104739
ENSG00000143248	659.699	1.85806	0.347943	5.34013	9.28784e-08	1.18495e-05
ENSG00000143297	50.9786	1.67552	0.389133	4.30579	1.66392e-05	0.000670159
ENSG00000143333	59.8328	0.979962	0.280866	3.48907	0.000484704	0.00765074
ENSG00000143387	326.048	1.49161	0.340936	4.37505	1.21403e-05	0.000536004
ENSG00000143416	2623.26	-1.07517	0.245688	-4.37618	1.20779e-05	0.000536004
ENSG00000143507	78.0427	0.926187	0.250274	3.70069	0.000215015	0.00428943
ENSG00000143515	107.88	1.03122	0.294092	3.50644	0.000454142	0.00729709
ENSG00000143546	103.546	3.46028	0.451993	7.65561	1.92395e-14	2.37162e-11
ENSG00000143603	35.6326	1.17014	0.318272	3.67655	0.000236414	0.00460845
ENSG00000143633	60.6154	-0.656362	0.169126	-3.88091	0.000104064	0.00249965
ENSG00000143851	26.345	1.29094	0.364781	3.53894	0.000401733	0.00666095
ENSG00000144290	40.6333	-1.22235	0.337969	-3.61675	0.000298323	0.00547465
ENSG00000144452	19.5247	3.73243	0.421502	8.85507	8.36298e-19	4.45454e-15
ENSG00000144596	6.32739	1.43047	0.343351	4.16621	3.09703e-05	0.00104905
ENSG00000144802	939.153	0.858694	0.251856	3.40947	0.000650903	0.00943412
ENSG00000144810	30.3564	1.48209	0.407674	3.63548	0.000277466	0.00519938
ENSG00000144815	53.8369	1.08597	0.289494	3.75126	0.000175945	0.00364657
ENSG00000144820	80.7841	1.20771	0.320903	3.76347	0.000167572	0.00352447
ENSG00000144837	10.9174	1.48989	0.320603	4.64714	3.36569e-06	0.000204884
ENSG00000144843	29.6139	1.03903	0.268048	3.87628	0.000106067	0.00254203
ENSG00000144857	37.717	1.24972	0.299184	4.1771	2.95255e-05	0.00101463
ENSG00000144868	4.02818	1.48042	0.392708	3.76978	0.000163391	0.00348121
ENSG00000145423	12.7508	2.50074	0.45684	5.47398	4.40029e-08	6.29213e-06
ENSG00000145623	154.135	1.25747	0.30322	4.14707	3.36754e-05	0.00110213
ENSG00000145703	822.294	-0.717353	0.210972	-3.40022	0.000673306	0.00962182
ENSG00000145779	91.0927	1.04895	0.206615	5.07684	3.83761e-07	3.71655e-05
ENSG00000146021	31.6873	0.886784	0.228258	3.88501	0.000102324	0.00246618
ENSG00000146070	33.1986	1.22788	0.346948	3.53908	0.000401521	0.00666095
ENSG00000146112	84.0628	1.22601	0.303168	4.04401	5.25458e-05	0.00149671
ENSG00000146232	77.1799	0.804533	0.193607	4.15548	3.24599e-05	0.00107855
ENSG00000146592	9.10561	1.22532	0.339979	3.60411	0.000313223	0.00565553
ENSG00000147065	708.281	1.05882	0.268377	3.94528	7.97065e-05	0.00205348
ENSG00000147408	25.793	1.38988	0.33538	4.14418	3.41033e-05	0.00111102
ENSG00000147454	118.696	1.16158	0.240056	4.83878	1.30637e-06	9.63098e-05
ENSG00000147654	85.02	-0.623781	0.159979	-3.89916	9.6528e-05	0.00236938
ENSG00000147689	9.65651	2.4684	0.428806	5.75645	8.58989e-09	1.72657e-06
ENSG00000147697	2.67028	1.59616	0.426542	3.74209	0.000182494	0.00376766
ENSG00000148120	155.482	0.70375	0.172332	4.08369	4.4326e-05	0.00132302
ENSG00000148175	601.934	1.05078	0.273544	3.84135	0.000122361	0.00282042
ENSG00000148346	1443.74	3.20142	0.383409	8.34989	6.83242e-17	2.42619e-13
ENSG00000148516	134.015	0.943552	0.267564	3.52645	0.000421165	0.00689197
ENSG00000148700	919.472	-0.546756	0.154777	-3.53254	0.00041159	0.00679268
ENSG00000148735	31.8998	1.36082	0.30402	4.47608	7.60243e-06	0.000375786
ENSG00000148841	96.1767	1.02117	0.24521	4.16448	3.12068e-05	0.00105163
ENSG00000148848	14.7533	2.03822	0.383704	5.31196	1.08454e-07	1.29816e-05
ENSG00000149131	164.324	1.09495	0.318593	3.43683	0.000588575	0.00883111
ENSG00000149218	655.919	-0.785437	0.222969	-3.52263	0.000427286	0.00695474
ENSG00000149256	27.945	2.05281	0.370957	5.53382	3.13332e-08	4.76846e-06
ENSG00000149257	558.351	0.893848	0.217757	4.10479	4.04682e-05	0.00124959
ENSG00000149485	71.2622	1.42735	0.311828	4.57734	4.70921e-06	0.000263657
ENSG00000149499	126.168	0.625005	0.155591	4.01697	5.89516e-05	0.00162697
ENSG00000149557	24.2146	1.07675	0.305762	3.52153	0.000429059	0.00697827
ENSG00000149564	76.2761	1.02254	0.267623	3.82082	0.00013301	0.00300203
ENSG00000149591	342.152	1.29622	0.292871	4.42592	9.60304e-06	0.000453664
ENSG00000149633	35.0773	1.18257	0.323359	3.65713	0.000255051	0.00487351
ENSG00000149781	85.7515	0.780089	0.195135	3.99769	6.39638e-05	0.00171855
ENSG00000149798	56.6051	1.02853	0.221358	4.64647	3.3766e-06	0.000204963
ENSG00000149968	211.566	3.45748	0.429145	8.05667	7.8404e-16	1.85609e-12
ENSG00000150551	7.05107	2.49307	0.449499	5.54632	2.91741e-08	4.57047e-06
ENSG00000150681	13.3476	1.53301	0.290148	5.28356	1.26695e-07	1.49136e-05
ENSG00000150687	374.99	0.913155	0.230407	3.96323	7.39434e-05	0.00194498
ENSG00000150977	41.6826	1.30433	0.280443	4.65096	3.30388e-06	0.000203257
ENSG00000150995	179.622	1.01754	0.23915	4.2548	2.09239e-05	0.000798932
ENSG00000151012	90.0467	1.05033	0.282917	3.7125	0.000205222	0.00413276
ENSG00000151023	8.48183	1.78213	0.436793	4.08003	4.503e-05	0.00133809
ENSG00000151067	31.5553	1.35267	0.319463	4.23421	2.29356e-05	0.000852819
ENSG00000151135	246.716	0.550693	0.137633	4.00116	6.30326e-05	0.00170428
ENSG00000151388	45.4632	1.45242	0.366205	3.96614	7.30469e-05	0.00192378
ENSG00000151468	35.4898	2.08674	0.348134	5.99409	2.04633e-09	5.12931e-07
ENSG00000151617	51.727	1.70876	0.303697	5.62651	1.83891e-08	3.238e-06
ENSG00000151651	48.2766	1.47311	0.319007	4.61778	3.87864e-06	0.000227975
ENSG00000151726	275.273	1.07002	0.26889	3.9794	6.90889e-05	0.00183314
ENSG00000151746	20.6945	1.03695	0.304462	3.40585	0.000659582	0.00948661
ENSG00000151790	49.9887	1.79045	0.34653	5.16679	2.38148e-07	2.51187e-05
ENSG00000151835	89.1114	0.917191	0.22621	4.0546	5.02198e-05	0.00145576
ENSG00000151883	123.8	1.21041	0.295805	4.09191	4.27833e-05	0.00129113
ENSG00000151948	3.34479	2.89643	0.429159	6.7491	1.48766e-11	8.34108e-09
ENSG00000152049	22.1824	1.29018	0.317715	4.06081	4.89036e-05	0.00142374
ENSG00000152128	3.12471	2.12204	0.42698	4.96988	6.69932e-07	5.77877e-05
ENSG00000152402	40.2061	1.17794	0.309404	3.80714	0.000140583	0.00314298
ENSG00000152684	85.692	0.517049	0.146045	3.54034	0.000399619	0.00665179
ENSG00000152689	57.2178	1.18173	0.274303	4.30812	1.64649e-05	0.000665655
ENSG00000152785	146.719	-1.50718	0.389963	-3.86494	0.000111115	0.00263633
ENSG00000152804	23.9907	0.984473	0.285787	3.44478	0.000571514	0.00864821
ENSG00000152990	391.115	-0.604212	0.166711	-3.62431	0.000289729	0.00536779
ENSG00000153012	18.6791	1.69495	0.347994	4.87063	1.11243e-06	8.43469e-05
ENSG00000153064	27.0376	1.67002	0.378269	4.41489	1.01059e-05	0.000469099
ENSG00000153093	4.06836	1.79667	0.362635	4.95449	7.25218e-07	6.08326e-05
ENSG00000153250	131.104	1.05358	0.260368	4.04651	5.19867e-05	0.00148875
ENSG00000153292	17.5803	2.09807	0.417406	5.02644	4.99682e-07	4.51111e-05
ENSG00000153317	115.41	1.10111	0.242864	4.53383	5.79228e-06	0.000302486
ENSG00000153395	157.888	1.49599	0.29033	5.15272	2.56739e-07	2.66833e-05
ENSG00000153551	21.156	1.24742	0.298167	4.18363	2.86886e-05	0.000997129
ENSG00000153789	1.24513	1.92735	0.455365	4.23255	2.31061e-05	0.000853205
ENSG00000153790	44.6434	-1.00081	0.235213	-4.25491	2.09137e-05	0.000798932
ENSG00000154016	13.625	1.43089	0.348891	4.10124	4.10933e-05	0.00125749
ENSG00000154096	210.638	1.89553	0.322223	5.88267	4.03693e-09	9.16178e-07
ENSG00000154099	3.41291	1.79116	0.438802	4.08194	4.46613e-05	0.00132899
ENSG00000154127	35.099	0.923998	0.235475	3.92398	8.7098e-05	0.00219092
ENSG00000154133	45.1975	1.07695	0.312296	3.44849	0.000563732	0.00856085
ENSG00000154217	93.1605	1.01385	0.222648	4.55362	5.27294e-06	0.000284418
ENSG00000154240	31.3771	0.871851	0.244398	3.56735	0.000360615	0.00620368
ENSG00000154451	67.2521	1.76276	0.343807	5.12717	2.94127e-07	2.99841e-05
ENSG00000154678	56.9813	1.10748	0.306553	3.6127	0.000303025	0.00552762
ENSG00000154736	62.6459	1.08677	0.303698	3.57844	0.00034565	0.00603641
ENSG00000155307	117.938	1.56743	0.339455	4.61749	3.88412e-06	0.000227975
ENSG00000155629	149.843	0.862173	0.229572	3.75556	0.000172952	0.00360037
ENSG00000155657	44.7117	1.5212	0.341643	4.45259	8.48395e-06	0.000410816
ENSG00000155926	90.0629	1.19779	0.338051	3.54322	0.000395273	0.00660525
ENSG00000156127	6.1764	1.69138	0.391268	4.32281	1.54054e-05	0.00063982
ENSG00000156219	6.51379	1.13047	0.320107	3.53152	0.000413176	0.0068083
ENSG00000156587	183.934	1.01705	0.257181	3.9546	7.66627e-05	0.00199435
ENSG00000156709	228.673	-0.53959	0.147554	-3.65691	0.000255272	0.00487351
ENSG00000157103	2.63166	1.65186	0.407931	4.04937	5.13561e-05	0.00147694
ENSG00000157110	94.925	1.47329	0.298401	4.93728	7.92203e-07	6.55629e-05
ENSG00000157168	86.5624	1.02889	0.287804	3.57498	0.000350256	0.00610185
ENSG00000157184	321.275	-0.70044	0.172463	-4.06139	4.87824e-05	0.00142374
ENSG00000157193	32.1285	1.10918	0.283789	3.90845	9.28885e-05	0.00230264
ENSG00000157303	6.68552	1.2637	0.348811	3.62288	0.000291339	0.00538359
ENSG00000157350	83.479	1.14761	0.272976	4.20407	2.62154e-05	0.000938733
ENSG00000157404	221.763	0.936361	0.264705	3.53737	0.00040413	0.00668509
ENSG00000157551	12.4363	2.55721	0.419182	6.10047	1.0576e-09	2.88888e-07
ENSG00000157570	27.1082	1.46391	0.294762	4.96642	6.81997e-07	5.81225e-05
ENSG00000157600	504.871	-0.583834	0.164383	-3.55166	0.000382804	0.00645765
ENSG00000157657	59.3375	0.790425	0.222504	3.55241	0.000381723	0.00644963
ENSG00000157766	8.22941	1.87467	0.424749	4.41359	1.01671e-05	0.000470913
ENSG00000158050	195.035	0.932871	0.251843	3.70418	0.000212074	0.00424267
ENSG00000158055	5.90934	1.60582	0.409667	3.91982	8.86142e-05	0.00221598
ENSG00000158089	4.36371	1.73341	0.389809	4.44683	8.71485e-06	0.000420087
ENSG00000158122	45.93	0.800782	0.224857	3.5613	0.000369028	0.00630008
ENSG00000158480	130.39	-0.621931	0.156254	-3.98025	6.88425e-05	0.00183314
ENSG00000158517	15.2294	1.43743	0.331617	4.3346	1.46025e-05	0.000618531
ENSG00000158764	15.5019	1.85159	0.432429	4.28185	1.8535e-05	0.000732664
ENSG00000158859	147.78	1.73956	0.300419	5.79044	7.02009e-09	1.43817e-06
ENSG00000159167	22.7999	1.7645	0.359188	4.91246	8.99387e-07	7.20389e-05
ENSG00000159216	229.095	0.729172	0.208864	3.49113	0.000480989	0.00762497
ENSG00000159337	2.79463	1.6629	0.378612	4.39209	1.12266e-05	0.000508925
ENSG00000159339	2.7994	2.01718	0.444265	4.54048	5.61273e-06	0.000298962
ENSG00000159433	103.648	0.905823	0.248632	3.64322	0.000269248	0.00508563
ENSG00000159618	14.0004	1.11172	0.306264	3.62993	0.000283501	0.00528458
ENSG00000159674	132.388	1.17803	0.27841	4.23127	2.32378e-05	0.000856583
ENSG00000159840	198.446	0.739763	0.216973	3.40947	0.000650903	0.00943412
ENSG00000159871	18.5949	1.50198	0.366104	4.1026	4.08527e-05	0.00125239
ENSG00000160013	7.10822	1.57345	0.333889	4.7125	2.447e-06	0.000160418
ENSG00000160219	19.3731	0.981657	0.269501	3.64249	0.000270011	0.00509102
ENSG00000160255	144.698	1.29486	0.308396	4.19869	2.68469e-05	0.000953332
ENSG00000160326	22.4673	1.02344	0.265235	3.85861	0.000114032	0.00269653
ENSG00000160593	79.7158	1.07224	0.272357	3.93689	8.2544e-05	0.00209867
ENSG00000160862	31.5396	1.17689	0.311037	3.78378	0.000154465	0.00335821
ENSG00000160883	13.0818	1.24765	0.353855	3.52588	0.000422072	0.00689622
ENSG00000160991	64.6223	1.20747	0.308353	3.91586	9.00832e-05	0.00224481
ENSG00000160999	9.86587	1.27427	0.295818	4.30762	1.65017e-05	0.000665882
ENSG00000161013	1214.45	-0.560779	0.146484	-3.82827	0.000129047	0.00293859
ENSG00000161091	123.942	0.607673	0.17135	3.54639	0.000390547	0.00654681
ENSG00000161381	28.855	1.19278	0.329265	3.62256	0.000291707	0.00538572
ENSG00000161405	25.9282	1.31471	0.348341	3.77421	0.000160514	0.00344401
ENSG00000161638	271.664	1.64386	0.299086	5.49627	3.87903e-08	5.66072e-06
ENSG00000161649	1.93527	1.81968	0.429122	4.24048	2.23039e-05	0.000837544
ENSG00000161791	121.075	1.27444	0.268321	4.74968	2.03736e-06	0.000136933
ENSG00000161944	1.45881	1.54275	0.448382	3.44071	0.00058019	0.00872373
ENSG00000162174	160.173	0.76711	0.195581	3.92221	8.7741e-05	0.00219931
ENSG00000162366	283.358	1.77864	0.376571	4.72326	2.3209e-06	0.000154118
ENSG00000162390	387.668	-0.632082	0.162284	-3.8949	9.82375e-05	0.00239479
ENSG00000162391	15.2374	-1.57313	0.377693	-4.16511	3.11206e-05	0.0010508
ENSG00000162461	66.4793	-1.04246	0.287441	-3.6267	0.000287066	0.00534168
ENSG00000162493	81.7509	2.39243	0.359052	6.6632	2.67937e-11	1.39236e-08
ENSG00000162511	305.558	1.13195	0.311006	3.63964	0.000273023	0.00513419
ENSG00000162545	332.201	-0.793669	0.196153	-4.04618	5.20608e-05	0.00148887
ENSG00000162551	47.8268	2.27786	0.333147	6.83739	8.06469e-12	5.05372e-09
ENSG00000162552	66.3108	1.43731	0.319477	4.49893	6.82948e-06	0.000343181
ENSG00000162618	72.7734	1.14027	0.274816	4.14921	3.33627e-05	0.00109526
ENSG00000162654	225.982	1.17038	0.30268	3.86672	0.000110308	0.00262218
ENSG00000162734	244.181	1.0119	0.220104	4.59736	4.27879e-06	0.000247057
ENSG00000162745	22.2468	1.81291	0.344809	5.25772	1.45855e-07	1.67978e-05
ENSG00000162849	15.6275	1.86793	0.359058	5.20231	1.96827e-07	2.16165e-05
ENSG00000162889	369.365	0.519116	0.137403	3.77806	0.000158052	0.00341527
ENSG00000162892	2.98447	3.21432	0.447009	7.19074	6.44432e-13	5.28087e-10
ENSG00000162894	19.6807	1.42573	0.34618	4.11847	3.81399e-05	0.00120349
ENSG00000162946	32.8725	1.10898	0.257033	4.31456	1.59922e-05	0.00065274
ENSG00000162949	157.093	-1.05129	0.26868	-3.9128	9.12308e-05	0.0022681
ENSG00000163017	110.586	1.33944	0.306366	4.37203	1.23095e-05	0.000538658
ENSG00000163083	14.0009	1.47949	0.365191	4.05129	5.09357e-05	0.00147251
ENSG00000163218	1.20055	1.85844	0.454988	4.08459	4.41548e-05	0.0013213
ENSG00000163219	37.0491	1.1141	0.326257	3.4148	0.000638281	0.00932546
ENSG00000163220	219.786	3.16001	0.438524	7.20603	5.76072e-13	5.05412e-10
ENSG00000163221	10.0144	3.44178	0.448541	7.67328	1.67652e-14	2.23249e-11
ENSG00000163251	893.995	-0.519192	0.141671	-3.66478	0.000247554	0.00476457
ENSG00000163293	290.118	-0.86064	0.244819	-3.51542	0.000439061	0.0070976
ENSG00000163347	26.6038	1.51532	0.371764	4.07602	4.58122e-05	0.00135943
ENSG00000163359	2513.93	1.64629	0.322442	5.1057	3.29575e-07	3.28127e-05
ENSG00000163421	12.1474	3.58821	0.441401	8.12915	4.32309e-16	1.15135e-12
ENSG00000163453	1070.52	1.27271	0.30563	4.1642	3.1244e-05	0.00105163
ENSG00000163464	14.6951	4.26703	0.426223	10.0113	1.36016e-23	2.89796e-19
ENSG00000163534	9.02188	1.57341	0.45017	3.49515	0.0004738	0.00754289
ENSG00000163541	599.481	-0.7398	0.18687	-3.95889	7.52984e-05	0.00197332
ENSG00000163563	30.7981	1.76845	0.353742	4.99926	5.75493e-07	5.08774e-05
ENSG00000163577	20.8703	0.916821	0.253046	3.62314	0.00029105	0.00538291
ENSG00000163599	20.8024	1.66469	0.390895	4.25867	2.05647e-05	0.000789461
ENSG00000163618	38.7467	1.52612	0.259513	5.88071	4.08509e-09	9.16178e-07
ENSG00000163638	176.11	1.29875	0.250741	5.17965	2.22307e-07	2.36824e-05
ENSG00000163661	13.0687	1.1837	0.340706	3.47425	0.000512278	0.00796045
ENSG00000163673	4.96493	1.72927	0.390789	4.42506	9.64138e-06	0.000454467
ENSG00000163683	835.885	-0.553121	0.162518	-3.40343	0.000665443	0.00955386
ENSG00000163734	217.773	1.40032	0.273832	5.11378	3.1578e-07	3.15868e-05
ENSG00000163735	16.5851	2.37203	0.456201	5.19953	1.99791e-07	2.17181e-05
ENSG00000163737	4.01	1.74324	0.379353	4.59529	4.32158e-06	0.000248853
ENSG00000163739	432.256	2.28148	0.343043	6.65072	2.91665e-11	1.47958e-08
ENSG00000163817	24.1499	1.75935	0.402238	4.37391	1.22042e-05	0.000536131
ENSG00000163823	24.6391	1.33289	0.360286	3.69955	0.000215984	0.00430356
ENSG00000163874	588.032	0.968714	0.251592	3.85033	0.000117958	0.00274068
ENSG00000163909	21.3561	1.60706	0.344591	4.66369	3.1059e-06	0.000194492
ENSG00000164038	14.2603	1.24202	0.315144	3.9411	8.11082e-05	0.00207706
ENSG00000164116	83.5203	1.35528	0.327007	4.14449	3.40565e-05	0.00111102
ENSG00000164220	20.1143	2.53565	0.368697	6.87731	6.09921e-12	3.93787e-09
ENSG00000164237	411.958	-0.788018	0.181486	-4.34203	1.4117e-05	0.000602586
ENSG00000164330	31.9062	1.2071	0.29448	4.09909	4.14773e-05	0.00126372
ENSG00000164379	16.7379	1.56621	0.371566	4.21517	2.49589e-05	0.000904379
ENSG00000164687	384.609	-0.760618	0.219769	-3.461	0.000538182	0.00826156
ENSG00000164690	54.7666	1.17069	0.319129	3.66839	0.000244081	0.00472763
ENSG00000164691	120.296	1.45527	0.337103	4.317	1.58165e-05	0.000650549
ENSG00000164692	4571.43	1.33375	0.325021	4.10357	4.06826e-05	0.00125239
ENSG00000164694	27.9205	1.3991	0.355071	3.94033	8.13698e-05	0.00207706
ENSG00000164736	16.6932	1.31804	0.33414	3.94457	7.99417e-05	0.00205705
ENSG00000164741	205.229	1.19246	0.25962	4.59311	4.36699e-06	0.000250116
ENSG00000164742	19.4106	1.03315	0.216256	4.77746	1.77523e-06	0.000123288
ENSG00000164761	34.6786	0.910741	0.242758	3.75165	0.000175677	0.00364457
ENSG00000164816	64.156	2.48809	0.458471	5.42694	5.73272e-08	7.7797e-06
ENSG00000164822	21.5726	2.22794	0.456115	4.8846	1.03641e-06	8.11228e-05
ENSG00000164867	51.7181	1.19015	0.281652	4.22561	2.38292e-05	0.000869358
ENSG00000164932	13.1982	2.04876	0.385608	5.31307	1.07796e-07	1.29816e-05
ENSG00000164949	144.231	1.2024	0.299695	4.01209	6.01827e-05	0.00165239
ENSG00000164970	35.5747	0.699503	0.203143	3.4434	0.00057445	0.00867271
ENSG00000165071	12.7813	1.44941	0.34111	4.24909	2.14644e-05	0.00081519
ENSG00000165168	212.03	1.02175	0.27083	3.77267	0.000161508	0.00346186
ENSG00000165178	11.2342	1.70588	0.358357	4.76029	1.9332e-06	0.000131174
ENSG00000165188	4.20587	1.52248	0.430565	3.53601	0.000406217	0.00671439
ENSG00000165269	16.2365	-1.20816	0.30725	-3.93219	8.4177e-05	0.00213255
ENSG00000165376	36.2674	2.81591	0.434901	6.47484	9.49156e-11	4.21306e-08
ENSG00000165379	5.75271	1.59529	0.416463	3.83058	0.000127841	0.0029181
ENSG00000165449	171.165	-1.46274	0.341283	-4.28602	1.81905e-05	0.000720384
ENSG00000165475	246.257	-0.578651	0.169635	-3.41115	0.000646902	0.00940483
ENSG00000165548	37.1471	-1.58471	0.352299	-4.49821	6.85287e-06	0.000343547
ENSG00000165556	818.78	-0.655939	0.172423	-3.80425	0.000142236	0.00316005
ENSG00000165757	61.0904	1.36092	0.30019	4.53352	5.80085e-06	0.000302486
ENSG00000165794	8.9153	-1.43175	0.32832	-4.36084	1.29563e-05	0.000558799
ENSG00000165795	412.111	-0.662076	0.189435	-3.49501	0.000474042	0.00754289
ENSG00000165905	12.7048	1.09619	0.295894	3.70467	0.000211666	0.0042385
ENSG00000165914	23.4515	1.04647	0.296547	3.52886	0.000417351	0.00686647
ENSG00000165966	3.61157	1.37549	0.398614	3.45068	0.000559186	0.0085161
ENSG00000166025	126.921	0.997647	0.263341	3.78842	0.000151606	0.00330955
ENSG00000166073	37.4449	1.27725	0.335384	3.80832	0.000139913	0.00313129
ENSG00000166148	5.85056	1.43873	0.373768	3.84928	0.000118468	0.00274654
ENSG00000166165	3080.61	-1.19259	0.317526	-3.75589	0.000172729	0.00360037
ENSG00000166278	40.4236	1.24918	0.301367	4.14505	3.3974e-05	0.0011102
ENSG00000166289	18.7312	1.24514	0.290216	4.29041	1.78348e-05	0.000710257
ENSG00000166396	2.98877	2.52146	0.45608	5.52856	3.22873e-08	4.84445e-06
ENSG00000166444	269.13	0.64095	0.184881	3.46683	0.000526636	0.00813669
ENSG00000166446	57.3346	0.854755	0.237267	3.60251	0.000315163	0.00566342
ENSG00000166501	60.3459	1.28131	0.298191	4.29693	1.73178e-05	0.000692256
ENSG00000166523	9.63811	2.0469	0.419676	4.87732	1.07538e-06	8.24173e-05
ENSG00000166527	2.28421	2.3821	0.455301	5.23192	1.67761e-07	1.89117e-05
ENSG00000166546	2.01875	1.7423	0.457681	3.8068	0.000140776	0.003144
ENSG00000166670	38.981	3.22994	0.410576	7.86684	3.63708e-15	5.96089e-12
ENSG00000166710	11817.9	0.611826	0.171105	3.57573	0.000349252	0.00608933
ENSG00000166750	224.201	1.04006	0.251237	4.13977	3.47656e-05	0.00112742
ENSG00000166816	164.95	-0.975392	0.280494	-3.4774	0.000506299	0.00789693
ENSG00000166866	1006.62	-0.750157	0.210809	-3.55847	0.000373015	0.00633768
ENSG00000166869	587.163	-1.29708	0.342885	-3.78286	0.000155038	0.00336721
ENSG00000166923	146.393	2.04623	0.403715	5.0685	4.00953e-07	3.77996e-05
ENSG00000167107	212.547	-0.972865	0.209203	-4.65033	3.31397e-06	0.000203257
ENSG00000167123	62.3519	1.29915	0.319746	4.06307	4.84321e-05	0.00141939
ENSG00000167202	408.56	0.726866	0.193611	3.75425	0.000173861	0.00361394
ENSG00000167207	9.77531	1.19925	0.351028	3.41639	0.000634569	0.00929858
ENSG00000167208	14.8101	1.25024	0.332177	3.76378	0.000167365	0.00352359
ENSG00000167232	643.254	-0.611885	0.177036	-3.45628	0.00054769	0.00837695
ENSG00000167286	20.4828	1.22729	0.337515	3.63624	0.000276646	0.00518858
ENSG00000167566	49.9446	1.01542	0.252387	4.02328	5.73939e-05	0.00159804
ENSG00000167604	47.6012	1.02307	0.258282	3.96108	7.46122e-05	0.00196016
ENSG00000167680	51.4783	1.21085	0.31671	3.82323	0.000131714	0.00297908
ENSG00000167711	7.62868	1.25228	0.356201	3.51565	0.000438677	0.00709677
ENSG00000167757	7.20559	1.54956	0.409332	3.78557	0.000153354	0.00334086
ENSG00000167767	6.14585	1.8394	0.394053	4.6679	3.04291e-06	0.000191246
ENSG00000167874	9.6583	1.262	0.312709	4.03572	5.44358e-05	0.00154025
ENSG00000167895	45.9981	1.06348	0.286674	3.7097	0.000207503	0.00417081
ENSG00000168032	10.5836	1.22726	0.341876	3.58979	0.000330942	0.00587587
ENSG00000168071	222.445	1.39266	0.301276	4.62255	3.79045e-06	0.000224957
ENSG00000168421	75.1403	1.62209	0.354715	4.57295	4.80908e-06	0.000266829
ENSG00000168461	121.962	1.26982	0.295913	4.29118	1.77724e-05	0.000709101
ENSG00000168502	44.5422	1.62082	0.305752	5.30109	1.15111e-07	1.37014e-05
ENSG00000168610	1238.87	0.556759	0.161946	3.43793	0.000586171	0.00880124
ENSG00000168679	11.2377	1.6644	0.327174	5.0872	3.63397e-07	3.56799e-05
ENSG00000168758	113.405	0.799946	0.23433	3.41376	0.000640724	0.00934225
ENSG00000168899	22.1029	1.24902	0.311309	4.01218	6.01616e-05	0.00165239
ENSG00000168917	6.6367	1.59873	0.35455	4.50919	6.50763e-06	0.000330123
ENSG00000168918	90.5496	1.21204	0.29485	4.1107	3.94455e-05	0.0012269
ENSG00000169129	107.388	0.744684	0.207505	3.58875	0.000332267	0.00588469
ENSG00000169245	31.4496	1.80011	0.386022	4.66323	3.11283e-06	0.000194492
ENSG00000169248	12.1352	1.66892	0.400899	4.16295	3.14163e-05	0.0010541
ENSG00000169403	57.0732	1.1956	0.293549	4.07291	4.64288e-05	0.0013682
ENSG00000169429	874.585	1.91358	0.398532	4.80157	1.57425e-06	0.000111432
ENSG00000169436	4.08902	1.65013	0.43142	3.82487	0.000130839	0.00296492
ENSG00000169744	61.0627	1.16201	0.278746	4.1687	3.06342e-05	0.00104098
ENSG00000169783	6.52672	1.23848	0.356518	3.47382	0.000513104	0.00796227
ENSG00000169855	258.928	1.20562	0.291179	4.14048	3.46581e-05	0.00112565
ENSG00000169896	35.8369	1.25607	0.306161	4.10265	4.08437e-05	0.00125239
ENSG00000169946	10.7991	1.51036	0.381616	3.9578	7.56431e-05	0.00197749
ENSG00000170382	85.2646	-1.22048	0.344622	-3.54149	0.00039787	0.00663608
ENSG00000170476	148.022	1.65938	0.365715	4.53734	5.69676e-06	0.000300434
ENSG00000170482	13.6173	-1.28618	0.322935	-3.98279	6.8112e-05	0.00181854
ENSG00000170525	378.334	1.48478	0.301308	4.92777	8.31718e-07	6.81561e-05
ENSG00000170542	86.1935	1.25412	0.288863	4.34158	1.41463e-05	0.000602586
ENSG00000170801	63.0854	1.41261	0.337195	4.18929	2.79828e-05	0.000981514
ENSG00000170866	3.38643	2.77901	0.452982	6.13492	8.52045e-10	2.42049e-07
ENSG00000170989	100.478	1.03004	0.286256	3.59832	0.000320275	0.00572946
ENSG00000171049	34.8459	3.12825	0.450937	6.93721	3.99919e-12	2.74861e-09
ENSG00000171051	41.8224	2.22543	0.439586	5.06257	4.1364e-07	3.84806e-05
ENSG00000171310	75.4607	1.2398	0.297288	4.17036	3.04125e-05	0.00104008
ENSG00000171385	113.81	2.33922	0.350084	6.6819	2.35864e-11	1.25633e-08
ENSG00000171388	4.64223	1.93144	0.386692	4.99478	5.89014e-07	5.18576e-05
ENSG00000171444	118.295	0.903922	0.261196	3.4607	0.000538766	0.00826418
ENSG00000171476	6.32837	1.3298	0.382777	3.47408	0.000512613	0.00796045
ENSG00000171503	260.059	-0.699043	0.196858	-3.551	0.000383774	0.00646379
ENSG00000171608	51.998	1.21988	0.330332	3.69288	0.000221725	0.00437819
ENSG00000171700	21.6971	1.06435	0.298005	3.57158	0.000354837	0.00614648
ENSG00000171777	8.45442	1.47155	0.35907	4.09822	4.16343e-05	0.00126372
ENSG00000172016	207.855	2.96168	0.458264	6.46283	1.0276e-10	4.37881e-08
ENSG00000172023	128.205	1.83467	0.451897	4.05992	4.90887e-05	0.00142685
ENSG00000172156	77.075	2.26654	0.406884	5.57049	2.54029e-08	4.13157e-06
ENSG00000172183	164.463	1.16208	0.273518	4.24865	2.15066e-05	0.000815338
ENSG00000172216	265.574	0.910785	0.239338	3.80544	0.000141553	0.00315143
ENSG00000172243	34.4307	1.16278	0.341043	3.40949	0.000650846	0.00943412
ENSG00000172270	2547.63	-0.680975	0.186853	-3.64445	0.000267965	0.00506742
ENSG00000172340	930.734	-0.808048	0.178371	-4.53015	5.89426e-06	0.000305555
ENSG00000172349	77.5597	1.21068	0.328015	3.69094	0.000223431	0.0044078
ENSG00000172578	67.9722	1.23807	0.338481	3.65772	0.000254469	0.00487127
ENSG00000172602	117.884	1.33101	0.307718	4.32541	1.52248e-05	0.000634795
ENSG00000172716	108.641	1.09904	0.273187	4.02303	5.74533e-05	0.00159804
ENSG00000172817	33.6637	1.27854	0.292308	4.37396	1.22015e-05	0.000536131
ENSG00000172831	1427.61	-0.907299	0.218173	-4.15863	3.20161e-05	0.00106751
ENSG00000172889	65.8473	1.0452	0.29353	3.56079	0.000369734	0.00630204
ENSG00000172927	35.2832	1.55708	0.319431	4.87455	1.09057e-06	8.32817e-05
ENSG00000172965	41.3084	2.05703	0.294701	6.98005	2.95077e-12	2.1679e-09
ENSG00000172985	49.9926	1.12997	0.295276	3.82683	0.000129803	0.00295154
ENSG00000173068	59.9713	1.16895	0.303726	3.8487	0.000118745	0.00274999
ENSG00000173110	12.6532	2.10466	0.37046	5.68121	1.33742e-08	2.5442e-06
ENSG00000173200	11.6932	1.22984	0.350191	3.51192	0.000444876	0.00717526
ENSG00000173269	136.743	0.907779	0.265624	3.41754	0.000631907	0.00926594
ENSG00000173391	26.3693	1.79465	0.386324	4.64545	3.39329e-06	0.00020539
ENSG00000173432	25.7757	2.99885	0.454402	6.59954	4.12426e-11	1.9527e-08
ENSG00000173535	13.9979	2.02134	0.398482	5.07259	3.92431e-07	3.74939e-05
ENSG00000173660	740.194	-0.536382	0.150961	-3.55312	0.000380687	0.00643724
ENSG00000173706	287.714	1.17597	0.259642	4.52918	5.92122e-06	0.000306207
ENSG00000173918	65.7822	0.896031	0.244347	3.66704	0.000245372	0.00473998
ENSG00000174004	9.75594	1.2773	0.333462	3.83042	0.000127922	0.0029181
ENSG00000174175	69.5502	1.51624	0.315646	4.8036	1.55841e-06	0.000111049
ENSG00000174348	36.4207	1.33318	0.372461	3.57937	0.000344423	0.00601991
ENSG00000174358	34.2157	-1.33887	0.389683	-3.43579	0.000590829	0.00884885
ENSG00000174469	41.145	-1.02083	0.283797	-3.59703	0.000321875	0.00575325
ENSG00000174607	323.48	-0.639285	0.181757	-3.51724	0.000436054	0.00706036
ENSG00000174640	231.775	0.766096	0.22267	3.44051	0.000580626	0.00872413
ENSG00000174705	134.742	0.890264	0.210209	4.23514	2.28407e-05	0.000850777
ENSG00000174807	33.0485	1.56905	0.317461	4.94249	7.71301e-07	6.41928e-05
ENSG00000174837	13.8786	1.27424	0.366433	3.47742	0.000506267	0.00789693
ENSG00000174944	47.2007	1.09082	0.310871	3.50893	0.000449917	0.00723466
ENSG00000174992	3709.8	-1.26233	0.242012	-5.21597	1.8286e-07	2.05054e-05
ENSG00000175040	47.9021	1.54342	0.304457	5.06942	3.99039e-07	3.77864e-05
ENSG00000175084	38.2825	1.52466	0.368959	4.13232	3.59126e-05	0.00115408
ENSG00000175115	82.4855	1.4336	0.258867	5.53798	3.0598e-08	4.72406e-06
ENSG00000175183	37.5485	1.37482	0.292812	4.69524	2.663e-06	0.000170384
ENSG00000175318	12.0529	1.10092	0.317457	3.46795	0.000524453	0.00810886
ENSG00000175414	12.9189	1.14054	0.29745	3.83439	0.000125875	0.00288375
ENSG00000175426	90.3095	2.17197	0.3573	6.07883	1.21063e-09	3.26502e-07
ENSG00000175445	46.0604	1.76599	0.348694	5.0646	4.09261e-07	3.84024e-05
ENSG00000175857	12.6822	1.43602	0.357388	4.01809	5.86724e-05	0.00162137
ENSG00000176014	97.1166	1.00682	0.2874	3.50322	0.000459677	0.00736937
ENSG00000176170	19.9476	1.20456	0.291905	4.12655	3.68245e-05	0.00117452
ENSG00000176171	28.7464	0.889034	0.249949	3.55687	0.000375305	0.00636644
ENSG00000176273	66.6194	-0.910641	0.26163	-3.48064	0.000500221	0.00783079
ENSG00000176387	1360.75	-0.788154	0.226106	-3.48577	0.00049072	0.00771607
ENSG00000176435	72.6874	0.995903	0.291047	3.42179	0.000622097	0.00916188
ENSG00000176532	331.777	-0.766113	0.218583	-3.50491	0.000456755	0.00733355
ENSG00000176595	359.717	-0.619479	0.176128	-3.51722	0.000436095	0.00706036
ENSG00000176641	435.503	-0.813899	0.222874	-3.65184	0.000260366	0.00496186
ENSG00000176658	2708.79	-0.702028	0.167615	-4.18833	2.81012e-05	0.000981514
ENSG00000176788	63.7794	1.43115	0.320184	4.46977	7.83034e-06	0.000384408
ENSG00000176834	443.027	-0.741546	0.17519	-4.23281	2.30793e-05	0.000853205
ENSG00000176971	27.154	1.91395	0.353137	5.41985	5.9648e-08	7.99284e-06
ENSG00000177409	256.404	0.883428	0.247783	3.56533	0.000363404	0.00622403
ENSG00000177455	14.6315	1.99468	0.432243	4.61472	3.93623e-06	0.000230399
ENSG00000177464	5.98495	1.69738	0.384943	4.40943	1.03642e-05	0.000477967
ENSG00000177494	1.1881	1.78147	0.456611	3.9015	9.55993e-05	0.00235201
ENSG00000177707	344.844	-0.650362	0.187865	-3.46187	0.000536442	0.00825826
ENSG00000177807	1.62571	1.6978	0.436936	3.88569	0.000102041	0.00246215
ENSG00000178531	2.21977	1.40685	0.413003	3.40639	0.000658271	0.00948284
ENSG00000178719	169.709	0.946635	0.247414	3.82611	0.000130182	0.00295465
ENSG00000178726	100.483	1.16054	0.257514	4.50673	6.58351e-06	0.000332399
ENSG00000178752	3.61774	1.5083	0.384514	3.92263	8.75879e-05	0.00219805
ENSG00000178764	107.745	0.829567	0.204884	4.04895	5.14468e-05	0.00147694
ENSG00000178773	3.7776	1.38373	0.389702	3.55075	0.000384133	0.00646472
ENSG00000179091	779.271	-0.525587	0.147124	-3.57241	0.000353717	0.00613219
ENSG00000179403	305.271	1.22256	0.266558	4.58648	4.50783e-06	0.000254758
ENSG00000179431	13.1576	2.36066	0.326421	7.23194	4.76137e-13	4.41068e-10
ENSG00000179583	124.353	1.94037	0.309837	6.26255	3.78741e-10	1.39129e-07
ENSG00000179776	158.633	1.22411	0.299006	4.09392	4.24137e-05	0.00128362
ENSG00000179869	22.9076	1.15732	0.339283	3.41109	0.000647041	0.00940483
ENSG00000179909	7.96546	1.37366	0.36459	3.76768	0.00016477	0.00350009
ENSG00000180185	146.466	-0.593823	0.162708	-3.64963	0.000262622	0.00498701
ENSG00000180353	93.9287	1.36065	0.273959	4.96661	6.81334e-07	5.81225e-05
ENSG00000180616	17.548	-1.68849	0.327414	-5.15703	2.50891e-07	2.62034e-05
ENSG00000180725	1.57944	1.9387	0.458322	4.22998	2.33708e-05	0.000858513
ENSG00000180739	3.53017	2.31663	0.389423	5.94888	2.69976e-09	6.53649e-07
ENSG00000180785	5.41623	1.38017	0.372858	3.7016	0.000214243	0.00427804
ENSG00000180871	17.6104	3.64809	0.406492	8.97456	2.84497e-19	2.0205e-15
ENSG00000181104	218.339	1.60712	0.31131	5.16246	2.43725e-07	2.55803e-05
ENSG00000181577	23.5501	1.52764	0.334653	4.56486	4.9983e-06	0.000275063
ENSG00000181617	11.1332	1.46502	0.405275	3.61489	0.000300472	0.00549516
ENSG00000181626	4.67266	-1.48484	0.357593	-4.15232	3.2912e-05	0.00108725
ENSG00000182022	89.936	1.38084	0.315839	4.37198	1.23123e-05	0.000538658
ENSG00000182158	299.74	0.72748	0.188583	3.85761	0.000114501	0.00270221
ENSG00000182162	35.039	1.42293	0.327287	4.34765	1.37605e-05	0.000589901
ENSG00000182165	37.0823	-0.725554	0.211402	-3.43211	0.000598907	0.00891706
ENSG00000182240	402.62	0.872126	0.19776	4.41002	1.03361e-05	0.000477702
ENSG00000182472	17.2128	1.07074	0.286551	3.73665	0.000186491	0.003839
ENSG00000182492	74.1535	2.10437	0.360905	5.83082	5.5156e-09	1.17515e-06
ENSG00000182511	58.7177	1.03112	0.283195	3.64104	0.00027154	0.00511532
ENSG00000182752	51.5123	1.62068	0.322177	5.03039	4.89476e-07	4.45674e-05
ENSG00000182782	49.2698	2.72069	0.444964	6.11442	9.69078e-10	2.68145e-07
ENSG00000182871	700.414	1.34486	0.290012	4.63725	3.53081e-06	0.000211908
ENSG00000182885	17.8106	1.90189	0.427589	4.44794	8.66966e-06	0.000418857
ENSG00000182963	30.0248	1.44894	0.351838	4.1182	3.81845e-05	0.00120349
ENSG00000183018	130.79	1.47858	0.301643	4.90174	9.49894e-07	7.55166e-05
ENSG00000183019	3.25397	2.774	0.450634	6.15577	7.47146e-10	2.21093e-07
ENSG00000183386	15.729	1.19576	0.316245	3.78113	0.00015612	0.00338038
ENSG00000183484	23.8474	1.67403	0.352165	4.75353	1.99897e-06	0.000135206
ENSG00000183615	10.3275	1.17446	0.344518	3.40898	0.000652061	0.00944353
ENSG00000183625	4.97243	1.78867	0.393993	4.53986	5.62903e-06	0.000299082
ENSG00000183688	83.8281	0.960915	0.282974	3.39578	0.000684344	0.00974247
ENSG00000183722	88.0299	1.30687	0.317708	4.11344	3.89802e-05	0.00121627
ENSG00000183813	8.4247	1.43408	0.391702	3.66116	0.000251076	0.0048193
ENSG00000183844	9.53503	1.95159	0.439866	4.43679	9.13088e-06	0.000436194
ENSG00000183853	190.067	1.01524	0.279481	3.6326	0.000280585	0.00524858
ENSG00000184014	148.474	1.15872	0.261698	4.42769	9.52468e-06	0.000450962
ENSG00000184156	2.41357	2.48447	0.434737	5.71489	1.09776e-08	2.16563e-06
ENSG00000184160	2.49424	1.41509	0.404965	3.49435	0.000475223	0.00755605
ENSG00000184254	78.0741	0.955986	0.278334	3.43467	0.000593266	0.00887026
ENSG00000184374	4.63428	2.06511	0.397492	5.19534	2.04346e-07	2.21005e-05
ENSG00000184489	33.0268	1.11335	0.28159	3.95379	7.69225e-05	0.00199867
ENSG00000184497	5.17203	1.45945	0.362072	4.03082	5.55815e-05	0.00156436
ENSG00000184557	1182.63	1.07086	0.251452	4.25872	2.05604e-05	0.000789461
ENSG00000184584	183.292	0.672901	0.196632	3.42213	0.000621321	0.00916115
ENSG00000184588	293.531	1.93087	0.355045	5.43839	5.37632e-08	7.48679e-06
ENSG00000184602	29.241	1.38102	0.297914	4.63564	3.55838e-06	0.000212963
ENSG00000184702	14.2585	1.05291	0.302891	3.47621	0.000508562	0.00791484
ENSG00000184867	49.2169	1.02544	0.23742	4.31909	1.56676e-05	0.000646926
ENSG00000184916	50.4078	1.02053	0.231058	4.41678	1.00181e-05	0.000466039
ENSG00000184922	49.7823	1.46075	0.337301	4.33072	1.48624e-05	0.000624574
ENSG00000184985	17.8377	1.6026	0.403965	3.96718	7.27281e-05	0.00192013
ENSG00000184988	34.3977	0.833868	0.233563	3.57021	0.000356693	0.00616101
ENSG00000185130	202.079	-0.781466	0.225783	-3.46113	0.000537911	0.00826156
ENSG00000185201	139.417	1.44675	0.268434	5.38959	7.06185e-08	9.23066e-06
ENSG00000185215	224.371	1.16402	0.299243	3.88988	0.000100293	0.00242977
ENSG00000185291	51.1325	1.18848	0.305179	3.89438	9.84496e-05	0.00239722
ENSG00000185386	19.5703	1.32479	0.291917	4.53824	5.6727e-06	0.000299907
ENSG00000185479	11.5241	2.04217	0.41636	4.90481	9.3516e-07	7.46236e-05
ENSG00000185633	13.4617	1.33349	0.335056	3.97991	6.89423e-05	0.00183314
ENSG00000185745	69.9301	-0.941374	0.270565	-3.47929	0.000502745	0.00785876
ENSG00000185885	210.361	0.957634	0.228426	4.19231	2.76124e-05	0.000974023
ENSG00000185897	2.77688	2.56011	0.433616	5.90409	3.54605e-09	8.21219e-07
ENSG00000185947	99.0332	0.833228	0.203318	4.09815	4.16461e-05	0.00126372
ENSG00000186081	1.58171	1.75206	0.444698	3.9399	8.15156e-05	0.00207748
ENSG00000186204	150.868	-0.936727	0.24037	-3.89702	9.73831e-05	0.00238157
ENSG00000186340	52.0846	1.99519	0.412249	4.83976	1.29998e-06	9.61712e-05
ENSG00000186377	11.9903	2.20109	0.358472	6.14021	8.24112e-10	2.37739e-07
ENSG00000186407	8.54383	2.00812	0.429604	4.67436	2.94871e-06	0.000186425
ENSG00000186431	9.54868	3.28375	0.421823	7.78465	6.99087e-15	9.92983e-12
ENSG00000186481	17.5936	1.27633	0.295121	4.32476	1.527e-05	0.000635434
ENSG00000186517	62.7555	1.13495	0.318325	3.56537	0.000363342	0.00622403
ENSG00000186827	8.28725	1.3577	0.332254	4.08632	4.38272e-05	0.00131566
ENSG00000186854	547.283	-0.667098	0.184554	-3.61465	0.00030075	0.00549552
ENSG00000186891	6.56427	1.3985	0.370781	3.77175	0.000162104	0.00346823
ENSG00000186994	32.5045	1.08378	0.282674	3.83402	0.000126067	0.00288506
ENSG00000186998	104.413	1.11147	0.318715	3.48735	0.000487828	0.00768195
ENSG00000187097	1005.54	-1.05969	0.247989	-4.27316	1.92725e-05	0.000754151
ENSG00000187116	14.5684	2.4189	0.387879	6.23623	4.4825e-10	1.55406e-07
ENSG00000187398	15.1942	-1.16165	0.301572	-3.85199	0.00011716	0.00273706
ENSG00000187479	162.61	1.16138	0.301407	3.85319	0.000116588	0.0027297
ENSG00000187498	1837.54	1.71653	0.30702	5.59096	2.25817e-08	3.81846e-06
ENSG00000187513	18.0955	1.71607	0.38742	4.42948	9.44606e-06	0.000448236
ENSG00000187583	4.60425	1.30565	0.382365	3.41467	0.000638592	0.00932546
ENSG00000187688	49.8669	1.06025	0.295477	3.58827	0.000332879	0.00589064
ENSG00000187764	149.021	0.89249	0.215091	4.14935	3.33416e-05	0.00109526
ENSG00000187783	94.1585	-1.11108	0.300848	-3.69316	0.000221486	0.00437753
ENSG00000187908	3584.93	2.43196	0.425778	5.7118	1.11784e-08	2.18503e-06
ENSG00000188015	2.8957	1.43447	0.40191	3.56913	0.000358169	0.00617853
ENSG00000188042	76.3424	0.879314	0.253304	3.47137	0.000517806	0.00801772
ENSG00000188133	3.31792	2.07507	0.44789	4.63299	3.60417e-06	0.000214973
ENSG00000188175	502.297	-0.919397	0.270436	-3.39969	0.000674632	0.00962753
ENSG00000188263	19.4142	1.91642	0.405749	4.72317	2.32197e-06	0.000154118
ENSG00000188404	60.6486	2.23784	0.405743	5.51542	3.47957e-08	5.14832e-06
ENSG00000188677	43.1147	1.04292	0.281397	3.70623	0.000210369	0.00422046
ENSG00000188820	17.2285	1.29812	0.370474	3.50394	0.000458433	0.00735495
ENSG00000188906	60.8605	1.48894	0.330486	4.50529	6.6283e-06	0.000333859
ENSG00000188959	188.111	-0.730915	0.180796	-4.04276	5.28246e-05	0.00150064
ENSG00000189221	1817.3	-1.01045	0.252972	-3.9943	6.48851e-05	0.00174111
ENSG00000189337	47.1373	1.20452	0.275328	4.37486	1.2151e-05	0.000536004
ENSG00000196083	47.9864	0.798931	0.225697	3.53985	0.000400362	0.00665375
ENSG00000196208	6.61888	1.59647	0.353583	4.51512	6.32801e-06	0.000321777
ENSG00000196352	928.124	1.18495	0.275511	4.30091	1.70099e-05	0.000683798
ENSG00000196405	75.8831	1.01113	0.280309	3.60721	0.000309505	0.00560742
ENSG00000196502	267.49	-1.0661	0.259172	-4.11348	3.89745e-05	0.00121627
ENSG00000196511	66.9253	0.98004	0.269981	3.63003	0.00028339	0.00528458
ENSG00000196557	84.0807	1.05553	0.274093	3.85099	0.000117641	0.00274037
ENSG00000196611	227.627	2.32461	0.359983	6.45756	1.06408e-10	4.44533e-08
ENSG00000196735	106.79	1.44691	0.42114	3.43571	0.000591003	0.00884885
ENSG00000196839	20.5777	1.36447	0.272316	5.01061	5.42569e-07	4.83681e-05
ENSG00000196843	79.4943	1.61525	0.260177	6.20829	5.35657e-10	1.71887e-07
ENSG00000196923	63.371	1.12872	0.297896	3.78898	0.000151269	0.00330558
ENSG00000196924	2368.82	1.04344	0.267171	3.90553	9.40181e-05	0.00232107
ENSG00000197043	369.966	1.04893	0.266411	3.93725	8.24198e-05	0.00209801
ENSG00000197057	2.3435	1.50761	0.411125	3.66703	0.000245386	0.00473998
ENSG00000197119	65.4536	0.843338	0.209371	4.02797	5.62617e-05	0.00158141
ENSG00000197273	949.089	-1.16543	0.343444	-3.39338	0.000690362	0.00980428
ENSG00000197283	32.4032	0.840939	0.237475	3.54117	0.000398364	0.00663608
ENSG00000197375	220.699	-0.789172	0.225972	-3.49234	0.000478809	0.00760172
ENSG00000197405	45.1787	1.29481	0.322892	4.01005	6.07048e-05	0.0016603
ENSG00000197457	37.0553	1.03522	0.26222	3.94791	7.88365e-05	0.00203599
ENSG00000197506	29.9213	1.17287	0.312953	3.74775	0.000178431	0.00369171
ENSG00000197536	42.7958	0.904896	0.264175	3.42537	0.000613962	0.00908408
ENSG00000197632	3.3267	1.64575	0.459204	3.58392	0.000338472	0.00594517
ENSG00000197905	40.5902	0.69047	0.201286	3.43029	0.000602935	0.00896451
ENSG00000197977	2.05765	1.75564	0.420105	4.17906	2.92714e-05	0.00100915
ENSG00000198074	415.8	-0.980384	0.272345	-3.59979	0.000318475	0.00570683
ENSG00000198108	12.2445	1.14307	0.327328	3.49214	0.000479171	0.0076018
ENSG00000198189	542.464	-0.711625	0.199329	-3.57011	0.000356833	0.00616101
ENSG00000198286	41.6033	1.73228	0.333149	5.1997	1.99613e-07	2.17181e-05
ENSG00000198355	440.974	0.591426	0.163548	3.61622	0.000298931	0.00548108
ENSG00000198467	176.429	1.12726	0.280855	4.01367	5.97809e-05	0.00164604
ENSG00000198478	1144.25	-0.626933	0.183595	-3.41476	0.000638372	0.00932546
ENSG00000198523	16.3924	1.19907	0.347042	3.45513	0.000550037	0.00839996
ENSG00000198535	38.2233	2.12482	0.336135	6.32133	2.5932e-10	9.69312e-08
ENSG00000198624	78.7268	1.07741	0.29392	3.66565	0.000246709	0.0047569
ENSG00000198626	11.1735	1.42834	0.352641	4.0504	5.11296e-05	0.00147611
ENSG00000198734	6.45096	1.41295	0.372192	3.79629	0.000146879	0.00323955
ENSG00000198759	12.1331	2.57878	0.424556	6.07407	1.24712e-09	3.30793e-07
ENSG00000198785	12.7436	1.47311	0.390021	3.77701	0.000158724	0.00342284
ENSG00000198796	12.3129	2.04061	0.369605	5.52105	3.36979e-08	5.02075e-06
ENSG00000198821	16.012	1.08233	0.315948	3.42566	0.000613303	0.00908408
ENSG00000198832	90.643	0.813647	0.224815	3.61918	0.000295539	0.00543111
ENSG00000198894	183.319	-0.599091	0.155963	-3.84124	0.000122416	0.00282042
ENSG00000198933	15.8943	1.16985	0.307349	3.80627	0.000141078	0.00314745
ENSG00000198959	566.135	1.96378	0.354034	5.54687	2.90825e-08	4.57047e-06
ENSG00000203685	9.16394	1.32262	0.374852	3.52838	0.000418113	0.0068684
ENSG00000203710	34.411	2.02545	0.357206	5.67026	1.42578e-08	2.66471e-06
ENSG00000203739	11.7393	-1.10653	0.307061	-3.60361	0.000313823	0.00565706
ENSG00000203747	30.6213	1.93353	0.383481	5.04204	4.606e-07	4.24829e-05
ENSG00000203883	17.8089	1.42709	0.306343	4.65846	3.18586e-06	0.000198473
ENSG00000203999	3.12515	1.43135	0.396273	3.61202	0.000303815	0.00553729
ENSG00000204020	1.62261	1.7671	0.450067	3.9263	8.62621e-05	0.00217301
ENSG00000204161	34.1095	1.09343	0.265817	4.11347	3.89755e-05	0.00121627
ENSG00000204169	1.33318	1.63623	0.454143	3.6029	0.00031469	0.00566283
ENSG00000204186	46.4008	0.667603	0.175432	3.80548	0.000141532	0.00315143
ENSG00000204252	64.6282	1.28243	0.31404	4.08364	4.43365e-05	0.00132302
ENSG00000204257	91.5616	1.36604	0.293774	4.64997	3.31988e-06	0.000203257
ENSG00000204287	1213.42	1.32443	0.289482	4.57516	4.75849e-06	0.000265205
ENSG00000204291	573.162	1.23495	0.266583	4.63254	3.61215e-06	0.000214973
ENSG00000204301	71.9974	1.46093	0.278294	5.24959	1.5244e-07	1.73683e-05
ENSG00000204381	16.009	1.23006	0.306047	4.0192	5.83949e-05	0.00161695
ENSG00000204482	18.4518	1.62945	0.347713	4.68619	2.78339e-06	0.000176497
ENSG00000204564	80.4638	-0.596932	0.173441	-3.44171	0.000578058	0.00869782
ENSG00000204577	1.96118	1.68158	0.437623	3.84253	0.000121772	0.00281702
ENSG00000204592	2966.61	0.715091	0.190582	3.75214	0.000175329	0.0036409
ENSG00000204614	108.162	1.30107	0.336393	3.86771	0.00010986	0.00262005
ENSG00000204642	507.961	1.09194	0.289547	3.77119	0.00016247	0.00347199
ENSG00000204681	32.5702	1.03348	0.296654	3.48379	0.000494362	0.00776761
ENSG00000204682	3.55237	1.53441	0.375506	4.08624	4.38413e-05	0.00131566
ENSG00000204856	7.06532	1.02407	0.288541	3.54913	0.00038651	0.00649447
ENSG00000204872	3.56766	-1.25321	0.360325	-3.47801	0.000505145	0.00789048
ENSG00000204983	1.55752	1.60086	0.44832	3.5708	0.000355891	0.00615971
ENSG00000205403	58.1266	1.53586	0.330047	4.65344	3.26445e-06	0.000201601
ENSG00000205420	1.88754	2.19823	0.449508	4.89031	1.00678e-06	7.97415e-05
ENSG00000205502	40.4691	1.4935	0.288422	5.17819	2.24053e-07	2.37496e-05
ENSG00000205710	21.465	1.0405	0.27132	3.83497	0.00012558	0.0028801
ENSG00000206075	80.7644	1.50923	0.369346	4.08624	4.3843e-05	0.00131566
ENSG00000206337	351.394	0.591811	0.171861	3.44354	0.000574157	0.00867271
ENSG00000206432	9.23901	1.63585	0.39121	4.18151	2.89575e-05	0.00100157
ENSG00000207939	1.2161	1.82492	0.456312	3.99929	6.35333e-05	0.00171564
ENSG00000210100	16.117	1.59167	0.374731	4.24751	2.16161e-05	0.000818032
ENSG00000210117	58.1924	2.3801	0.380267	6.25902	3.87402e-10	1.39898e-07
ENSG00000210195	35.6755	1.71946	0.393812	4.36621	1.26422e-05	0.000549703
ENSG00000211598	363.921	1.71864	0.398175	4.31629	1.58673e-05	0.000650549
ENSG00000211599	4.30516	1.54354	0.452975	3.40756	0.000655464	0.00945519
ENSG00000211619	2.68726	1.72556	0.456824	3.77729	0.000158547	0.0034225
ENSG00000211625	10.2702	1.49307	0.426493	3.5008	0.000463858	0.00741829
ENSG00000211637	14.7469	1.82957	0.39874	4.58837	4.46716e-06	0.000253131
ENSG00000211639	6.04686	3.07547	0.428846	7.17149	7.41837e-13	5.85392e-10
ENSG00000211640	74.5129	2.07811	0.41288	5.03321	4.8234e-07	4.42963e-05
ENSG00000211644	5.84711	1.78245	0.418209	4.26209	2.02523e-05	0.000784986
ENSG00000211648	69.1551	2.32908	0.383531	6.07272	1.25759e-09	3.30793e-07
ENSG00000211649	31.3309	1.83414	0.397918	4.60933	4.03961e-06	0.00023388
ENSG00000211651	116	2.02488	0.390927	5.17969	2.2225e-07	2.36824e-05
ENSG00000211652	35.4917	1.72174	0.425205	4.0492	5.13926e-05	0.00147694
ENSG00000211653	164.634	2.28168	0.386187	5.90823	3.458e-09	8.09629e-07
ENSG00000211655	15.8762	1.92867	0.458068	4.21045	2.54865e-05	0.000918809
ENSG00000211658	13.3322	2.29405	0.43775	5.24055	1.60096e-07	1.81436e-05
ENSG00000211659	120.167	2.09868	0.418401	5.01596	5.27689e-07	4.72392e-05
ENSG00000211660	47.4116	1.76391	0.426672	4.1341	3.56348e-05	0.00114862
ENSG00000211662	165.346	2.18206	0.448403	4.86629	1.13715e-06	8.53103e-05
ENSG00000211663	124.525	2.27136	0.409746	5.54333	2.9677e-08	4.61531e-06
ENSG00000211664	4.71339	1.51299	0.43353	3.48993	0.000483153	0.00764221
ENSG00000211665	1.40038	1.58303	0.446574	3.54482	0.000392874	0.00657548
ENSG00000211666	161.093	2.32341	0.427715	5.43216	5.56772e-08	7.65327e-06
ENSG00000211668	38.9452	1.86829	0.426757	4.37788	1.19842e-05	0.000534173
ENSG00000211669	50.6796	1.65119	0.442131	3.7346	0.00018801	0.00385539
ENSG00000211670	17.1479	2.02241	0.449826	4.49598	6.92514e-06	0.000346355
ENSG00000211671	69.7451	1.92793	0.442077	4.36108	1.29424e-05	0.000558799
ENSG00000211673	179.51	2.2496	0.402522	5.58876	2.28698e-08	3.83673e-06
ENSG00000211679	1148.82	1.43522	0.378487	3.79198	0.000149449	0.00327926
ENSG00000211892	302.208	2.16703	0.45431	4.76994	1.84283e-06	0.000126249
ENSG00000211893	797.076	1.80715	0.45124	4.00484	6.20589e-05	0.00168867
ENSG00000211895	11640.4	1.39139	0.335985	4.14123	3.45451e-05	0.00112369
ENSG00000211896	8206.65	2.59191	0.442764	5.85393	4.80088e-09	1.04375e-06
ENSG00000211897	1627.83	3.39606	0.443906	7.6504	2.00362e-14	2.37162e-11
ENSG00000211898	6.98783	1.72636	0.434038	3.97745	6.96593e-05	0.00184597
ENSG00000211899	1758.02	1.82404	0.414722	4.39823	1.09139e-05	0.000497924
ENSG00000211933	42.2671	1.92275	0.437409	4.39577	1.1038e-05	0.000502514
ENSG00000211934	90.1587	1.64008	0.44501	3.6855	0.000228258	0.00448642
ENSG00000211935	5.29663	2.20607	0.443833	4.9705	6.67818e-07	5.77877e-05
ENSG00000211937	52.8181	1.58687	0.417575	3.80021	0.000144573	0.00319862
ENSG00000211938	154.599	1.45129	0.403253	3.59895	0.000319506	0.00572049
ENSG00000211939	50.6763	1.55699	0.458895	3.39291	0.000691549	0.00980969
ENSG00000211941	115.948	1.76352	0.424935	4.15009	3.3235e-05	0.00109526
ENSG00000211942	21.285	1.5683	0.437919	3.58126	0.000341947	0.00599172
ENSG00000211943	203.173	2.2708	0.416885	5.44707	5.12056e-08	7.22508e-06
ENSG00000211945	104.924	1.96929	0.41827	4.70818	2.4994e-06	0.00016335
ENSG00000211947	159.99	1.79769	0.415512	4.32644	1.51536e-05	0.000634263
ENSG00000211949	454.678	1.71453	0.414606	4.13534	3.54436e-05	0.00114418
ENSG00000211950	40.6414	2.70174	0.437632	6.17354	6.67759e-10	2.00384e-07
ENSG00000211951	25.8528	1.82626	0.452088	4.03962	5.3538e-05	0.00151686
ENSG00000211953	81.0951	2.28703	0.41149	5.55793	2.72988e-08	4.357e-06
ENSG00000211955	53.3842	2.1146	0.429362	4.92498	8.43682e-07	6.88716e-05
ENSG00000211956	94.9539	2.81391	0.429926	6.54509	5.94592e-11	2.754e-08
ENSG00000211959	223	2.09761	0.449197	4.6697	3.01638e-06	0.000190139
ENSG00000211962	61.4779	2.396	0.430474	5.56595	2.60731e-08	4.20843e-06
ENSG00000211964	169.371	1.74652	0.413125	4.22758	2.36215e-05	0.000866083
ENSG00000211965	57.2862	1.57513	0.434287	3.62692	0.00028682	0.00534168
ENSG00000211966	87.0598	1.75333	0.438038	4.0027	6.26248e-05	0.00169541
ENSG00000211967	32.9901	1.64359	0.440022	3.73524	0.000187535	0.00384935
ENSG00000211973	53.4767	1.98003	0.410546	4.82292	1.41472e-06	0.000102524
ENSG00000211974	21.0692	2.06571	0.440268	4.69194	2.70623e-06	0.000172632
ENSG00000211976	30.0514	1.87818	0.436919	4.2987	1.71805e-05	0.00068806
ENSG00000213089	2.64251	1.29017	0.379326	3.4012	0.000670903	0.00960636
ENSG00000213402	36.8786	1.07999	0.313116	3.44916	0.000562327	0.00855171
ENSG00000213445	105.953	0.996837	0.285298	3.49402	0.000475803	0.00755962
ENSG00000213626	76.8145	1.19245	0.301676	3.95276	7.72553e-05	0.00200244
ENSG00000213654	34.6436	1.25744	0.257703	4.87942	1.06399e-06	8.23389e-05
ENSG00000213886	2.29671	2.4093	0.451275	5.33888	9.35245e-08	1.18609e-05
ENSG00000213949	449.905	0.717731	0.208984	3.43438	0.000593905	0.00887359
ENSG00000214530	983.643	-0.666731	0.172289	-3.86984	0.000108908	0.00260426
ENSG00000215193	608.227	-0.636306	0.185319	-3.43358	0.00059567	0.00889372
ENSG00000218048	0.884256	-1.65595	0.455312	-3.63697	0.000275868	0.00518311
ENSG00000218809	1.17784	1.93175	0.456605	4.23068	2.32988e-05	0.000857349
ENSG00000219438	3.85258	1.37733	0.374835	3.67449	0.000238322	0.00463716
ENSG00000221947	20.3538	1.74102	0.320698	5.42883	5.67234e-08	7.7471e-06
ENSG00000222041	25.75	1.9298	0.356585	5.41189	6.23618e-08	8.25268e-06
ENSG00000223350	6.73485	2.11456	0.441296	4.7917	1.65371e-06	0.000115521
ENSG00000223414	1.21033	1.65949	0.448634	3.69898	0.000216465	0.00430627
ENSG00000223462	0.934085	-1.6474	0.456177	-3.61133	0.000304635	0.00554748
ENSG00000223573	21.3119	-1.13604	0.307255	-3.69738	0.000217836	0.00432546
ENSG00000223749	1.61604	1.6608	0.432827	3.8371	0.000124496	0.00286378
ENSG00000223865	257.511	1.3002	0.343146	3.78905	0.000151225	0.00330558
ENSG00000224041	4.43853	1.91318	0.458846	4.16954	3.05213e-05	0.00104098
ENSG00000224373	107.967	1.55886	0.429385	3.63045	0.000282932	0.00528321
ENSG00000224389	54.4868	1.27306	0.361056	3.52594	0.000421987	0.00689622
ENSG00000224397	5.35689	2.17047	0.350971	6.18418	6.24243e-10	1.90002e-07
ENSG00000224650	99.2219	1.61592	0.419197	3.85479	0.000115827	0.00272084
ENSG00000224959	10.6386	1.35015	0.381392	3.54007	0.000400027	0.00665338
ENSG00000225241	34.6711	0.885854	0.232592	3.80863	0.000139741	0.00313072
ENSG00000225485	61.3857	1.32902	0.282997	4.69621	2.65028e-06	0.000170146
ENSG00000225492	8.76466	1.59725	0.36598	4.36432	1.27517e-05	0.000553337
ENSG00000225523	9.5021	1.69688	0.444627	3.8164	0.000135411	0.00305297
ENSG00000225614	14.4449	1.37758	0.361268	3.81319	0.000137186	0.00308321
ENSG00000225637	1.46057	1.7766	0.44153	4.02374	5.72814e-05	0.00159804
ENSG00000226380	95.0277	0.982965	0.285254	3.44593	0.000569102	0.00862397
ENSG00000226777	11.585	1.62907	0.421735	3.86278	0.000112102	0.00265384
ENSG00000228427	1.59241	1.59592	0.448259	3.56026	0.000370491	0.0063099
ENSG00000228649	6.74212	1.26419	0.324448	3.89643	9.76206e-05	0.00238248
ENSG00000228742	1.91276	1.67567	0.450848	3.71671	0.000201832	0.00408767
ENSG00000228991	22.4739	1.31466	0.355565	3.69738	0.000217835	0.00432546
ENSG00000229344	74.3318	1.83465	0.458189	4.00414	6.22439e-05	0.00169154
ENSG00000229715	2.16373	1.59357	0.435734	3.6572	0.000254981	0.00487351
ENSG00000229754	4.84381	1.76297	0.433536	4.06649	4.77259e-05	0.00140062
ENSG00000229989	4.4253	1.32714	0.363448	3.65153	0.000260683	0.00496346
ENSG00000230006	59.633	1.27049	0.358934	3.53962	0.000400697	0.00665414
ENSG00000230836	1.95775	1.9643	0.448394	4.38073	1.18281e-05	0.000531666
ENSG00000230847	26.4939	-0.893414	0.246545	-3.62374	0.000290372	0.00537503
ENSG00000231389	561.34	1.11138	0.325507	3.41431	0.000639436	0.00933139
ENSG00000231437	2.48204	1.58063	0.420845	3.75584	0.000172759	0.00360037
ENSG00000231475	22.3675	1.87044	0.446054	4.19329	2.74933e-05	0.000973043
ENSG00000231721	58.4589	1.34442	0.314988	4.26816	1.97093e-05	0.000767691
ENSG00000232216	39.0298	1.80606	0.459072	3.93416	8.34876e-05	0.00212013
ENSG00000232810	13.2528	1.31699	0.367818	3.58053	0.000342892	0.00599808
ENSG00000234231	3.83234	1.62416	0.419928	3.86772	0.000109856	0.00262005
ENSG00000235026	13.4629	-1.62169	0.392004	-4.13691	3.52015e-05	0.00113809
ENSG00000235505	22.6571	1.85649	0.32831	5.65468	1.56137e-08	2.89198e-06
ENSG00000235649	4.27869	1.71759	0.415922	4.1296	3.6339e-05	0.00116427
ENSG00000236047	2.49683	1.3469	0.391172	3.44325	0.000574761	0.00867271
ENSG00000236943	7.29703	1.42298	0.32205	4.4185	9.93898e-06	0.00046337
ENSG00000237513	13.7867	1.37431	0.328963	4.17771	2.94463e-05	0.00101354
ENSG00000237989	8.27116	1.78109	0.336654	5.29055	1.21948e-07	1.44346e-05
ENSG00000239028	1.30614	1.84058	0.455264	4.04288	5.27982e-05	0.00150064
ENSG00000239855	37.7032	1.59415	0.385649	4.13368	3.56993e-05	0.00114896
ENSG00000239951	839.513	2.0991	0.394337	5.32312	1.02005e-07	1.26364e-05
ENSG00000239998	3.66747	1.61389	0.442775	3.64494	0.000267455	0.00506525
ENSG00000240065	163.56	1.22631	0.251953	4.86723	1.13176e-06	8.52057e-05
ENSG00000240350	2.3115	2.15592	0.438	4.9222	8.55788e-07	6.93555e-05
ENSG00000240382	102.18	1.97645	0.41151	4.80292	1.56368e-06	0.000111053
ENSG00000240498	94.7652	-1.37773	0.342241	-4.0256	5.68296e-05	0.00159108
ENSG00000240563	119.562	1.23588	0.327301	3.77598	0.000159382	0.00342852
ENSG00000240671	4.93231	1.80086	0.452514	3.97968	6.90075e-05	0.00183314
ENSG00000240864	64.3267	1.61104	0.400852	4.01904	5.84365e-05	0.00161695
ENSG00000241106	7.36165	1.74504	0.374753	4.6565	3.21624e-06	0.000199782
ENSG00000241294	35.096	1.39962	0.368932	3.79371	0.000148411	0.00326231
ENSG00000241316	13.803	-0.948816	0.262173	-3.61904	0.000295695	0.00543111
ENSG00000241351	477.822	2.00953	0.39632	5.07046	3.96851e-07	3.77469e-05
ENSG00000241635	45.3699	-1.19131	0.349786	-3.40582	0.000659652	0.00948661
ENSG00000241755	162.903	2.5025	0.414916	6.03135	1.62591e-09	4.1737e-07
ENSG00000242076	91.8027	2.00809	0.405188	4.95595	7.19786e-07	6.06156e-05
ENSG00000242247	224.714	0.687306	0.180825	3.80095	0.000144145	0.00319862
ENSG00000242371	205.818	1.77778	0.400027	4.44415	8.82409e-06	0.000423437
ENSG00000242472	1.41758	1.56688	0.457419	3.42548	0.000613713	0.00908408
ENSG00000242515	135.78	-1.09783	0.291331	-3.76834	0.000164337	0.00349437
ENSG00000242574	65.3182	1.12142	0.298612	3.75544	0.00017304	0.00360037
ENSG00000242600	1.92313	1.79058	0.414894	4.31574	1.59068e-05	0.000650549
ENSG00000243264	19.9802	1.80815	0.418918	4.31625	1.58704e-05	0.000650549
ENSG00000243290	124.696	2.16334	0.406044	5.32783	9.93928e-08	1.24568e-05
ENSG00000243444	2.71407	1.42084	0.384327	3.69696	0.000218195	0.00432671
ENSG00000243466	339.304	1.8754	0.395152	4.74603	2.07448e-06	0.00013899
ENSG00000243531	1.27925	-1.59878	0.455298	-3.51151	0.000445568	0.00718099
ENSG00000243649	23.7736	2.25662	0.339865	6.63976	3.14187e-11	1.52781e-08
ENSG00000244116	107.94	2.0026	0.405643	4.93686	7.93919e-07	6.55629e-05
ENSG00000244437	135.879	1.83712	0.431346	4.25904	2.05302e-05	0.000789461
ENSG00000244482	3.65044	1.54162	0.416416	3.70213	0.000213801	0.00427322
ENSG00000244682	6.60176	1.54266	0.370628	4.16228	3.15091e-05	0.00105556
ENSG00000244731	67.9896	1.30074	0.364055	3.57292	0.000353027	0.00613006
ENSG00000244879	20.1812	1.0304	0.230603	4.46827	7.8853e-06	0.000386216
ENSG00000246982	1.26962	1.5076	0.443085	3.40251	0.000667708	0.00957992
ENSG00000247774	8.11702	1.55444	0.373771	4.15881	3.19908e-05	0.00106751
ENSG00000247809	5.40215	1.40288	0.37308	3.76028	0.000169725	0.00356273
ENSG00000248144	798.854	-1.35513	0.299664	-4.52215	6.12133e-06	0.000312012
ENSG00000248323	11.9641	2.98998	0.37397	7.99524	1.29321e-15	2.50483e-12
ENSG00000249669	86.1591	1.76717	0.283549	6.23235	4.59482e-10	1.55406e-07
ENSG00000249751	15.6558	1.04748	0.307301	3.40864	0.000652883	0.00944353
ENSG00000249948	34.0458	-1.12478	0.320411	-3.51043	0.000447386	0.00720483
ENSG00000249992	16.8059	1.5523	0.376563	4.12229	3.75131e-05	0.00118989
ENSG00000250073	8.22555	-1.0497	0.304391	-3.44852	0.000563677	0.00856085
ENSG00000250479	370.927	-0.596657	0.163044	-3.65948	0.000252726	0.0048466
ENSG00000250548	4.60778	1.6806	0.413109	4.06816	4.73853e-05	0.00139254
ENSG00000250714	3.55836	1.22798	0.358981	3.42075	0.000624496	0.00918255
ENSG00000251127	1.53849	1.70788	0.453173	3.76871	0.000164093	0.00349267
ENSG00000251136	20.5914	0.919526	0.267868	3.43276	0.000597468	0.00890809
ENSG00000251139	2.21351	1.51083	0.440578	3.42919	0.000605384	0.00898211
ENSG00000251230	4.28153	2.82725	0.453642	6.23234	4.59521e-10	1.55406e-07
ENSG00000251322	73.34	1.41891	0.251998	5.63064	1.79546e-08	3.21463e-06
ENSG00000251546	0.903748	2.06969	0.455345	4.54532	5.48513e-06	0.000293634
ENSG00000253372	6.04346	1.44286	0.359841	4.00971	6.07932e-05	0.00166059
ENSG00000253522	8.8272	2.47904	0.355005	6.98313	2.88676e-12	2.1679e-09
ENSG00000253582	2.92453	-1.26657	0.355598	-3.5618	0.000368321	0.00629307
ENSG00000253686	1.12515	1.70384	0.453331	3.7585	0.000170936	0.00358461
ENSG00000253755	316.011	2.23045	0.457646	4.87375	1.09502e-06	8.33229e-05
ENSG00000253818	4.7094	1.83865	0.409178	4.49352	7.00545e-06	0.000349551
ENSG00000253838	2.59913	2.33251	0.455059	5.12573	2.96384e-07	3.00703e-05
ENSG00000253864	17.373	1.3997	0.341146	4.10293	4.07953e-05	0.00125239
ENSG00000254087	189.784	1.00089	0.219785	4.55393	5.26521e-06	0.000284418
ENSG00000254281	3.5808	1.56814	0.438836	3.57341	0.000352361	0.00612349
ENSG00000254415	3.31891	1.63363	0.423831	3.85444	0.000115993	0.00272175
ENSG00000254709	9.761	1.46242	0.390742	3.74268	0.000182069	0.00376252
ENSG00000254750	1.38144	1.61524	0.457103	3.53365	0.000409856	0.00676929
ENSG00000254838	73.9084	0.915342	0.262959	3.48092	0.000499687	0.00782819
ENSG00000255103	81.6223	0.691269	0.173468	3.985	6.7481e-05	0.00180395
ENSG00000255282	3.34423	1.26463	0.368113	3.43544	0.000591597	0.00885152
ENSG00000255398	96.4941	2.91407	0.455715	6.3945	1.61074e-10	6.35528e-08
ENSG00000256694	1.11162	2.10548	0.456681	4.61039	4.01906e-06	0.00023388
ENSG00000256870	3.63979	1.60408	0.396821	4.04233	5.29218e-05	0.0015014
ENSG00000257017	1.6012	2.38832	0.441184	5.41343	6.18273e-08	8.23307e-06
ENSG00000257221	7.26561	1.56344	0.366836	4.26196	2.02639e-05	0.000784986
ENSG00000257335	35.2273	1.84806	0.371448	4.97527	6.51569e-07	5.68138e-05
ENSG00000258082	2.92958	1.72837	0.423075	4.08526	4.40278e-05	0.00131935
ENSG00000258227	1.41036	1.77267	0.453804	3.90625	9.37383e-05	0.00231961
ENSG00000259261	2.21809	2.07741	0.458172	4.53414	5.78396e-06	0.000302486
ENSG00000259905	2.56636	1.65663	0.43936	3.77055	0.000162891	0.00347752
ENSG00000260244	25.7085	1.19671	0.350697	3.41237	0.000643996	0.00937867
ENSG00000260248	3.96196	-1.38582	0.38227	-3.62524	0.000288694	0.00535829
ENSG00000261425	2.47874	1.35512	0.399838	3.38918	0.000701028	0.00991115
ENSG00000261618	20.2219	2.18863	0.35646	6.1399	8.25714e-10	2.37739e-07
ENSG00000261655	3.53127	1.43936	0.390992	3.6813	0.000232049	0.00455672
ENSG00000262756	192.169	-1.26569	0.305006	-4.14972	3.32878e-05	0.00109526
ENSG00000265489	1.39928	-1.50174	0.440378	-3.41011	0.000649376	0.00943122
ENSG00000266088	0.992233	1.58834	0.455275	3.48875	0.000485294	0.00765074
ENSG00000266698	2.01533	2.39861	0.450693	5.32205	1.02605e-07	1.26364e-05
ENSG00000267121	3.60672	1.47724	0.414166	3.56677	0.000361402	0.00620472
ENSG00000268240	3.76315	2.27176	0.457962	4.96059	7.02798e-07	5.94199e-05
ENSG00000268657	2.59475	1.86297	0.408602	4.55939	5.13027e-06	0.000279554
ENSG00000268734	2.4303	2.3247	0.456186	5.09596	3.46977e-07	3.43006e-05
ENSG00000269416	34.2806	-0.884964	0.244462	-3.62004	0.000294554	0.00541948
ENSG00000269501	29.9956	1.00044	0.28138	3.55549	0.000377271	0.00639469
ENSG00000269936	10.0448	1.82485	0.35503	5.13997	2.74778e-07	2.82822e-05
ENSG00000270190	0.997854	1.85352	0.455025	4.07345	4.63218e-05	0.00136694
ENSG00000271204	11.5036	1.27123	0.306424	4.14859	3.34535e-05	0.00109655
ENSG00000271811	1.13531	1.87376	0.457733	4.09357	4.24781e-05	0.00128374
ENSG00000272636	14.4475	1.80899	0.399801	4.52473	6.04739e-06	0.000308982
