# Supplementary material for: DNA Methylation and Transcription Patterns in Intestinal Epithelial Cells From Pediatric Patients With Inflammatory Bowel Diseases Differentiate Disease Subtypes and Associate With Outcome
Source: Gastroenterology. 2018 Feb;154(3):585–98. doi: 10.1053/j.gastro.2017.10.007 (PMC6381389; doi:10.1053/j.gastro.2017.10.007)
Supplement: Supplementary Table 14 [file mmc16.xlsx]

## Sheet: Table_S14_RNAseq_SC_CD_vs_UC_DE
Table S14: Differentially expressed genes (DEGs) comparing CD vs UC in SC epithelium
	baseMean	log2FoldChange	lfcSE	stat	pvalue	padj	symbol
ENSG00000060718	8.53848	1.23212	0.258165	4.77261	1.82e-06	0.00887705	COL11A1
ENSG00000133321	199.314	-0.983434	0.171668	-5.7287	1.01e-08	0.000148205	RARRES3
ENSG00000138755	158.023	-1.25392	0.258489	-4.85095	1.23e-06	0.00887705	CXCL9
