# Supplementary material for: DNA Methylation and Transcription Patterns in Intestinal Epithelial Cells From Pediatric Patients With Inflammatory Bowel Diseases Differentiate Disease Subtypes and Associate With Outcome
Source: Gastroenterology. 2018 Feb;154(3):585–98. doi: 10.1053/j.gastro.2017.10.007 (PMC6381389; doi:10.1053/j.gastro.2017.10.007)
Supplement: Supplementary Table 15 [file mmc17.xlsx]

## Sheet: TableS15_Model_summary
Table S15: Diagnostic model statistics
Comparison	Data Type	Tissue	AUC	Precision	Sensitivity	Specificity
CD vs. UC	16S	SC	0.640239	0.569382	0.164557	0.802083
CD vs. UC	DNAm	SC	0.76	0.69	0.99	0.42
CD vs. UC	RNAseq	TI	0.881556	0.725333	0.671233	0.727273
CD vs. UC	16S	TI	0.67846	0.560503	0.21875	0.848485
CD vs. UC	DNAm	TI	0.92	0.77	0.57	0.93
CD vs. UC	RNAseq	SC	0.532	0.264667	0.650602	0.223881
IBD vs Ctrl	16S	SC	0.77311	0.686921	0.0454545	0.990654
IBD vs. Ctrl	DNAm	SC	0.94	0.85	0.75	1
IBD vs. Ctrl	RNAseq	SC	0.664076	0.661889	0.16129	0.89172
IBD vs. Ctrl	16S	TI	0.836283	0.83	0.985765	0.248521
IBD vs. Ctrl	DNAm	TI	0.93	0.83	0.64	0.93
IBD vs. Ctrl	RNAseq	TI	0.954206	0.803333	0.965714	0.493333
